# Supplementary material for: FAM76B regulates PI3K/Akt/NF-κB-mediated M1 macrophage polarization by influencing the stability of PIK3CD mRNA
Source: Cell Mol Life Sci. 2024 Feb 29;81(1):107. doi: 10.1007/s00018-024-05133-2 (PMC10904503; doi:10.1007/s00018-024-05133-2)
Supplement: Supplementary file 2 — Supplementary file2 (XLSX 4519 KB) [file 18_2024_5133_MOESM2_ESM.xlsx]

## Sheet: Sheet1
Table S4. Predicted results of catRAPID for that FAM76B bind to the mRNA
Protein_ID	RNA_ID	rnaFrag_start	rnaFrag_end	Annotation	Interaction_Propensity	Z_score	RBP_Propensity	RNA_Binding_Domains_IDs	numof.RNA.Binding_Domains_Instances	RNA.Binding_Motifs_IDs	numof.RNA_Binding_Motifs_Instances	Ranking
NP.653265.3	ENST00000361360_POU3F3	1158	1337	-	159.49	4.68	0.56	PF16046	1	-	0	0.52
NP.653265.3	ENST00000254190_CHSY1	373	560	-	157.93	4.52	0.56	PF16046	1	-	0	0.52
NP.653265.3	ENST00000396684_ATN1	1	190	-	155.76	4.13	0.56	PF16046	1	-	0	0.52
NP.653265.3	ENST00000396684_ATN1	2	191	-	154.48	4.08	0.56	PF16046	1	-	0	0.52
NP.653265.3	ENST00000238738_RHOQ	191	382	-	152.45	4	0.56	PF16046	1	-	0	0.52
NP.653265.3	ENST00000310074_TADA2B	19	194	-	152.11	4.76	0.56	PF16046	1	-	0	0.52
NP.653265.3	ENST00000310074_TADA2B	1	176	-	148.81	4.62	0.56	PF16046	1	-	0	0.52
NP.653265.3	ENST00000361360_POU3F3	1167	1346	-	148.81	4.25	0.56	PF16046	1	-	0	0.52
NP.653265.3	ENST00000374694_FZD8	2670	2831	-	148.62	4.89	0.56	PF16046	1	-	0	0.52
NP.653265.3	ENST00000254190_CHSY1	384	571	-	148.08	4.12	0.56	PF16046	1	-	0	0.52
NP.653265.3	ENST00000370475_FMR1	1	178	-	144.7	4.08	0.56	PF16046	1	-	0	0.52
NP.653265.3	ENST00000371072_RAVER2	1	176	-	144.25	4.42	0.56	PF16046	1	-	0	0.52
NP.653265.3	ENST00000361360_POU3F3	1078	1257	-	143.56	4.04	0.56	PF16046	1	-	0	0.52
NP.653265.3	ENST00000078429_GNA11	84	251	-	141.43	4.42	0.56	PF16046	1	-	0	0.52
NP.653265.3	ENST00000374694_FZD8	1841	2002	-	139.28	4.48	0.56	PF16046	1	-	0	0.52
NP.653265.3	ENST00000263208_HIRA	1	164	-	136.11	4.34	0.56	PF16046	1	-	0	0.52
NP.653265.3	ENST00000374694_FZD8	1790	1951	-	135.33	4.31	0.56	PF16046	1	-	0	0.52
NP.653265.3	ENST00000263208_HIRA	3	166	-	134.72	4.28	0.56	PF16046	1	-	0	0.52
NP.653265.3	ENST00000078429_GNA11	40	207	-	133.65	4.08	0.56	PF16046	1	-	0	0.52
NP.653265.3	ENST00000253193_LRP3	1	164	-	132.02	4.16	0.56	PF16046	1	-	0	0.52
NP.653265.3	ENST00000569446_SCRT1	712	871	-	130.15	4.08	0.56	PF16046	1	-	0	0.52
NP.653265.3	ENST00000253193_LRP3	8	171	-	129.45	4.05	0.56	PF16046	1	-	0	0.52
NP.653265.3	ENST00000404141_PAXIP1	14	169	-	125.68	4.04	0.56	PF16046	1	-	0	0.52
NP.653265.3	ENST00000404141_PAXIP1	1	156	-	124.87	4	0.56	PF16046	1	-	0	0.52
NP.653265.3	ENST00000329962_B4GALNT4	150	301	-	122.41	4.12	0.56	PF16046	1	-	0	0.52
NP.653265.3	ENST00000325438_PACS2	223	372	-	119.25	3.97	0.56	PF16046	1	-	0	0.518667
NP.653265.3	ENST00000270238_LMTK3	3784	3983	NA	156.01	3.97	0.56	PF16046	1	-	0	0.518583
NP.653265.3	ENST00000329962_B4GALNT4	151	302	-	119.11	3.96	0.56	PF16046	1	-	0	0.518375
NP.653265.3	ENST00000374694_FZD8	2641	2802	-	127.29	3.95	0.56	PF16046	1	-	0	0.518
NP.653265.3	ENST00000252674_MLLT1	1	182	-	141.24	3.94	0.56	PF16046	1	-	0	0.517708
NP.653265.3	ENST00000427887_DOCK9	109	276	-	130.52	3.94	0.56	PF16046	1	-	0	0.517583
NP.653265.3	ENST00000371072_RAVER2	12	187	-	132.35	3.91	0.56	PF16046	1	-	0	0.516333
NP.653265.3	ENST00000078429_GNA11	1	168	-	129.72	3.91	0.56	PF16046	1	-	0	0.516125
NP.653265.3	ENST00000542527_MOSMO	1	180	-	139.65	3.88	0.56	PF16046	1	-	0	0.515042
NP.653265.3	ENST00000263847_OSBP	189	378	-	148.88	3.87	0.56	PF16046	1	-	0	0.514458
NP.653265.3	ENST00000325438_PACS2	230	379	-	117.1	3.87	0.56	PF16046	1	-	0	0.514458
NP.653265.3	ENST00000361221_ARHGEF10L	1	186	-	141.73	3.86	0.56	PF16046	1	-	0	0.514292
NP.653265.3	ENST00000308618_EVX2	1263	1432	-	128.7	3.86	0.56	PF16046	1	-	0	0.514292
NP.653265.3	ENST00000246104_SCRT2	512	641	-	105.33	3.86	0.56	PF16046	1	-	0	0.513958
NP.653265.3	ENST00000370475_FMR1	41	218	-	138.86	3.85	0.56	PF16046	1	-	0	0.513708
NP.653265.3	ENST00000377208_POU4F1	541	722	-	138.73	3.84	0.56	PF16046	1	-	0	0.5135
NP.653265.3	ENST00000361360_POU3F3	1069	1248	-	138.65	3.84	0.56	PF16046	1	-	0	0.513333
NP.653265.3	ENST00000608478_FGF2	155	310	-	120.91	3.83	0.56	PF16046	1	-	0	0.512708
NP.653265.3	ENST00000366691_RHOU	252	411	-	124.24	3.82	0.56	PF16046	1	-	0	0.512417
NP.653265.3	ENST00000427887_DOCK9	84	251	-	127.62	3.82	0.56	PF16046	1	-	0	0.512333
NP.653265.3	ENST00000374694_FZD8	1361	1522	-	123.96	3.81	0.56	PF16046	1	-	0	0.511917
NP.653265.3	ENST00000308618_EVX2	1261	1430	-	127.36	3.81	0.56	PF16046	1	-	0	0.511875
NP.653265.3	ENST00000610704_ZNF282	1388	1535	-	115.46	3.79	0.56	PF16046	1	-	0	0.511292
NP.653265.3	ENST00000238738_RHOQ	1	192	-	146.72	3.78	0.56	PF16046	1	-	0	0.510958
NP.653265.3	ENST00000262186_KCNH2	1	172	-	129.16	3.77	0.56	PF16046	1	-	0	0.510625
NP.653265.3	ENST00000611716_PCSK6	1	172	-	129.06	3.77	0.56	PF16046	1	-	0	0.510458
NP.653265.3	ENST00000328194_DENND5A	41	240	-	150.23	3.75	0.56	PF16046	1	-	0	0.509625
NP.653265.3	ENST00000270238_LMTK3	3763	3962	NA	150.17	3.75	0.56	PF16046	1	-	0	0.509542
NP.653265.3	ENST00000246104_SCRT2	513	642	-	103.17	3.75	0.56	PF16046	1	-	0	0.509375
NP.653265.3	ENST00000254190_CHSY1	466	653	-	138.8	3.74	0.56	PF16046	1	-	0	0.509333
NP.653265.3	ENST00000259241_HS6ST1	23	192	-	125.75	3.73	0.56	PF16046	1	-	0	0.508958
NP.653265.3	ENST00000470495_HOXB3	1849	2018	-	125.56	3.73	0.56	PF16046	1	-	0	0.508625
NP.653265.3	ENST00000374694_FZD8	1310	1471	-	122.15	3.73	0.56	PF16046	1	-	0	0.508583
NP.653265.3	ENST00000338883_MAP3K15	12	173	NA	122.09	3.72	0.56	PF16046	1	-	0	0.508458
NP.653265.3	ENST00000383738_CSPG5	1827	1994	-	125.41	3.72	0.56	PF16046	1	-	0	0.508333
NP.653265.3	ENST00000317216_EGR3	1	182	-	135.66	3.72	0.56	PF16046	1	-	0	0.508292
NP.653265.3	ENST00000252338_FAM155B	322	519	-	149.35	3.72	0.56	PF16046	1	-	0	0.50825
NP.653265.3	ENST00000325438_PACS2	156	305	-	113.8	3.71	0.56	PF16046	1	-	0	0.508083
NP.653265.3	ENST00000612661_MARCKS	936	1107	-	127.41	3.7	0.56	PF16046	1	-	0	0.507542
NP.653265.3	ENST00000308219_BRSK2	120	283	-	121.54	3.7	0.56	PF16046	1	-	0	0.507458
NP.653265.3	ENST00000470495_HOXB3	1856	2025	-	124.87	3.7	0.56	PF16046	1	-	0	0.507375
NP.653265.3	ENST00000517970_WWP1	1	196	-	148.71	3.69	0.56	PF16046	1	-	0	0.50725
NP.653265.3	ENST00000246186_MMP24	113	288	-	127.21	3.69	0.56	PF16046	1	-	0	0.507167
NP.653265.3	ENST00000238738_RHOQ	381	572	-	144.21	3.69	0.56	PF16046	1	-	0	0.506917
NP.653265.3	ENST00000212015_SIRT1	165	330	-	124.52	3.68	0.56	PF16046	1	-	0	0.50675
NP.653265.3	ENST00000288502_TMEM268	1	180	-	134.64	3.68	0.56	PF16046	1	-	0	0.506583
NP.653265.3	ENST00000281772_KANSL1L	1	192	-	143.64	3.66	0.56	PF16046	1	-	0	0.506
NP.653265.3	ENST00000373640_C2orf72	217	362	-	110.27	3.66	0.56	PF16046	1	-	0	0.505917
NP.653265.3	ENST00000361221_ARHGEF10L	25	210	-	136.69	3.66	0.56	PF16046	1	-	0	0.505792
NP.653265.3	ENST00000378116_FAM171A1	32	199	-	123.98	3.66	0.56	PF16046	1	-	0	0.50575
NP.653265.3	ENST00000377208_POU4F1	631	812	-	134.13	3.66	0.56	PF16046	1	-	0	0.505708
NP.653265.3	ENST00000238738_RHOQ	220	411	-	143.24	3.65	0.56	PF16046	1	-	0	0.505375
NP.653265.3	ENST00000259241_HS6ST1	1	170	-	123.72	3.65	0.56	PF16046	1	-	0	0.505292
NP.653265.3	ENST00000221444_KCNA7	196	371	-	125.94	3.64	0.56	PF16046	1	-	0	0.504917
NP.653265.3	ENST00000283629_UBP1	191	358	-	123.49	3.64	0.56	PF16046	1	-	0	0.504875
NP.653265.3	ENST00000542527_MOSMO	19	198	-	133.44	3.63	0.56	PF16046	1	-	0	0.504583
NP.653265.3	ENST00000611716_PCSK6	22	193	-	125.65	3.62	0.56	PF16046	1	-	0	0.504375
NP.653265.3	ENST00000427887_DOCK9	26	193	-	123.08	3.62	0.56	PF16046	1	-	0	0.504125
NP.653265.3	ENST00000331134_NPLOC4	1	176	-	125.37	3.61	0.56	PF16046	1	-	0	0.503875
NP.653265.3	ENST00000606025_AC007040.2	416	583	-	122.88	3.61	0.56	PF16046	1	-	0	0.503792
NP.653265.3	ENST00000283269_CADPS	223	406	-	135.44	3.61	0.56	PF16046	1	-	0	0.503667
NP.653265.3	ENST00000328194_DENND5A	100	299	-	146.34	3.61	0.56	PF16046	1	-	0	0.503583
NP.653265.3	ENST00000246186_MMP24	88	263	-	125.05	3.6	0.56	PF16046	1	-	0	0.503333
NP.653265.3	ENST00000452135_MAPK9	15	208	-	141.62	3.59	0.56	PF16046	1	-	0	0.50275
NP.653265.3	ENST00000375799_PLEKHM2	83	248	-	122.15	3.58	0.56	PF16046	1	-	0	0.502458
NP.653265.3	ENST00000333602_TNK2	92	275	-	134.46	3.57	0.56	PF16046	1	-	0	0.502
NP.653265.3	ENST00000308219_BRSK2	163	326	-	118.55	3.57	0.56	PF16046	1	-	0	0.501958
NP.653265.3	ENST00000265354_SRF	367	536	-	121.83	3.56	0.56	PF16046	1	-	0	0.501875
NP.653265.3	ENST00000253193_LRP3	89	252	-	118.47	3.56	0.56	PF16046	1	-	0	0.501833
NP.653265.3	ENST00000622811_XKR4	157	314	-	114.84	3.55	0.56	PF16046	1	-	0	0.501333
NP.653265.3	ENST00000355303_ANO1	40	231	-	140.68	3.55	0.56	PF16046	1	-	0	0.50125
NP.653265.3	ENST00000333007_TNFAIP2	1129	1318	-	140.66	3.55	0.56	PF16046	1	-	0	0.501208
NP.653265.3	ENST00000263847_OSBP	201	390	-	140.65	3.55	0.56	PF16046	1	-	0	0.501208
NP.653265.3	ENST00000315150_RAB43	1	180	-	131.36	3.54	0.56	PF16046	1	-	0	0.501042
NP.653265.3	ENST00000377208_POU4F1	811	992	-	131.3	3.54	0.56	PF16046	1	-	0	0.500958
NP.653265.3	ENST00000308873_RUNX3	17	188	-	123.66	3.54	0.56	PF16046	1	-	0	0.500833
NP.653265.3	ENST00000378888_DVL1	137	270	-	100.45	3.54	0.56	PF16046	1	-	0	0.500625
NP.653265.3	ENST00000517970_WWP1	27	222	-	144.41	3.53	0.56	PF16046	1	-	0	0.500583
NP.653265.3	ENST00000327064_CARM1	1	132	-	100.38	3.53	0.56	PF16046	1	-	0	0.5005
NP.653265.3	ENST00000252996_TAF4	120	305	NA	133.28	3.52	0.56	PF16046	1	-	0	0.500042
NP.653265.3	ENST00000402685_PDZRN4	493	658	-	120.53	3.51	0.56	PF16046	1	-	0	0.499542
NP.653265.3	ENST00000334304_ADGRA3	300	483	-	132.97	3.51	0.56	PF16046	1	-	0	0.4995
NP.653265.3	ENST00000283269_CADPS	314	497	-	132.94	3.51	0.56	PF16046	1	-	0	0.499458
NP.653265.3	ENST00000259241_HS6ST1	85	254	-	120.43	3.5	0.56	PF16046	1	-	0	0.499333
NP.653265.3	ENST00000212015_SIRT1	171	336	-	120.42	3.5	0.56	PF16046	1	-	0	0.499333
NP.653265.3	ENST00000375799_PLEKHM2	34	199	-	120.34	3.5	0.56	PF16046	1	-	0	0.499167
NP.653265.3	ENST00000288502_TMEM268	40	219	-	130.19	3.5	0.56	PF16046	1	-	0	0.499083
NP.653265.3	ENST00000373640_C2orf72	389	534	-	106.78	3.5	0.56	PF16046	1	-	0	0.499
NP.653265.3	ENST00000283629_UBP1	167	334	-	120.19	3.49	0.56	PF16046	1	-	0	0.498917
NP.653265.3	ENST00000517970_WWP1	98	293	-	143.28	3.49	0.56	PF16046	1	-	0	0.498833
NP.653265.3	ENST00000374694_FZD8	1390	1551	-	116.84	3.49	0.56	PF16046	1	-	0	0.498833
NP.653265.3	ENST00000325438_PACS2	149	298	-	109.05	3.49	0.56	PF16046	1	-	0	0.498833
NP.653265.3	ENST00000369799_AHCYL1	121	278	-	113.47	3.49	0.56	PF16046	1	-	0	0.49875
NP.653265.3	ENST00000159087_ANO8	1688	1855	-	120.03	3.49	0.56	PF16046	1	-	0	0.498625
NP.653265.3	ENST00000285243_ANKRD40	84	251	-	120.03	3.49	0.56	PF16046	1	-	0	0.498625
NP.653265.3	ENST00000263208_HIRA	84	247	-	116.71	3.49	0.56	PF16046	1	-	0	0.498583
NP.653265.3	ENST00000308873_RUNX3	1	172	-	122.37	3.48	0.56	PF16046	1	-	0	0.498542
NP.653265.3	ENST00000356010_MAPK8IP3	6	185	-	129.71	3.48	0.56	PF16046	1	-	0	0.498292
NP.653265.3	ENST00000370010_SENP6	228	413	-	132.18	3.48	0.56	PF16046	1	-	0	0.498167
NP.653265.3	ENST00000270238_LMTK3	3862	4061	NA	142.49	3.46	0.56	PF16046	1	-	0	0.497583
NP.653265.3	ENST00000297273_CASD1	1	158	-	112.71	3.46	0.56	PF16046	1	-	0	0.497333
NP.653265.3	ENST00000263208_HIRA	82	245	-	115.93	3.45	0.56	PF16046	1	-	0	0.497167
NP.653265.3	ENST00000275364_GNA12	1	176	-	121.56	3.45	0.56	PF16046	1	-	0	0.497083
NP.653265.3	ENST00000301618_MGAT5B	36	215	-	128.96	3.45	0.56	PF16046	1	-	0	0.497
NP.653265.3	ENST00000374557_EPB41L4B	486	647	-	115.83	3.45	0.56	PF16046	1	-	0	0.496958
NP.653265.3	ENST00000402685_PDZRN4	494	659	-	118.98	3.44	0.56	PF16046	1	-	0	0.496708
NP.653265.3	ENST00000390645_ARL4C	241	402	-	115.62	3.44	0.56	PF16046	1	-	0	0.496583
NP.653265.3	ENST00000373327_TRAF3IP1	1	168	-	118.75	3.43	0.56	PF16046	1	-	0	0.496333
NP.653265.3	ENST00000273814_DGKQ	49	234	-	130.95	3.43	0.56	PF16046	1	-	0	0.496125
NP.653265.3	ENST00000378116_FAM171A1	1	168	-	118.55	3.42	0.56	PF16046	1	-	0	0.495958
NP.653265.3	ENST00000414097_NDRG1	151	302	-	107.54	3.42	0.56	PF16046	1	-	0	0.495917
NP.653265.3	ENST00000330212_ZDHHC23	1	152	-	107.5	3.42	0.56	PF16046	1	-	0	0.495833
NP.653265.3	ENST00000374694_FZD8	2721	2882	-	115.17	3.42	0.56	PF16046	1	-	0	0.49575
NP.653265.3	ENST00000262965_TCF3	1	190	-	137.24	3.42	0.56	PF16046	1	-	0	0.495708
NP.653265.3	ENST00000254190_CHSY1	291	478	-	130.72	3.42	0.56	PF16046	1	-	0	0.495708
NP.653265.3	ENST00000315150_RAB43	28	207	-	128.12	3.41	0.56	PF16046	1	-	0	0.495583
NP.653265.3	ENST00000361360_POU3F3	1247	1426	-	128.1	3.41	0.56	PF16046	1	-	0	0.495542
NP.653265.3	ENST00000452135_MAPK9	1	194	-	137.07	3.41	0.56	PF16046	1	-	0	0.495417
NP.653265.3	ENST00000361360_POU3F3	1425	1604	-	128.02	3.41	0.56	PF16046	1	-	0	0.495417
NP.653265.3	ENST00000219611_CAPN15	38	233	-	141.02	3.41	0.56	PF16046	1	-	0	0.495333
NP.653265.3	ENST00000373640_C2orf72	145	290	-	104.88	3.41	0.56	PF16046	1	-	0	0.49525
NP.653265.3	ENST00000355303_ANO1	96	287	-	136.83	3.4	0.56	PF16046	1	-	0	0.495042
NP.653265.3	ENST00000366691_RHOU	238	397	-	114.74	3.4	0.56	PF16046	1	-	0	0.494958
NP.653265.3	ENST00000608478_FGF2	107	262	-	111.43	3.4	0.56	PF16046	1	-	0	0.494958
NP.653265.3	ENST00000458549_TMEM64	199	398	-	140.73	3.4	0.56	PF16046	1	-	0	0.494875
NP.653265.3	ENST00000270238_LMTK3	3883	4082	NA	140.67	3.4	0.56	PF16046	1	-	0	0.494792
NP.653265.3	ENST00000375799_PLEKHM2	1	166	-	117.86	3.39	0.56	PF16046	1	-	0	0.494708
NP.653265.3	ENST00000569446_SCRT1	662	821	-	114.57	3.39	0.56	PF16046	1	-	0	0.494667
NP.653265.3	ENST00000262158_SMAD7	1260	1437	-	127.55	3.39	0.56	PF16046	1	-	0	0.494625
NP.653265.3	ENST00000301873_LTBP3	680	875	-	140.53	3.39	0.56	PF16046	1	-	0	0.494542
NP.653265.3	ENST00000622811_XKR4	163	320	-	111.21	3.39	0.56	PF16046	1	-	0	0.494542
NP.653265.3	ENST00000262186_KCNH2	256	427	-	120.11	3.39	0.56	PF16046	1	-	0	0.4945
NP.653265.3	ENST00000315323_FZD2	76	227	-	106.73	3.38	0.56	PF16046	1	-	0	0.494333
NP.653265.3	ENST00000355303_ANO1	1	192	-	136.33	3.38	0.56	PF16046	1	-	0	0.49425
NP.653265.3	ENST00000253193_LRP3	82	245	-	114.32	3.38	0.56	PF16046	1	-	0	0.494208
NP.653265.3	ENST00000378888_DVL1	133	266	-	97.37	3.38	0.56	PF16046	1	-	0	0.494083
NP.653265.3	ENST00000263881_MAP4K3	35	208	-	119.81	3.38	0.56	PF16046	1	-	0	0.493958
NP.653265.3	ENST00000381937_NADK2	161	322	-	114.13	3.37	0.56	PF16046	1	-	0	0.493833
NP.653265.3	ENST00000335016_BMP2K	153	306	-	110.78	3.37	0.56	PF16046	1	-	0	0.49375
NP.653265.3	ENST00000358780_FAM76B	79	236	-	110.76	3.37	0.56	PF16046	1	-	0	0.493708
NP.653265.3	ENST00000578681_DDX42	259	432	-	119.53	3.36	0.56	PF16046	1	-	0	0.493458
NP.653265.3	ENST00000431232_PGAP6	22	169	-	106.28	3.36	0.56	PF16046	1	-	0	0.493458
NP.653265.3	ENST00000402685_PDZRN4	412	577	-	116.83	3.35	0.56	PF16046	1	-	0	0.492833
NP.653265.3	ENST00000254190_CHSY1	477	664	-	128.94	3.35	0.56	PF16046	1	-	0	0.492708
NP.653265.3	ENST00000305510_CNNM3	295	492	-	139.2	3.34	0.56	PF16046	1	-	0	0.4925
NP.653265.3	ENST00000376573_PIP4K2A	20	173	-	110.13	3.34	0.56	PF16046	1	-	0	0.4925
NP.653265.3	ENST00000414097_NDRG1	155	306	-	105.75	3.34	0.56	PF16046	1	-	0	0.492417
NP.653265.3	ENST00000359540_BCR	95	284	-	135.17	3.34	0.56	PF16046	1	-	0	0.492375
NP.653265.3	ENST00000402685_PDZRN4	411	576	-	116.52	3.34	0.56	PF16046	1	-	0	0.492292
NP.653265.3	ENST00000645831_FOXC1	396	555	-	113.29	3.34	0.56	PF16046	1	-	0	0.492292
NP.653265.3	ENST00000496613_DENND2A	1	156	-	110.02	3.34	0.56	PF16046	1	-	0	0.492292
NP.653265.3	ENST00000322652_SUZ12	179	358	-	126.05	3.33	0.56	PF16046	1	-	0	0.492083
NP.653265.3	ENST00000262186_KCNH2	86	257	-	118.74	3.33	0.56	PF16046	1	-	0	0.492083
NP.653265.3	ENST00000265354_SRF	421	590	-	116.36	3.33	0.56	PF16046	1	-	0	0.492
NP.653265.3	ENST00000263228_UBE2R2	383	562	-	125.85	3.32	0.56	PF16046	1	-	0	0.49175
NP.653265.3	ENST00000308219_BRSK2	201	364	-	113	3.32	0.56	PF16046	1	-	0	0.49175
NP.653265.3	ENST00000383738_CSPG5	1837	2004	-	116.19	3.32	0.56	PF16046	1	-	0	0.491708
NP.653265.3	ENST00000569446_SCRT1	741	900	-	112.95	3.32	0.56	PF16046	1	-	0	0.491667
NP.653265.3	ENST00000308219_BRSK2	1	164	-	112.87	3.32	0.56	PF16046	1	-	0	0.491542
NP.653265.3	ENST00000273179_CTDSPL	96	287	-	134.57	3.31	0.56	PF16046	1	-	0	0.491417
NP.653265.3	ENST00000320805_NFATC2IP	1	184	-	128.17	3.31	0.56	PF16046	1	-	0	0.491417
NP.653265.3	ENST00000298097_FBXO33	388	543	-	109.5	3.31	0.56	PF16046	1	-	0	0.491333
NP.653265.3	ENST00000427887_DOCK9	1	168	-	115.98	3.31	0.56	PF16046	1	-	0	0.491292
NP.653265.3	ENST00000298097_FBXO33	386	541	-	109.47	3.31	0.56	PF16046	1	-	0	0.491292
NP.653265.3	ENST00000301873_LTBP3	712	907	-	138.4	3.31	0.56	PF16046	1	-	0	0.49125
NP.653265.3	ENST00000371711_B4GALT5	1	190	-	134.44	3.31	0.56	PF16046	1	-	0	0.491167
NP.653265.3	ENST00000396684_ATN1	190	379	-	134.42	3.31	0.56	PF16046	1	-	0	0.491167
NP.653265.3	ENST00000374557_EPB41L4B	481	642	-	112.63	3.31	0.56	PF16046	1	-	0	0.491083
NP.653265.3	ENST00000328194_DENND5A	1	200	-	138.27	3.31	0.56	PF16046	1	-	0	0.491042
NP.653265.3	ENST00000576409_ATPAF1	8	175	-	115.61	3.29	0.56	PF16046	1	-	0	0.490625
NP.653265.3	ENST00000622306_NOMO2	2	173	-	117.92	3.29	0.56	PF16046	1	-	0	0.490583
NP.653265.3	ENST00000331351_HS3ST4	261	392	-	95.7	3.29	0.56	PF16046	1	-	0	0.490542
NP.653265.3	ENST00000613358_PGRMC2	1158	1309	-	104.73	3.29	0.56	PF16046	1	-	0	0.490458
NP.653265.3	ENST00000263847_OSBP	107	296	-	133.94	3.29	0.56	PF16046	1	-	0	0.490375
NP.653265.3	ENST00000373095_FAM102A	1	186	-	127.55	3.29	0.56	PF16046	1	-	0	0.490375
NP.653265.3	ENST00000329962_B4GALNT4	1	152	-	104.64	3.29	0.56	PF16046	1	-	0	0.490292
NP.653265.3	ENST00000333602_TNK2	93	276	-	127.43	3.28	0.56	PF16046	1	-	0	0.490167
NP.653265.3	ENST00000333007_TNFAIP2	1065	1254	-	133.72	3.28	0.56	PF16046	1	-	0	0.490042
NP.653265.3	ENST00000555993_MAP3K9	353	530	-	124.74	3.28	0.56	PF16046	1	-	0	0.489875
NP.653265.3	ENST00000570460_NEURL4	1	196	-	137.49	3.28	0.56	PF16046	1	-	0	0.489833
NP.653265.3	ENST00000305510_CNNM3	294	491	-	137.47	3.27	0.56	PF16046	1	-	0	0.489792
NP.653265.3	ENST00000495880_DUSP7	202	337	-	98.7	3.27	0.56	PF16046	1	-	0	0.489792
NP.653265.3	ENST00000318063_MICU3	119	278	-	111.73	3.27	0.56	PF16046	1	-	0	0.489417
NP.653265.3	ENST00000332312_EMILIN3	41	192	-	104.2	3.27	0.56	PF16046	1	-	0	0.489417
NP.653265.3	ENST00000395863_BMP7	241	402	-	111.63	3.26	0.56	PF16046	1	-	0	0.48925
NP.653265.3	ENST00000317216_EGR3	14	195	-	124.33	3.26	0.56	PF16046	1	-	0	0.489208
NP.653265.3	ENST00000396946_CARD11	88	263	-	117.05	3.26	0.56	PF16046	1	-	0	0.489042
NP.653265.3	ENST00000262965_TCF3	35	224	-	133.03	3.25	0.56	PF16046	1	-	0	0.488917
NP.653265.3	ENST00000253193_LRP3	332	495	-	111.42	3.25	0.56	PF16046	1	-	0	0.488875
NP.653265.3	ENST00000396684_ATN1	95	284	-	132.96	3.25	0.56	PF16046	1	-	0	0.488792
NP.653265.3	ENST00000537909_CDH22	2665	2820	-	108.15	3.25	0.56	PF16046	1	-	0	0.488792
NP.653265.3	ENST00000305510_CNNM3	197	394	-	136.77	3.25	0.56	PF16046	1	-	0	0.488708
NP.653265.3	ENST00000264993_CDV3	403	538	-	98.12	3.25	0.56	PF16046	1	-	0	0.488625
NP.653265.3	ENST00000333007_TNFAIP2	1035	1224	-	132.82	3.25	0.56	PF16046	1	-	0	0.488583
NP.653265.3	ENST00000337576_LZTS3	2017	2186	-	114.45	3.25	0.56	PF16046	1	-	0	0.488542
NP.653265.3	ENST00000344517_ABCB10	173	328	-	107.99	3.24	0.56	PF16046	1	-	0	0.4885
NP.653265.3	ENST00000431232_PGAP6	74	221	-	103.73	3.24	0.56	PF16046	1	-	0	0.4885
NP.653265.3	ENST00000370475_FMR1	89	266	-	123.9	3.24	0.56	PF16046	1	-	0	0.488458
NP.653265.3	ENST00000395863_BMP7	261	422	-	111.19	3.24	0.56	PF16046	1	-	0	0.488458
NP.653265.3	ENST00000284262_JPH3	119	294	-	116.68	3.24	0.56	PF16046	1	-	0	0.488375
NP.653265.3	ENST00000504595_FBXL7	92	275	-	126.33	3.24	0.56	PF16046	1	-	0	0.488333
NP.653265.3	ENST00000613358_PGRMC2	901	1052	-	103.61	3.24	0.56	PF16046	1	-	0	0.488292
NP.653265.3	ENST00000254323_ZSWIM4	1	174	-	116.61	3.24	0.56	PF16046	1	-	0	0.48825
NP.653265.3	ENST00000359540_BCR	102	291	-	132.53	3.23	0.56	PF16046	1	-	0	0.488125
NP.653265.3	ENST00000467011_STIM2	157	314	-	107.79	3.23	0.56	PF16046	1	-	0	0.488125
NP.653265.3	ENST00000297273_CASD1	31	188	-	107.77	3.23	0.56	PF16046	1	-	0	0.488083
NP.653265.3	ENST00000586582_SEMA6B	2080	2235	-	107.75	3.23	0.56	PF16046	1	-	0	0.488042
NP.653265.3	ENST00000614628_JADE3	1	198	-	136.29	3.23	0.56	PF16046	1	-	0	0.487958
NP.653265.3	ENST00000425427_GALNT10	1	174	-	116.44	3.23	0.56	PF16046	1	-	0	0.487958
NP.653265.3	ENST00000333007_TNFAIP2	877	1066	-	132.4	3.23	0.56	PF16046	1	-	0	0.487917
NP.653265.3	ENST00000283629_UBP1	1	168	-	114.08	3.23	0.56	PF16046	1	-	0	0.487875
NP.653265.3	ENST00000360982_NCKAP1	397	596	-	136.21	3.23	0.56	PF16046	1	-	0	0.487833
NP.653265.3	ENST00000376573_PIP4K2A	1	154	-	107.59	3.23	0.56	PF16046	1	-	0	0.48775
NP.653265.3	ENST00000374694_FZD8	1761	1922	-	110.76	3.22	0.56	PF16046	1	-	0	0.487667
NP.653265.3	ENST00000377075_CNNM4	1	192	-	132.04	3.22	0.56	PF16046	1	-	0	0.487333
NP.653265.3	ENST00000252338_FAM155B	393	590	-	135.79	3.21	0.56	PF16046	1	-	0	0.487208
NP.653265.3	ENST00000329203_FAM181B	649	806	-	107.28	3.21	0.56	PF16046	1	-	0	0.487167
NP.653265.3	ENST00000337576_LZTS3	1970	2139	-	113.63	3.21	0.56	PF16046	1	-	0	0.487083
NP.653265.3	ENST00000321612_GLDC	229	382	-	107.2	3.21	0.56	PF16046	1	-	0	0.487042
NP.653265.3	ENST00000570460_NEURL4	40	235	-	135.63	3.21	0.56	PF16046	1	-	0	0.486958
NP.653265.3	ENST00000568956_ZNF865	2561	2722	-	110.33	3.21	0.56	PF16046	1	-	0	0.486875
NP.653265.3	ENST00000251809_SPAG1	1259	1408	-	102.84	3.2	0.56	PF16046	1	-	0	0.486792
NP.653265.3	ENST00000330949_SOX1	463	646	-	125.4	3.2	0.56	PF16046	1	-	0	0.48675
NP.653265.3	ENST00000370010_SENP6	185	370	-	125.31	3.2	0.56	PF16046	1	-	0	0.486583
NP.653265.3	ENST00000252338_FAM155B	295	492	-	135.37	3.2	0.56	PF16046	1	-	0	0.486542
NP.653265.3	ENST00000383738_CSPG5	2003	2170	-	113.25	3.19	0.56	PF16046	1	-	0	0.486375
NP.653265.3	ENST00000374694_FZD8	1281	1442	-	110.06	3.19	0.56	PF16046	1	-	0	0.486375
NP.653265.3	ENST00000377075_CNNM4	33	224	-	131.42	3.19	0.56	PF16046	1	-	0	0.486333
NP.653265.3	ENST00000407775_ZFPM2	298	497	-	135.2	3.19	0.56	PF16046	1	-	0	0.486292
NP.653265.3	ENST00000356454_SOWAHC	27	212	-	125.06	3.19	0.56	PF16046	1	-	0	0.486167
NP.653265.3	ENST00000273179_CTDSPL	98	289	-	131.28	3.19	0.56	PF16046	1	-	0	0.486083
NP.653265.3	ENST00000448281_TATDN2	37	234	-	135.04	3.19	0.56	PF16046	1	-	0	0.486042
NP.653265.3	ENST00000496613_DENND2A	24	179	-	106.66	3.18	0.56	PF16046	1	-	0	0.486
NP.653265.3	ENST00000358701_QSOX2	1	182	-	122.42	3.18	0.56	PF16046	1	-	0	0.485958
NP.653265.3	ENST00000268989_SGSM2	1	196	-	134.96	3.18	0.56	PF16046	1	-	0	0.485917
NP.653265.3	ENST00000330949_SOX1	456	639	-	124.85	3.18	0.56	PF16046	1	-	0	0.485833
NP.653265.3	ENST00000401533_GAREM2	582	749	-	112.95	3.18	0.56	PF16046	1	-	0	0.485833
NP.653265.3	ENST00000219611_CAPN15	1	196	-	134.72	3.17	0.56	PF16046	1	-	0	0.485542
NP.653265.3	ENST00000522781_INSYN2A	228	421	-	130.94	3.17	0.56	PF16046	1	-	0	0.485542
NP.653265.3	ENST00000292431_NACC1	24	205	-	122.14	3.17	0.56	PF16046	1	-	0	0.4855
NP.653265.3	ENST00000305476_SEMA4C	1	148	-	102.06	3.17	0.56	PF16046	1	-	0	0.48525
NP.653265.3	ENST00000272322_VPS54	283	472	-	130.74	3.17	0.56	PF16046	1	-	0	0.485208
NP.653265.3	ENST00000383738_CSPG5	1993	2160	-	112.5	3.16	0.56	PF16046	1	-	0	0.485042
NP.653265.3	ENST00000225394_GIT1	33	184	-	101.95	3.16	0.56	PF16046	1	-	0	0.485042
NP.653265.3	ENST00000333007_TNFAIP2	847	1036	-	130.6	3.16	0.56	PF16046	1	-	0	0.485
NP.653265.3	ENST00000531904_KMT2A	1	174	NA	114.77	3.16	0.56	PF16046	1	-	0	0.485
NP.653265.3	ENST00000608478_FGF2	184	339	-	106.11	3.16	0.56	PF16046	1	-	0	0.485
NP.653265.3	ENST00000576409_ATPAF1	1	168	-	112.47	3.16	0.56	PF16046	1	-	0	0.484958
NP.653265.3	ENST00000301618_MGAT5B	1	180	-	121.7	3.15	0.56	PF16046	1	-	0	0.48475
NP.653265.3	ENST00000645831_FOXC1	349	508	-	109.14	3.15	0.56	PF16046	1	-	0	0.484667
NP.653265.3	ENST00000254190_CHSY1	280	467	-	124.03	3.15	0.56	PF16046	1	-	0	0.484458
NP.653265.3	ENST00000251809_SPAG1	1232	1381	-	101.65	3.15	0.56	PF16046	1	-	0	0.484458
NP.653265.3	ENST00000283147_BMP6	751	902	-	101.64	3.15	0.56	PF16046	1	-	0	0.484458
NP.653265.3	ENST00000330949_SOX1	1275	1458	-	124	3.15	0.56	PF16046	1	-	0	0.484375
NP.653265.3	ENST00000246186_MMP24	1	176	-	114.33	3.14	0.56	PF16046	1	-	0	0.484208
NP.653265.3	ENST00000329962_B4GALNT4	76	227	-	101.49	3.14	0.56	PF16046	1	-	0	0.484167
NP.653265.3	ENST00000221444_KCNA7	175	350	-	114.28	3.14	0.56	PF16046	1	-	0	0.484125
NP.653265.3	ENST00000608478_FGF2	78	233	-	105.61	3.14	0.56	PF16046	1	-	0	0.484042
NP.653265.3	ENST00000292431_NACC1	1	182	-	121.19	3.13	0.56	PF16046	1	-	0	0.483917
NP.653265.3	ENST00000275364_GNA12	88	263	-	114.13	3.13	0.56	PF16046	1	-	0	0.483833
NP.653265.3	ENST00000418194_SP3	79	236	-	105.47	3.13	0.56	PF16046	1	-	0	0.483792
NP.653265.3	ENST00000273814_DGKQ	93	278	-	123.58	3.13	0.56	PF16046	1	-	0	0.483667
NP.653265.3	ENST00000357582_MAP3K6	353	530	-	120.99	3.13	0.56	PF16046	1	-	0	0.483583
NP.653265.3	ENST00000322652_SUZ12	223	402	-	120.95	3.12	0.56	PF16046	1	-	0	0.4835
NP.653265.3	ENST00000377770_DPP6	481	674	-	129.65	3.12	0.56	PF16046	1	-	0	0.483458
NP.653265.3	ENST00000407775_ZFPM2	308	507	-	133.19	3.12	0.56	PF16046	1	-	0	0.483167
NP.653265.3	ENST00000268154_ZNF710	94	281	-	123.19	3.11	0.56	PF16046	1	-	0	0.483042
NP.653265.3	ENST00000495880_DUSP7	11	146	-	95.38	3.11	0.56	PF16046	1	-	0	0.483
NP.653265.3	ENST00000344517_ABCB10	155	310	-	104.96	3.11	0.56	PF16046	1	-	0	0.482833
NP.653265.3	ENST00000454637_CELSR1	87	260	NA	113.52	3.11	0.56	PF16046	1	-	0	0.48275
NP.653265.3	ENST00000399336_NOMO3	1	174	-	113.51	3.11	0.56	PF16046	1	-	0	0.48275
NP.653265.3	ENST00000357997_ANKLE2	1	184	-	122.96	3.1	0.56	PF16046	1	-	0	0.482625
NP.653265.3	ENST00000382745_CLCN7	18	185	-	111.15	3.1	0.56	PF16046	1	-	0	0.482583
NP.653265.3	ENST00000399336_NOMO3	87	260	-	113.41	3.1	0.56	PF16046	1	-	0	0.482542
NP.653265.3	ENST00000381937_NADK2	171	332	-	107.98	3.1	0.56	PF16046	1	-	0	0.482542
NP.653265.3	ENST00000257359_ADAMTS8	1	146	-	98.47	3.1	0.56	PF16046	1	-	0	0.482542
NP.653265.3	ENST00000285243_ANKRD40	1	168	-	111.1	3.1	0.56	PF16046	1	-	0	0.4825
NP.653265.3	ENST00000586582_SEMA6B	2091	2246	-	104.73	3.1	0.56	PF16046	1	-	0	0.482417
NP.653265.3	ENST00000298229_INPPL1	134	325	-	128.93	3.1	0.56	PF16046	1	-	0	0.482292
NP.653265.3	ENST00000393486_MDFIC	304	479	-	113.26	3.1	0.56	PF16046	1	-	0	0.482292
NP.653265.3	ENST00000357582_MAP3K6	302	479	-	120.2	3.09	0.56	PF16046	1	-	0	0.48225
NP.653265.3	ENST00000345382_BNC1	1	186	-	122.71	3.09	0.56	PF16046	1	-	0	0.482208
NP.653265.3	ENST00000330949_SOX1	1282	1465	-	122.68	3.09	0.56	PF16046	1	-	0	0.482167
NP.653265.3	ENST00000298229_INPPL1	96	287	-	128.78	3.09	0.56	PF16046	1	-	0	0.482083
NP.653265.3	ENST00000285243_ANKRD40	99	266	-	110.85	3.09	0.56	PF16046	1	-	0	0.482042
NP.653265.3	ENST00000622306_NOMO2	1	172	-	113.1	3.09	0.56	PF16046	1	-	0	0.482
NP.653265.3	ENST00000446916_ATRN	1	158	NA	104.47	3.09	0.56	PF16046	1	-	0	0.481917
NP.653265.3	ENST00000287667_NOMO1	1	174	-	113.01	3.08	0.56	PF16046	1	-	0	0.481833
NP.653265.3	ENST00000329962_B4GALNT4	75	226	-	100.3	3.08	0.56	PF16046	1	-	0	0.481833
NP.653265.3	ENST00000228682_GLI1	180	339	-	107.56	3.08	0.56	PF16046	1	-	0	0.481792
NP.653265.3	ENST00000468148_RAB23	126	319	-	128.52	3.08	0.56	PF16046	1	-	0	0.481667
NP.653265.3	ENST00000219611_CAPN15	98	293	-	132.2	3.08	0.56	PF16046	1	-	0	0.481625
NP.653265.3	ENST00000342665_SOX12	645	830	-	122.34	3.08	0.56	PF16046	1	-	0	0.481583
NP.653265.3	ENST00000273482_TRPC1	1	174	-	112.86	3.08	0.56	PF16046	1	-	0	0.481583
NP.653265.3	ENST00000396684_ATN1	189	378	-	128.39	3.08	0.56	PF16046	1	-	0	0.481458
NP.653265.3	ENST00000620260_RAPGEFL1	589	758	-	110.51	3.07	0.56	PF16046	1	-	0	0.481417
NP.653265.3	ENST00000380773_WRNIP1	587	742	-	104.14	3.07	0.56	PF16046	1	-	0	0.481292
NP.653265.3	ENST00000366653_TRIM67	738	895	NA	104.1	3.07	0.56	PF16046	1	-	0	0.481208
NP.653265.3	ENST00000611745_SRRM3	1297	1442	-	97.78	3.07	0.56	PF16046	1	-	0	0.481208
NP.653265.3	ENST00000330949_SOX1	911	1094	-	122.07	3.07	0.56	PF16046	1	-	0	0.481125
NP.653265.3	ENST00000374557_EPB41L4B	246	407	-	107.11	3.06	0.56	PF16046	1	-	0	0.480958
NP.653265.3	ENST00000345506_STAT5A	259	432	-	112.49	3.06	0.56	PF16046	1	-	0	0.480917
NP.653265.3	ENST00000300176_AGFG2	97	290	-	128.05	3.06	0.56	PF16046	1	-	0	0.480875
NP.653265.3	ENST00000321612_GLDC	153	306	-	103.86	3.06	0.56	PF16046	1	-	0	0.480792
NP.653265.3	ENST00000296181_ITGB5	128	305	-	119.32	3.06	0.56	PF16046	1	-	0	0.48075
NP.653265.3	ENST00000361360_POU3F3	1256	1435	-	119.3	3.06	0.56	PF16046	1	-	0	0.480708
NP.653265.3	ENST00000308618_EVX2	1345	1514	-	110.12	3.06	0.56	PF16046	1	-	0	0.480708
NP.653265.3	ENST00000274710_PSD2	1	182	-	119.28	3.06	0.56	PF16046	1	-	0	0.480667
NP.653265.3	ENST00000253193_LRP3	325	488	-	106.95	3.06	0.56	PF16046	1	-	0	0.480667
NP.653265.3	ENST00000590083_CBARP	2296	2467	-	112.3	3.05	0.56	PF16046	1	-	0	0.480583
NP.653265.3	ENST00000401533_GAREM2	595	762	-	110.05	3.05	0.56	PF16046	1	-	0	0.480583
NP.653265.3	ENST00000367463_UST	1	180	-	119.2	3.05	0.56	PF16046	1	-	0	0.480542
NP.653265.3	ENST00000416569_XKR6	457	630	-	112.27	3.05	0.56	PF16046	1	-	0	0.480542
NP.653265.3	ENST00000328345_POU3F2	423	618	-	131.48	3.05	0.56	PF16046	1	-	0	0.4805
NP.653265.3	ENST00000308664_ATP2A2	268	447	-	119.17	3.05	0.56	PF16046	1	-	0	0.4805
NP.653265.3	ENST00000322652_SUZ12	134	313	-	119.17	3.05	0.56	PF16046	1	-	0	0.4805
NP.653265.3	ENST00000361144_KAZN	1	154	-	103.71	3.05	0.56	PF16046	1	-	0	0.4805
NP.653265.3	ENST00000262305_RAB11FIP3	481	674	-	127.77	3.05	0.56	PF16046	1	-	0	0.480458
NP.653265.3	ENST00000313486_PITPNA	38	193	-	103.68	3.05	0.56	PF16046	1	-	0	0.480458
NP.653265.3	ENST00000522781_INSYN2A	193	386	-	127.74	3.05	0.56	PF16046	1	-	0	0.480375
NP.653265.3	ENST00000606025_AC007040.2	352	519	-	109.92	3.05	0.56	PF16046	1	-	0	0.480375
NP.653265.3	ENST00000381937_NADK2	91	252	-	106.8	3.05	0.56	PF16046	1	-	0	0.480375
NP.653265.3	ENST00000299575_ATMIN	1	196	-	131.25	3.04	0.56	PF16046	1	-	0	0.480167
NP.653265.3	ENST00000275364_GNA12	175	350	-	112.07	3.04	0.56	PF16046	1	-	0	0.480167
NP.653265.3	ENST00000331238_RTN4RL1	1	146	-	97.25	3.04	0.56	PF16046	1	-	0	0.480167
NP.653265.3	ENST00000300952_MIDN	451	602	-	99.42	3.04	0.56	PF16046	1	-	0	0.480125
NP.653265.3	ENST00000440486_FGFR3	1	174	-	112.03	3.04	0.56	PF16046	1	-	0	0.480083
NP.653265.3	ENST00000287667_NOMO1	12	185	-	112.02	3.04	0.56	PF16046	1	-	0	0.480083
NP.653265.3	ENST00000399336_NOMO3	20	193	-	112.02	3.04	0.56	PF16046	1	-	0	0.480083
NP.653265.3	ENST00000262158_SMAD7	1233	1410	-	118.87	3.04	0.56	PF16046	1	-	0	0.48
NP.653265.3	ENST00000353487_SPPL3	35	200	-	109.71	3.04	0.56	PF16046	1	-	0	0.48
NP.653265.3	ENST00000568956_ZNF865	81	242	-	106.57	3.04	0.56	PF16046	1	-	0	0.479958
NP.653265.3	ENST00000258111_KCNMB4	283	472	-	127.45	3.04	0.56	PF16046	1	-	0	0.479917
NP.653265.3	ENST00000373640_C2orf72	433	578	-	97.12	3.04	0.56	PF16046	1	-	0	0.479875
NP.653265.3	ENST00000265354_SRF	451	620	-	109.59	3.04	0.56	PF16046	1	-	0	0.479792
NP.653265.3	ENST00000578681_DDX42	295	468	-	111.81	3.03	0.56	PF16046	1	-	0	0.479708
NP.653265.3	ENST00000308664_ATP2A2	359	538	-	118.67	3.03	0.56	PF16046	1	-	0	0.479667
NP.653265.3	ENST00000379672_ARHGAP44	20	191	-	111.78	3.03	0.56	PF16046	1	-	0	0.479667
NP.653265.3	ENST00000448281_TATDN2	1	198	-	130.91	3.03	0.56	PF16046	1	-	0	0.479625
NP.653265.3	ENST00000238738_RHOQ	30	221	-	127.27	3.03	0.56	PF16046	1	-	0	0.479625
NP.653265.3	ENST00000338891_FAM184A	110	275	-	109.5	3.03	0.56	PF16046	1	-	0	0.479625
NP.653265.3	ENST00000238738_RHOQ	315	506	-	127.24	3.03	0.56	PF16046	1	-	0	0.479583
NP.653265.3	ENST00000329078_SPNS2	137	274	-	93.7	3.03	0.56	PF16046	1	-	0	0.479583
NP.653265.3	ENST00000263847_OSBP	95	284	-	127.2	3.03	0.56	PF16046	1	-	0	0.479542
NP.653265.3	ENST00000402412_R3HDM2	109	284	-	111.71	3.03	0.56	PF16046	1	-	0	0.479542
NP.653265.3	ENST00000308595_GRK2	69	206	-	93.66	3.03	0.56	PF16046	1	-	0	0.4795
NP.653265.3	ENST00000356231_CDAN1	286	473	-	121.05	3.03	0.56	PF16046	1	-	0	0.479417
NP.653265.3	ENST00000395116_GPR135	210	393	-	121.05	3.03	0.56	PF16046	1	-	0	0.479417
NP.653265.3	ENST00000444313_PARVG	2315	2454	-	93.61	3.03	0.56	PF16046	1	-	0	0.479417
NP.653265.3	ENST00000265354_SRF	337	506	-	109.38	3.02	0.56	PF16046	1	-	0	0.479375
NP.653265.3	ENST00000390645_ARL4C	253	414	-	106.23	3.02	0.56	PF16046	1	-	0	0.479333
NP.653265.3	ENST00000379672_ARHGAP44	86	257	-	111.56	3.02	0.56	PF16046	1	-	0	0.47925
NP.653265.3	ENST00000275364_GNA12	19	194	-	111.53	3.02	0.56	PF16046	1	-	0	0.479208
NP.653265.3	ENST00000332312_EMILIN3	1	152	-	98.93	3.02	0.56	PF16046	1	-	0	0.479167
NP.653265.3	ENST00000283147_BMP6	859	1010	-	98.9	3.02	0.56	PF16046	1	-	0	0.479125
NP.653265.3	ENST00000258111_KCNMB4	17	206	-	126.89	3.02	0.56	PF16046	1	-	0	0.479042
NP.653265.3	ENST00000249373_SMO	1	160	-	106.05	3.02	0.56	PF16046	1	-	0	0.479
NP.653265.3	ENST00000467011_STIM2	181	338	-	102.92	3.02	0.56	PF16046	1	-	0	0.479
NP.653265.3	ENST00000283147_BMP6	784	935	-	98.84	3.02	0.56	PF16046	1	-	0	0.479
NP.653265.3	ENST00000361360_POU3F3	1434	1613	-	118.2	3.01	0.56	PF16046	1	-	0	0.478875
NP.653265.3	ENST00000338883_MAP3K15	81	242	NA	105.98	3.01	0.56	PF16046	1	-	0	0.478875
NP.653265.3	ENST00000383738_CSPG5	1920	2087	-	109.08	3.01	0.56	PF16046	1	-	0	0.478833
NP.653265.3	ENST00000393229_NTNG2	2140	2327	-	120.68	3.01	0.56	PF16046	1	-	0	0.478792
NP.653265.3	ENST00000305476_SEMA4C	2	149	-	98.7	3.01	0.56	PF16046	1	-	0	0.47875
NP.653265.3	ENST00000403018_AUTS2	25	208	-	120.61	3.01	0.56	PF16046	1	-	0	0.478667
NP.653265.3	ENST00000305510_CNNM3	393	590	-	130.26	3.01	0.56	PF16046	1	-	0	0.478625
NP.653265.3	ENST00000371711_B4GALT5	22	211	-	126.64	3.01	0.56	PF16046	1	-	0	0.478625
NP.653265.3	ENST00000504326_AR	1599	1744	-	96.42	3	0.56	PF16046	1	-	0	0.4785
NP.653265.3	ENST00000356786_CCDC88B	3954	4151	-	130.15	3	0.56	PF16046	1	-	0	0.478458
NP.653265.3	ENST00000644635_ZNF746	1687	1844	-	102.62	3	0.56	PF16046	1	-	0	0.478458
NP.653265.3	ENST00000366812_ACBD3	176	319	-	96.39	3	0.56	PF16046	1	-	0	0.478458
NP.653265.3	ENST00000320717_GLS	289	482	-	126.48	3	0.56	PF16046	1	-	0	0.478375
NP.653265.3	ENST00000568956_ZNF865	85	246	-	105.72	3	0.56	PF16046	1	-	0	0.478375
NP.653265.3	ENST00000430297_RETREG2	1	184	-	120.38	3	0.56	PF16046	1	-	0	0.478292
NP.653265.3	ENST00000393229_NTNG2	2162	2349	-	120.36	3	0.56	PF16046	1	-	0	0.47825
NP.653265.3	ENST00000383738_CSPG5	1910	2077	-	108.73	3	0.56	PF16046	1	-	0	0.478208
NP.653265.3	ENST00000447966_ASIC1	78	233	-	102.36	2.99	0.56	PF16046	1	-	0	0.477958
NP.653265.3	ENST00000373640_C2orf72	361	506	-	96.15	2.99	0.56	PF16046	1	-	0	0.477958
NP.653265.3	ENST00000308873_RUNX3	102	273	-	110.8	2.99	0.56	PF16046	1	-	0	0.477917
NP.653265.3	ENST00000307823_CARNS1	1249	1406	-	102.33	2.99	0.56	PF16046	1	-	0	0.477917
NP.653265.3	ENST00000292211_UBE2Q1	103	232	-	89.7	2.99	0.56	PF16046	1	-	0	0.477833
NP.653265.3	ENST00000328345_POU3F2	389	584	-	129.73	2.99	0.56	PF16046	1	-	0	0.477792
NP.653265.3	ENST00000215917_SRRD	1	162	-	105.38	2.99	0.56	PF16046	1	-	0	0.47775
NP.653265.3	ENST00000262345_IL12RB2	401	562	-	105.33	2.98	0.56	PF16046	1	-	0	0.477667
NP.653265.3	ENST00000377208_POU4F1	849	1030	-	117.47	2.98	0.56	PF16046	1	-	0	0.477625
NP.653265.3	ENST00000251287_HCN2	409	546	-	92.67	2.98	0.56	PF16046	1	-	0	0.4775
NP.653265.3	ENST00000355285_APCDD1	1	154	-	102.09	2.98	0.56	PF16046	1	-	0	0.477458
NP.653265.3	ENST00000249373_SMO	27	186	-	105.16	2.98	0.56	PF16046	1	-	0	0.477375
NP.653265.3	ENST00000635465_KCNB1	178	343	-	108.19	2.97	0.56	PF16046	1	-	0	0.47725
NP.653265.3	ENST00000397238_AGAP3	277	416	-	92.55	2.97	0.56	PF16046	1	-	0	0.47725
NP.653265.3	ENST00000249373_SMO	501	660	-	105.05	2.97	0.56	PF16046	1	-	0	0.477167
NP.653265.3	ENST00000308219_BRSK2	82	245	-	105.05	2.97	0.56	PF16046	1	-	0	0.477167
NP.653265.3	ENST00000349499_CLIC6	82	235	NA	101.91	2.97	0.56	PF16046	1	-	0	0.477125
NP.653265.3	ENST00000305432_GRM5	2873	3052	-	117.11	2.97	0.56	PF16046	1	-	0	0.477042
NP.653265.3	ENST00000287667_NOMO1	87	260	-	110.31	2.97	0.56	PF16046	1	-	0	0.477042
NP.653265.3	ENST00000331923_PAXBP1	119	274	-	101.85	2.97	0.56	PF16046	1	-	0	0.477
NP.653265.3	ENST00000369799_AHCYL1	157	314	-	101.79	2.97	0.56	PF16046	1	-	0	0.476917
NP.653265.3	ENST00000378802_CYP4V2	1	188	-	119.55	2.96	0.56	PF16046	1	-	0	0.476875
NP.653265.3	ENST00000389851_UVSSA	1	192	-	125.52	2.96	0.56	PF16046	1	-	0	0.476833
NP.653265.3	ENST00000613122_CTDP1	118	267	-	97.72	2.96	0.56	PF16046	1	-	0	0.476833
NP.653265.3	ENST00000378888_DVL1	67	200	-	89.23	2.96	0.56	PF16046	1	-	0	0.476833
NP.653265.3	ENST00000495880_DUSP7	1	136	-	92.34	2.96	0.56	PF16046	1	-	0	0.476792
NP.653265.3	ENST00000372141_NRG3	153	306	-	101.71	2.96	0.56	PF16046	1	-	0	0.47675
NP.653265.3	ENST00000332312_EMILIN3	76	227	-	97.66	2.96	0.56	PF16046	1	-	0	0.476708
NP.653265.3	ENST00000403018_AUTS2	1	184	-	119.38	2.96	0.56	PF16046	1	-	0	0.476625
NP.653265.3	ENST00000253055_MAP3K10	76	227	-	97.62	2.96	0.56	PF16046	1	-	0	0.476625
NP.653265.3	ENST00000254325_RFX1	1306	1481	-	110.06	2.96	0.56	PF16046	1	-	0	0.476583
NP.653265.3	ENST00000347132_KCNQ4	282	455	-	110.06	2.96	0.56	PF16046	1	-	0	0.476583
NP.653265.3	ENST00000339711_PRDM8	2556	2719	-	104.66	2.96	0.56	PF16046	1	-	0	0.476458
NP.653265.3	ENST00000373783_ADO	85	236	-	97.51	2.95	0.56	PF16046	1	-	0	0.476417
NP.653265.3	ENST00000284110_HS3ST3A1	866	1033	-	107.72	2.95	0.56	PF16046	1	-	0	0.476375
NP.653265.3	ENST00000360947_ZNF219	123	246	-	87.69	2.95	0.56	PF16046	1	-	0	0.476375
NP.653265.3	ENST00000389759_PKP4	3	188	-	119.19	2.95	0.56	PF16046	1	-	0	0.476292
NP.653265.3	ENST00000360982_NCKAP1	435	634	-	128.75	2.95	0.56	PF16046	1	-	0	0.47625
NP.653265.3	ENST00000399878_SEL1L3	1	182	-	116.65	2.95	0.56	PF16046	1	-	0	0.47625
NP.653265.3	ENST00000321612_GLDC	195	348	-	101.43	2.95	0.56	PF16046	1	-	0	0.476208
NP.653265.3	ENST00000276893_UHRF2	97	240	-	95.26	2.95	0.56	PF16046	1	-	0	0.476208
NP.653265.3	ENST00000396396_PGM5	289	434	-	95.26	2.95	0.56	PF16046	1	-	0	0.476208
NP.653265.3	ENST00000579016_ENGASE	3	188	-	119.13	2.95	0.56	PF16046	1	-	0	0.476167
NP.653265.3	ENST00000335325_ZNRF1	1	186	-	119.1	2.95	0.56	PF16046	1	-	0	0.476125
NP.653265.3	ENST00000308664_ATP2A2	446	625	-	116.56	2.95	0.56	PF16046	1	-	0	0.476083
NP.653265.3	ENST00000310074_TADA2B	88	263	-	109.78	2.95	0.56	PF16046	1	-	0	0.476083
NP.653265.3	ENST00000644635_ZNF746	1717	1874	-	101.36	2.95	0.56	PF16046	1	-	0	0.476083
NP.653265.3	ENST00000262138_CACNG4	33	176	-	95.2	2.95	0.56	PF16046	1	-	0	0.476083
NP.653265.3	ENST00000330949_SOX1	918	1101	-	118.97	2.94	0.56	PF16046	1	-	0	0.475917
NP.653265.3	ENST00000242728_BHLHE41	1037	1186	-	97.22	2.94	0.56	PF16046	1	-	0	0.475875
NP.653265.3	ENST00000341901_SBK1	1	200	-	128.47	2.94	0.56	PF16046	1	-	0	0.475833
NP.653265.3	ENST00000252996_TAF4	396	581	NA	118.92	2.94	0.56	PF16046	1	-	0	0.475833
NP.653265.3	ENST00000240328_TBX2	409	546	-	91.86	2.94	0.56	PF16046	1	-	0	0.475833
NP.653265.3	ENST00000458549_TMEM64	141	340	-	128.44	2.94	0.56	PF16046	1	-	0	0.475792
NP.653265.3	ENST00000381937_NADK2	81	242	-	104.3	2.94	0.56	PF16046	1	-	0	0.475792
NP.653265.3	ENST00000507499_TLL1	18	211	-	124.87	2.94	0.56	PF16046	1	-	0	0.47575
NP.653265.3	ENST00000374557_EPB41L4B	321	482	-	104.23	2.94	0.56	PF16046	1	-	0	0.475667
NP.653265.3	ENST00000634658_HCN1	471	660	-	124.74	2.93	0.56	PF16046	1	-	0	0.475542
NP.653265.3	ENST00000254190_CHSY1	652	839	-	118.71	2.93	0.56	PF16046	1	-	0	0.475458
NP.653265.3	ENST00000246186_MMP24	26	201	-	109.43	2.93	0.56	PF16046	1	-	0	0.475458
NP.653265.3	ENST00000543824_PHC1	1	172	-	109.35	2.93	0.56	PF16046	1	-	0	0.475333
NP.653265.3	ENST00000375436_RCC2	200	361	-	104.05	2.93	0.56	PF16046	1	-	0	0.475333
NP.653265.3	ENST00000458549_TMEM64	240	439	-	128.08	2.92	0.56	PF16046	1	-	0	0.475208
NP.653265.3	ENST00000378802_CYP4V2	7	194	-	118.55	2.92	0.56	PF16046	1	-	0	0.475208
NP.653265.3	ENST00000263754_KAT2B	1	178	-	116.02	2.92	0.56	PF16046	1	-	0	0.475167
NP.653265.3	ENST00000547530_BRF1	167	314	-	96.86	2.92	0.56	PF16046	1	-	0	0.475167
NP.653265.3	ENST00000263370_ITPKC	68	203	-	91.54	2.92	0.56	PF16046	1	-	0	0.475167
NP.653265.3	ENST00000305510_CNNM3	392	589	-	128.02	2.92	0.56	PF16046	1	-	0	0.475125
NP.653265.3	ENST00000263228_UBE2R2	357	536	-	115.97	2.92	0.56	PF16046	1	-	0	0.475083
NP.653265.3	ENST00000329203_FAM181B	1	158	-	100.82	2.92	0.56	PF16046	1	-	0	0.475083
NP.653265.3	ENST00000359540_BCR	377	566	-	124.43	2.92	0.56	PF16046	1	-	0	0.475042
NP.653265.3	ENST00000287020_GDF6	974	1123	-	96.79	2.92	0.56	PF16046	1	-	0	0.475042
NP.653265.3	ENST00000308595_GRK2	71	208	-	91.47	2.92	0.56	PF16046	1	-	0	0.475042
NP.653265.3	ENST00000259241_HS6ST1	107	276	-	106.95	2.92	0.56	PF16046	1	-	0	0.475
NP.653265.3	ENST00000252996_TAF4	856	1041	NA	118.4	2.92	0.56	PF16046	1	-	0	0.474958
NP.653265.3	ENST00000320081_CLIP4	1	172	-	109.14	2.92	0.56	PF16046	1	-	0	0.474958
NP.653265.3	ENST00000267984_TLNRD1	389	584	-	127.89	2.92	0.56	PF16046	1	-	0	0.474917
NP.653265.3	ENST00000298229_INPPL1	39	230	-	124.34	2.92	0.56	PF16046	1	-	0	0.474917
NP.653265.3	ENST00000345382_BNC1	10	195	-	118.39	2.92	0.56	PF16046	1	-	0	0.474917
NP.653265.3	ENST00000285243_ANKRD40	16	183	-	106.91	2.92	0.56	PF16046	1	-	0	0.474917
NP.653265.3	ENST00000403299_CARD10	1	166	-	106.9	2.92	0.56	PF16046	1	-	0	0.474917
NP.653265.3	ENST00000444313_PARVG	2347	2486	-	91.41	2.92	0.56	PF16046	1	-	0	0.474917
NP.653265.3	ENST00000252996_TAF4	369	554	NA	118.36	2.92	0.56	PF16046	1	-	0	0.474875
NP.653265.3	ENST00000308219_BRSK2	39	202	-	103.81	2.92	0.56	PF16046	1	-	0	0.474875
NP.653265.3	ENST00000611745_SRRM3	1313	1458	-	94.58	2.92	0.56	PF16046	1	-	0	0.474875
NP.653265.3	ENST00000305510_CNNM3	196	393	-	127.83	2.92	0.56	PF16046	1	-	0	0.474833
NP.653265.3	ENST00000290399_SIM2	2236	2415	-	115.8	2.92	0.56	PF16046	1	-	0	0.474833
NP.653265.3	ENST00000307823_CARNS1	1405	1562	-	100.67	2.92	0.56	PF16046	1	-	0	0.474792
NP.653265.3	ENST00000458549_TMEM64	298	497	-	127.76	2.91	0.56	PF16046	1	-	0	0.47475
NP.653265.3	ENST00000646076_CTCF	118	277	-	103.71	2.91	0.56	PF16046	1	-	0	0.474708
NP.653265.3	ENST00000377893_GPR153	1	168	-	106.76	2.91	0.56	PF16046	1	-	0	0.474667
NP.653265.3	ENST00000355285_APCDD1	3	156	-	100.59	2.91	0.56	PF16046	1	-	0	0.474667
NP.653265.3	ENST00000320580_PACS1	112	295	-	118.21	2.91	0.56	PF16046	1	-	0	0.474625
NP.653265.3	ENST00000234256_SLC1A4	274	457	-	118.18	2.91	0.56	PF16046	1	-	0	0.474583
NP.653265.3	ENST00000308664_ATP2A2	448	627	-	115.66	2.91	0.56	PF16046	1	-	0	0.474583
NP.653265.3	ENST00000308873_RUNX3	86	257	-	108.93	2.91	0.56	PF16046	1	-	0	0.474583
NP.653265.3	ENST00000265717_PRKAR2B	39	186	-	96.56	2.91	0.56	PF16046	1	-	0	0.474583
NP.653265.3	ENST00000215917_SRRD	20	181	-	103.61	2.91	0.56	PF16046	1	-	0	0.4745
NP.653265.3	ENST00000352133_SLC37A1	1	150	-	96.52	2.91	0.56	PF16046	1	-	0	0.4745
NP.653265.3	ENST00000305510_CNNM3	1	198	-	127.59	2.91	0.56	PF16046	1	-	0	0.474458
NP.653265.3	ENST00000504595_FBXL7	1	184	-	118.1	2.91	0.56	PF16046	1	-	0	0.474458
NP.653265.3	ENST00000418194_SP3	37	194	-	100.49	2.91	0.56	PF16046	1	-	0	0.474458
NP.653265.3	ENST00000252996_TAF4	93	278	NA	118.07	2.91	0.56	PF16046	1	-	0	0.474417
NP.653265.3	ENST00000361658_ULK2	8	165	-	100.47	2.91	0.56	PF16046	1	-	0	0.474417
NP.653265.3	ENST00000247986_KIF17	159	318	-	103.51	2.9	0.56	PF16046	1	-	0	0.474333
NP.653265.3	ENST00000611745_SRRM3	1241	1386	-	94.32	2.9	0.56	PF16046	1	-	0	0.474333
NP.653265.3	ENST00000576409_ATPAF1	174	341	-	106.56	2.9	0.56	PF16046	1	-	0	0.474292
NP.653265.3	ENST00000262320_AXIN1	75	224	-	96.42	2.9	0.56	PF16046	1	-	0	0.474292
NP.653265.3	ENST00000313401_CDK5R1	1	158	-	100.38	2.9	0.56	PF16046	1	-	0	0.47425
NP.653265.3	ENST00000300456_SLC27A4	29	158	-	88.02	2.9	0.56	PF16046	1	-	0	0.47425
NP.653265.3	ENST00000389759_PKP4	1	186	-	117.97	2.9	0.56	PF16046	1	-	0	0.474208
NP.653265.3	ENST00000280155_ADRA2A	1954	2109	-	100.35	2.9	0.56	PF16046	1	-	0	0.474208
NP.653265.3	ENST00000273814_DGKQ	1	186	-	117.9	2.9	0.56	PF16046	1	-	0	0.474125
NP.653265.3	ENST00000609117_SYT6	112	289	-	115.39	2.9	0.56	PF16046	1	-	0	0.474125
NP.653265.3	ENST00000599174_CCDC177	1526	1693	-	106.43	2.9	0.56	PF16046	1	-	0	0.474083
NP.653265.3	ENST00000304658_XPO6	127	308	-	115.35	2.9	0.56	PF16046	1	-	0	0.474042
NP.653265.3	ENST00000373620_DENND1A	73	218	-	94.17	2.9	0.56	PF16046	1	-	0	0.474042
NP.653265.3	ENST00000262158_SMAD7	1612	1789	-	115.33	2.9	0.56	PF16046	1	-	0	0.474
NP.653265.3	ENST00000342665_SOX12	674	859	-	117.82	2.9	0.56	PF16046	1	-	0	0.473958
NP.653265.3	ENST00000355209_POLR3H	1	180	-	115.3	2.9	0.56	PF16046	1	-	0	0.473958
NP.653265.3	ENST00000389547_PPFIA1	1	166	-	106.36	2.9	0.56	PF16046	1	-	0	0.473958
NP.653265.3	ENST00000356010_MAPK8IP3	1	180	-	115.26	2.89	0.56	PF16046	1	-	0	0.473917
NP.653265.3	ENST00000265969_KCNC1	433	606	-	108.57	2.89	0.56	PF16046	1	-	0	0.473917
NP.653265.3	ENST00000260402_PLCB2	2945	3130	-	117.77	2.89	0.56	PF16046	1	-	0	0.473875
NP.653265.3	ENST00000159087_ANO8	1854	2021	-	106.33	2.89	0.56	PF16046	1	-	0	0.473875
NP.653265.3	ENST00000356231_CDAN1	280	467	-	117.72	2.89	0.56	PF16046	1	-	0	0.473792
NP.653265.3	ENST00000284262_JPH3	2120	2295	-	108.49	2.89	0.56	PF16046	1	-	0	0.473792
NP.653265.3	ENST00000283629_UBP1	25	192	-	106.27	2.89	0.56	PF16046	1	-	0	0.473792
NP.653265.3	ENST00000302506_CDC25A	305	458	-	100.11	2.89	0.56	PF16046	1	-	0	0.47375
NP.653265.3	ENST00000272322_VPS54	1	190	-	123.59	2.89	0.56	PF16046	1	-	0	0.473708
NP.653265.3	ENST00000265354_SRF	619	788	-	106.24	2.89	0.56	PF16046	1	-	0	0.473708
NP.653265.3	ENST00000266269_PATZ1	892	1047	-	100.08	2.89	0.56	PF16046	1	-	0	0.473708
NP.653265.3	ENST00000254325_RFX1	1330	1505	-	108.42	2.89	0.56	PF16046	1	-	0	0.473667
NP.653265.3	ENST00000377034_GABBR1	181	362	-	115.1	2.89	0.56	PF16046	1	-	0	0.473625
NP.653265.3	ENST00000265969_KCNC1	431	604	-	108.39	2.89	0.56	PF16046	1	-	0	0.473625
NP.653265.3	ENST00000587250_RND2	1	168	-	106.18	2.89	0.56	PF16046	1	-	0	0.473625
NP.653265.3	ENST00000374557_EPB41L4B	326	487	-	103.13	2.89	0.56	PF16046	1	-	0	0.473625
NP.653265.3	ENST00000483466_MAGI1	286	477	-	123.45	2.88	0.56	PF16046	1	-	0	0.4735
NP.653265.3	ENST00000325438_PACS2	8	157	-	96	2.88	0.56	PF16046	1	-	0	0.4735
NP.653265.3	ENST00000311806_OXSR1	107	288	-	114.97	2.88	0.56	PF16046	1	-	0	0.473417
NP.653265.3	ENST00000325438_PACS2	1	150	-	95.94	2.88	0.56	PF16046	1	-	0	0.473375
NP.653265.3	ENST00000273179_CTDSPL	3	194	-	123.34	2.88	0.56	PF16046	1	-	0	0.473292
NP.653265.3	ENST00000301618_MGAT5B	90	269	-	114.89	2.88	0.56	PF16046	1	-	0	0.473292
NP.653265.3	ENST00000568956_ZNF865	2565	2726	-	102.94	2.88	0.56	PF16046	1	-	0	0.473292
NP.653265.3	ENST00000250896_MKNK2	1	152	-	95.9	2.88	0.56	PF16046	1	-	0	0.473292
NP.653265.3	ENST00000397801_ROBO3	2701	2882	-	114.88	2.88	0.56	PF16046	1	-	0	0.47325
NP.653265.3	ENST00000418194_SP3	1	158	-	99.83	2.88	0.56	PF16046	1	-	0	0.47325
NP.653265.3	ENST00000296498_PRSS12	9	202	-	123.23	2.88	0.56	PF16046	1	-	0	0.473125
NP.653265.3	ENST00000317135_LRCH2	1	200	-	126.7	2.87	0.56	PF16046	1	-	0	0.473083
NP.653265.3	ENST00000344642_LDLRAD2	2016	2177	-	102.83	2.87	0.56	PF16046	1	-	0	0.473083
NP.653265.3	ENST00000288840_SMAD6	1016	1169	-	99.74	2.87	0.56	PF16046	1	-	0	0.473083
NP.653265.3	ENST00000251287_HCN2	360	497	-	90.52	2.87	0.56	PF16046	1	-	0	0.473083
NP.653265.3	ENST00000458549_TMEM64	339	538	-	126.64	2.87	0.56	PF16046	1	-	0	0.473
NP.653265.3	ENST00000264917_PDE8B	93	278	-	117.23	2.87	0.56	PF16046	1	-	0	0.473
NP.653265.3	ENST00000284262_JPH3	88	263	-	108.04	2.87	0.56	PF16046	1	-	0	0.473
NP.653265.3	ENST00000640237_SCART1	2524	2699	-	107.99	2.87	0.56	PF16046	1	-	0	0.472917
NP.653265.3	ENST00000287020_GDF6	963	1112	-	95.7	2.87	0.56	PF16046	1	-	0	0.472917
NP.653265.3	ENST00000612661_MARCKS	896	1067	-	107.98	2.87	0.56	PF16046	1	-	0	0.472875
NP.653265.3	ENST00000361144_KAZN	190	343	-	99.64	2.87	0.56	PF16046	1	-	0	0.472875
NP.653265.3	ENST00000447092_HYAL2	1462	1625	-	102.69	2.87	0.56	PF16046	1	-	0	0.472833
NP.653265.3	ENST00000306799_RNF150	485	666	-	114.6	2.87	0.56	PF16046	1	-	0	0.472792
NP.653265.3	ENST00000360003_MCMBP	1	168	-	105.73	2.87	0.56	PF16046	1	-	0	0.472792
NP.653265.3	ENST00000253055_MAP3K10	79	230	-	95.64	2.87	0.56	PF16046	1	-	0	0.472792
NP.653265.3	ENST00000221444_KCNA7	22	197	-	107.87	2.86	0.56	PF16046	1	-	0	0.472667
NP.653265.3	ENST00000401533_GAREM2	1	168	-	105.6	2.86	0.56	PF16046	1	-	0	0.472583
NP.653265.3	ENST00000327064_CARM1	66	197	-	87.23	2.86	0.56	PF16046	1	-	0	0.472583
NP.653265.3	ENST00000361733_MAP3K3	1	192	-	122.85	2.86	0.56	PF16046	1	-	0	0.4725
NP.653265.3	ENST00000380680_UBL3	103	276	-	107.76	2.86	0.56	PF16046	1	-	0	0.4725
NP.653265.3	ENST00000216144_CABP7	133	266	-	87.16	2.86	0.56	PF16046	1	-	0	0.472458
NP.653265.3	ENST00000308370_LTBP4	636	833	NA	126.28	2.86	0.56	PF16046	1	-	0	0.472417
NP.653265.3	ENST00000376552_TLE4	389	584	-	126.28	2.86	0.56	PF16046	1	-	0	0.472417
NP.653265.3	ENST00000378888_DVL1	203	336	-	87.14	2.86	0.56	PF16046	1	-	0	0.472417
NP.653265.3	ENST00000415680_TRIM24	49	200	-	95.43	2.86	0.56	PF16046	1	-	0	0.472375
NP.653265.3	ENST00000397609_FAM98B	995	1170	-	107.68	2.86	0.56	PF16046	1	-	0	0.472333
NP.653265.3	ENST00000606025_AC007040.2	333	500	-	105.46	2.86	0.56	PF16046	1	-	0	0.472333
NP.653265.3	ENST00000296498_PRSS12	1	194	-	122.72	2.86	0.56	PF16046	1	-	0	0.472292
NP.653265.3	ENST00000373095_FAM102A	17	202	-	116.83	2.86	0.56	PF16046	1	-	0	0.472292
NP.653265.3	ENST00000308618_EVX2	1347	1516	-	105.45	2.86	0.56	PF16046	1	-	0	0.472292
NP.653265.3	ENST00000343010_C3orf62	1	150	-	95.39	2.86	0.56	PF16046	1	-	0	0.472292
NP.653265.3	ENST00000531904_KMT2A	20	193	NA	107.63	2.85	0.56	PF16046	1	-	0	0.47225
NP.653265.3	ENST00000333219_ING1	140	327	-	116.76	2.85	0.56	PF16046	1	-	0	0.472208
NP.653265.3	ENST00000291481_HAPLN4	1	174	-	107.56	2.85	0.56	PF16046	1	-	0	0.472125
NP.653265.3	ENST00000219611_CAPN15	135	330	-	126.03	2.85	0.56	PF16046	1	-	0	0.472042
NP.653265.3	ENST00000302926_NLGN2	327	526	-	126.02	2.85	0.56	PF16046	1	-	0	0.472042
NP.653265.3	ENST00000330687_CMTM4	1	138	-	90.01	2.85	0.56	PF16046	1	-	0	0.472042
NP.653265.3	ENST00000361360_POU3F3	1345	1524	-	114.13	2.85	0.56	PF16046	1	-	0	0.472
NP.653265.3	ENST00000379672_ARHGAP44	1	172	-	107.47	2.85	0.56	PF16046	1	-	0	0.471958
NP.653265.3	ENST00000373539_PHKA1	1	180	-	114.08	2.85	0.56	PF16046	1	-	0	0.471917
NP.653265.3	ENST00000397374_DUSP8	97	290	-	122.44	2.85	0.56	PF16046	1	-	0	0.471875
NP.653265.3	ENST00000397374_DUSP8	193	386	-	122.43	2.84	0.56	PF16046	1	-	0	0.471833
NP.653265.3	ENST00000359540_BCR	384	573	-	122.39	2.84	0.56	PF16046	1	-	0	0.471792
NP.653265.3	ENST00000219271_MMP15	93	256	-	102.13	2.84	0.56	PF16046	1	-	0	0.471792
NP.653265.3	ENST00000272322_VPS54	25	214	-	122.37	2.84	0.56	PF16046	1	-	0	0.47175
NP.653265.3	ENST00000374557_EPB41L4B	561	722	-	102.1	2.84	0.56	PF16046	1	-	0	0.47175
NP.653265.3	ENST00000263754_KAT2B	10	187	-	113.96	2.84	0.56	PF16046	1	-	0	0.471708
NP.653265.3	ENST00000301618_MGAT5B	125	304	-	113.96	2.84	0.56	PF16046	1	-	0	0.471708
NP.653265.3	ENST00000290649_AMFR	7	152	-	92.99	2.84	0.56	PF16046	1	-	0	0.471708
NP.653265.3	ENST00000273179_CTDSPL	1	192	-	122.32	2.84	0.56	PF16046	1	-	0	0.471667
NP.653265.3	ENST00000315150_RAB43	90	269	-	113.94	2.84	0.56	PF16046	1	-	0	0.471667
NP.653265.3	ENST00000280684_KCNA6	169	338	-	105.09	2.84	0.56	PF16046	1	-	0	0.471625
NP.653265.3	ENST00000296181_ITGB5	89	266	-	113.88	2.84	0.56	PF16046	1	-	0	0.471583
NP.653265.3	ENST00000531904_KMT2A	87	260	NA	107.22	2.84	0.56	PF16046	1	-	0	0.471542
NP.653265.3	ENST00000515384_AMER2	992	1119	-	85.43	2.84	0.56	PF16046	1	-	0	0.471542
NP.653265.3	ENST00000287957_GATAD1	274	457	-	116.35	2.84	0.56	PF16046	1	-	0	0.4715
NP.653265.3	ENST00000316586_STK25	1	182	-	113.84	2.84	0.56	PF16046	1	-	0	0.4715
NP.653265.3	ENST00000300176_AGFG2	19	212	-	122.19	2.84	0.56	PF16046	1	-	0	0.471458
NP.653265.3	ENST00000614491_LYNX1	1599	1788	-	122.1	2.83	0.56	PF16046	1	-	0	0.471292
NP.653265.3	ENST00000383738_CSPG5	1754	1921	-	104.84	2.83	0.56	PF16046	1	-	0	0.471208
NP.653265.3	ENST00000302506_CDC25A	272	425	-	98.76	2.83	0.56	PF16046	1	-	0	0.471208
NP.653265.3	ENST00000647444_PTP4A2	157	314	-	98.73	2.83	0.56	PF16046	1	-	0	0.471167
NP.653265.3	ENST00000431232_PGAP6	95	242	-	94.77	2.83	0.56	PF16046	1	-	0	0.471125
NP.653265.3	ENST00000254190_CHSY1	663	850	-	116.11	2.83	0.56	PF16046	1	-	0	0.471083
NP.653265.3	ENST00000281772_KANSL1L	32	223	-	121.9	2.82	0.56	PF16046	1	-	0	0.471
NP.653265.3	ENST00000262186_KCNH2	851	1022	-	106.92	2.82	0.56	PF16046	1	-	0	0.471
NP.653265.3	ENST00000361144_KAZN	229	382	-	98.62	2.82	0.56	PF16046	1	-	0	0.470958
NP.653265.3	ENST00000305031_CHSY3	155	310	-	98.59	2.82	0.56	PF16046	1	-	0	0.470917
NP.653265.3	ENST00000328194_DENND5A	140	339	-	125.28	2.82	0.56	PF16046	1	-	0	0.470875
NP.653265.3	ENST00000452733_CYTH2	2947	3124	-	113.44	2.82	0.56	PF16046	1	-	0	0.470833
NP.653265.3	ENST00000283147_BMP6	826	977	-	94.6	2.82	0.56	PF16046	1	-	0	0.470792
NP.653265.3	ENST00000649637_DHH	1117	1304	-	115.87	2.82	0.56	PF16046	1	-	0	0.470708
NP.653265.3	ENST00000620260_RAPGEFL1	421	590	-	104.58	2.82	0.56	PF16046	1	-	0	0.470708
NP.653265.3	ENST00000249373_SMO	396	555	-	101.51	2.82	0.56	PF16046	1	-	0	0.470667
NP.653265.3	ENST00000344646_ZFAND4	85	236	-	94.54	2.82	0.56	PF16046	1	-	0	0.470667
NP.653265.3	ENST00000257359_ADAMTS8	28	173	-	92.43	2.82	0.56	PF16046	1	-	0	0.470625
NP.653265.3	ENST00000270223_DMWD	10	147	-	89.32	2.82	0.56	PF16046	1	-	0	0.470625
NP.653265.3	ENST00000258111_KCNMB4	95	284	-	121.66	2.81	0.56	PF16046	1	-	0	0.470583
NP.653265.3	ENST00000336702_C2CD2L	401	592	-	121.66	2.81	0.56	PF16046	1	-	0	0.470583
NP.653265.3	ENST00000225394_GIT1	108	259	-	94.51	2.81	0.56	PF16046	1	-	0	0.470583
NP.653265.3	ENST00000253055_MAP3K10	2554	2705	-	94.5	2.81	0.56	PF16046	1	-	0	0.470583
NP.653265.3	ENST00000342665_SOX12	829	1014	-	115.77	2.81	0.56	PF16046	1	-	0	0.4705
NP.653265.3	ENST00000310981_SFT2D3	46	195	-	94.44	2.81	0.56	PF16046	1	-	0	0.470458
NP.653265.3	ENST00000374557_EPB41L4B	161	322	-	101.38	2.81	0.56	PF16046	1	-	0	0.470417
NP.653265.3	ENST00000252996_TAF4	921	1106	NA	115.69	2.81	0.56	PF16046	1	-	0	0.470375
NP.653265.3	ENST00000305031_CHSY3	700	855	-	98.3	2.81	0.56	PF16046	1	-	0	0.470375
NP.653265.3	ENST00000368494_NUS1	1	192	-	121.48	2.81	0.56	PF16046	1	-	0	0.470292
NP.653265.3	ENST00000402412_R3HDM2	88	263	-	106.53	2.81	0.56	PF16046	1	-	0	0.470292
NP.653265.3	ENST00000308873_RUNX3	442	613	-	106.51	2.81	0.56	PF16046	1	-	0	0.47025
NP.653265.3	ENST00000373640_C2orf72	245	390	-	92.24	2.81	0.56	PF16046	1	-	0	0.47025
NP.653265.3	ENST00000333007_TNFAIP2	1159	1348	-	121.41	2.81	0.56	PF16046	1	-	0	0.470208
NP.653265.3	ENST00000538780_FAM222A	1	148	-	94.3	2.81	0.56	PF16046	1	-	0	0.470208
NP.653265.3	ENST00000262970_ANKRD24	2665	2814	NA	94.28	2.8	0.56	PF16046	1	-	0	0.470167
NP.653265.3	ENST00000639793_ANKRD17	105	244	NA	89.07	2.8	0.56	PF16046	1	-	0	0.470125
NP.653265.3	ENST00000361733_MAP3K3	2	193	-	121.35	2.8	0.56	PF16046	1	-	0	0.470083
NP.653265.3	ENST00000366812_ACBD3	143	286	-	92.17	2.8	0.56	PF16046	1	-	0	0.470083
NP.653265.3	ENST00000240328_TBX2	441	578	-	89.06	2.8	0.56	PF16046	1	-	0	0.470083
NP.653265.3	ENST00000268154_ZNF710	26	213	-	115.47	2.8	0.56	PF16046	1	-	0	0.47
NP.653265.3	ENST00000344646_ZFAND4	76	227	-	94.2	2.8	0.56	PF16046	1	-	0	0.47
NP.653265.3	ENST00000343242_MAFK	633	768	-	89	2.8	0.56	PF16046	1	-	0	0.469958
NP.653265.3	ENST00000342694_NPR2	1	170	-	104.12	2.8	0.56	PF16046	1	-	0	0.469875
NP.653265.3	ENST00000267377_SSTR1	523	698	-	106.26	2.8	0.56	PF16046	1	-	0	0.469833
NP.653265.3	ENST00000476993_VWA1	1069	1248	-	112.82	2.8	0.56	PF16046	1	-	0	0.469792
NP.653265.3	ENST00000289753_HTR6	76	229	-	94.08	2.79	0.56	PF16046	1	-	0	0.46975
NP.653265.3	ENST00000614491_LYNX1	1606	1795	-	121.09	2.79	0.56	PF16046	1	-	0	0.469667
NP.653265.3	ENST00000252996_TAF4	764	949	NA	115.27	2.79	0.56	PF16046	1	-	0	0.469667
NP.653265.3	ENST00000619721_MFRP	2887	3044	-	97.93	2.79	0.56	PF16046	1	-	0	0.469667
NP.653265.3	ENST00000442628_NRBP2	1	150	-	93.98	2.79	0.56	PF16046	1	-	0	0.469583
NP.653265.3	ENST00000369543_TRIM33	145	284	-	88.79	2.79	0.56	PF16046	1	-	0	0.469542
NP.653265.3	ENST00000358933_EDC4	17	208	-	120.97	2.79	0.56	PF16046	1	-	0	0.4695
NP.653265.3	ENST00000440486_FGFR3	87	260	-	106.03	2.79	0.56	PF16046	1	-	0	0.469417
NP.653265.3	ENST00000308664_ATP2A2	270	449	-	112.56	2.78	0.56	PF16046	1	-	0	0.469333
NP.653265.3	ENST00000339711_PRDM8	2512	2675	-	100.76	2.78	0.56	PF16046	1	-	0	0.469292
NP.653265.3	ENST00000055335_PPP1R3F	441	580	-	88.67	2.78	0.56	PF16046	1	-	0	0.469292
NP.653265.3	ENST00000309383_BRSK1	287	418	-	85.67	2.78	0.56	PF16046	1	-	0	0.469292
NP.653265.3	ENST00000317135_LRCH2	3	202	-	124.23	2.78	0.56	PF16046	1	-	0	0.46925
NP.653265.3	ENST00000454637_CELSR1	109	282	NA	105.94	2.78	0.56	PF16046	1	-	0	0.46925
NP.653265.3	ENST00000352151_FMNL3	86	247	-	100.75	2.78	0.56	PF16046	1	-	0	0.46925
NP.653265.3	ENST00000293443_FAM171A2	1836	1961	-	84.35	2.78	0.56	PF16046	1	-	0	0.46925
NP.653265.3	ENST00000414563_ZDHHC14	716	841	-	84.34	2.78	0.56	PF16046	1	-	0	0.469208
NP.653265.3	ENST00000397374_DUSP8	2017	2210	-	120.76	2.78	0.56	PF16046	1	-	0	0.469167
NP.653265.3	ENST00000406189_MEX3C	534	699	-	103.72	2.78	0.56	PF16046	1	-	0	0.469167
NP.653265.3	ENST00000525778_SOGA3	1161	1324	-	100.7	2.78	0.56	PF16046	1	-	0	0.469167
NP.653265.3	ENST00000258098_RAB11FIP5	1	174	-	105.87	2.78	0.56	PF16046	1	-	0	0.469125
NP.653265.3	ENST00000253122_SLC6A8	79	236	-	97.63	2.78	0.56	PF16046	1	-	0	0.469125
NP.653265.3	ENST00000373783_ADO	76	227	-	93.76	2.78	0.56	PF16046	1	-	0	0.469125
NP.653265.3	ENST00000297261_SHH	1395	1582	-	114.92	2.78	0.56	PF16046	1	-	0	0.469083
NP.653265.3	ENST00000308873_RUNX3	426	597	-	105.85	2.78	0.56	PF16046	1	-	0	0.469083
NP.653265.3	ENST00000538780_FAM222A	619	766	-	93.72	2.78	0.56	PF16046	1	-	0	0.469083
NP.653265.3	ENST00000403299_CARD10	177	342	-	103.64	2.78	0.56	PF16046	1	-	0	0.469042
NP.653265.3	ENST00000361658_ULK2	1	158	-	97.58	2.78	0.56	PF16046	1	-	0	0.469
NP.653265.3	ENST00000360003_MCMBP	19	186	-	103.6	2.77	0.56	PF16046	1	-	0	0.468958
NP.653265.3	ENST00000635465_KCNB1	247	412	-	103.59	2.77	0.56	PF16046	1	-	0	0.468917
NP.653265.3	ENST00000258111_KCNMB4	299	488	-	120.6	2.77	0.56	PF16046	1	-	0	0.468875
NP.653265.3	ENST00000371884_TAL1	277	462	-	114.79	2.77	0.56	PF16046	1	-	0	0.468875
NP.653265.3	ENST00000262970_ANKRD24	85	234	NA	93.59	2.77	0.56	PF16046	1	-	0	0.468833
NP.653265.3	ENST00000380773_WRNIP1	78	233	-	97.47	2.77	0.56	PF16046	1	-	0	0.468792
NP.653265.3	ENST00000397801_ROBO3	2638	2819	-	112.21	2.77	0.56	PF16046	1	-	0	0.46875
NP.653265.3	ENST00000368648_EBF3	289	482	-	120.47	2.77	0.56	PF16046	1	-	0	0.468667
NP.653265.3	ENST00000340892_TC2N	1	190	-	120.46	2.77	0.56	PF16046	1	-	0	0.468667
NP.653265.3	ENST00000283629_UBP1	108	275	-	103.44	2.77	0.56	PF16046	1	-	0	0.468667
NP.653265.3	ENST00000230882_GHR	243	438	-	123.84	2.77	0.56	PF16046	1	-	0	0.468625
NP.653265.3	ENST00000270223_DMWD	1	138	-	88.33	2.77	0.56	PF16046	1	-	0	0.468625
NP.653265.3	ENST00000628403_SLC12A2	377	522	NA	91.4	2.77	0.56	PF16046	1	-	0	0.468583
NP.653265.3	ENST00000372816_MYCL	22	163	-	91.39	2.77	0.56	PF16046	1	-	0	0.468542
NP.653265.3	ENST00000370397_CHUK	1	146	-	91.36	2.76	0.56	PF16046	1	-	0	0.4685
NP.653265.3	ENST00000284262_JPH3	175	350	-	105.49	2.76	0.56	PF16046	1	-	0	0.468458
NP.653265.3	ENST00000299575_ATMIN	31	226	-	123.7	2.76	0.56	PF16046	1	-	0	0.468417
NP.653265.3	ENST00000330143_ZNF696	1403	1590	-	114.52	2.76	0.56	PF16046	1	-	0	0.468417
NP.653265.3	ENST00000372141_NRG3	163	316	-	97.26	2.76	0.56	PF16046	1	-	0	0.468417
NP.653265.3	ENST00000517970_WWP1	124	319	-	123.63	2.76	0.56	PF16046	1	-	0	0.468333
NP.653265.3	ENST00000440486_FGFR3	92	265	-	105.38	2.76	0.56	PF16046	1	-	0	0.46825
NP.653265.3	ENST00000403299_CARD10	13	178	-	103.22	2.76	0.56	PF16046	1	-	0	0.46825
NP.653265.3	ENST00000312719_HS3ST5	79	236	-	97.17	2.76	0.56	PF16046	1	-	0	0.46825
NP.653265.3	ENST00000220772_SFRP1	192	371	-	111.85	2.76	0.56	PF16046	1	-	0	0.468167
NP.653265.3	ENST00000375436_RCC2	241	402	-	100.15	2.76	0.56	PF16046	1	-	0	0.468167
NP.653265.3	ENST00000263881_MAP4K3	121	294	-	105.29	2.75	0.56	PF16046	1	-	0	0.468083
NP.653265.3	ENST00000372348_ABL1	96	287	NA	120.08	2.75	0.56	PF16046	1	-	0	0.468042
NP.653265.3	ENST00000383738_CSPG5	2086	2253	-	103.1	2.75	0.56	PF16046	1	-	0	0.468042
NP.653265.3	ENST00000215957_MICALL1	1	190	-	120.06	2.75	0.56	PF16046	1	-	0	0.468
NP.653265.3	ENST00000327111_NR2F1	1141	1294	-	97.04	2.75	0.56	PF16046	1	-	0	0.468
NP.653265.3	ENST00000414563_ZDHHC14	745	870	-	83.75	2.75	0.56	PF16046	1	-	0	0.467958
NP.653265.3	ENST00000361474_NRG2	2341	2498	-	96.96	2.75	0.56	PF16046	1	-	0	0.467875
NP.653265.3	ENST00000644635_ZNF746	1	158	-	96.94	2.75	0.56	PF16046	1	-	0	0.467833
NP.653265.3	ENST00000332830_PHF12	271	452	-	111.64	2.75	0.56	PF16046	1	-	0	0.467792
NP.653265.3	ENST00000623402_SCARF2	1	130	-	84.97	2.75	0.56	PF16046	1	-	0	0.467792
NP.653265.3	ENST00000262158_SMAD7	1321	1498	-	111.59	2.75	0.56	PF16046	1	-	0	0.467708
NP.653265.3	ENST00000306117_KCNS1	488	669	-	111.59	2.75	0.56	PF16046	1	-	0	0.467708
NP.653265.3	ENST00000288840_SMAD6	1369	1522	-	96.87	2.75	0.56	PF16046	1	-	0	0.467708
NP.653265.3	ENST00000289753_HTR6	77	230	-	93.03	2.75	0.56	PF16046	1	-	0	0.467708
NP.653265.3	ENST00000392271_URI1	79	218	-	87.88	2.75	0.56	PF16046	1	-	0	0.467708
NP.653265.3	ENST00000331351_HS3ST4	277	408	-	84.92	2.75	0.56	PF16046	1	-	0	0.467708
NP.653265.3	ENST00000296350_MELTF	2687	2846	-	99.86	2.74	0.56	PF16046	1	-	0	0.467625
NP.653265.3	ENST00000263846_SYT7	198	393	-	123.17	2.74	0.56	PF16046	1	-	0	0.467583
NP.653265.3	ENST00000576409_ATPAF1	91	258	-	102.8	2.74	0.56	PF16046	1	-	0	0.4675
NP.653265.3	ENST00000635465_KCNB1	165	330	-	102.8	2.74	0.56	PF16046	1	-	0	0.4675
NP.653265.3	ENST00000640237_SCART1	2437	2612	-	104.95	2.74	0.56	PF16046	1	-	0	0.467458
NP.653265.3	ENST00000528718_DGAT1	76	223	-	92.88	2.74	0.56	PF16046	1	-	0	0.467417
NP.653265.3	ENST00000522781_INSYN2A	289	482	-	119.65	2.74	0.56	PF16046	1	-	0	0.467375
NP.653265.3	ENST00000415680_TRIM24	76	227	-	92.82	2.74	0.56	PF16046	1	-	0	0.467333
NP.653265.3	ENST00000264917_PDE8B	6	191	-	113.85	2.73	0.56	PF16046	1	-	0	0.467292
NP.653265.3	ENST00000403299_CARD10	165	330	-	102.67	2.73	0.56	PF16046	1	-	0	0.467292
NP.653265.3	ENST00000361474_NRG2	2359	2516	-	96.65	2.73	0.56	PF16046	1	-	0	0.467292
NP.653265.3	ENST00000238738_RHOQ	410	601	-	119.56	2.73	0.56	PF16046	1	-	0	0.467208
NP.653265.3	ENST00000285199_USP43	1	168	-	102.64	2.73	0.56	PF16046	1	-	0	0.467208
NP.653265.3	ENST00000367385_NEK7	1	166	-	102.64	2.73	0.56	PF16046	1	-	0	0.467208
NP.653265.3	ENST00000344517_ABCB10	232	387	-	96.61	2.73	0.56	PF16046	1	-	0	0.467208
NP.653265.3	ENST00000305432_GRM5	2849	3028	-	111.26	2.73	0.56	PF16046	1	-	0	0.467167
NP.653265.3	ENST00000628403_SLC12A2	361	506	NA	90.67	2.73	0.56	PF16046	1	-	0	0.467125
NP.653265.3	ENST00000244745_SOX4	1183	1378	-	122.84	2.73	0.56	PF16046	1	-	0	0.467083
NP.653265.3	ENST00000612501_PPP1R9B	3949	4118	-	102.57	2.73	0.56	PF16046	1	-	0	0.467083
NP.653265.3	ENST00000355683_STRN3	178	337	-	99.56	2.73	0.56	PF16046	1	-	0	0.467083
NP.653265.3	ENST00000252338_FAM155B	420	617	-	122.82	2.73	0.56	PF16046	1	-	0	0.467042
NP.653265.3	ENST00000368648_EBF3	317	510	-	119.46	2.73	0.56	PF16046	1	-	0	0.467042
NP.653265.3	ENST00000252996_TAF4	277	462	NA	113.7	2.73	0.56	PF16046	1	-	0	0.467042
NP.653265.3	ENST00000284110_HS3ST3A1	914	1081	-	102.53	2.73	0.56	PF16046	1	-	0	0.467042
NP.653265.3	ENST00000299565_CHRNA5	95	240	-	90.61	2.73	0.56	PF16046	1	-	0	0.467
NP.653265.3	ENST00000333219_ING1	94	281	-	113.65	2.73	0.56	PF16046	1	-	0	0.466958
NP.653265.3	ENST00000297273_CASD1	79	236	-	96.47	2.73	0.56	PF16046	1	-	0	0.466958
NP.653265.3	ENST00000297261_SHH	1396	1583	-	113.62	2.73	0.56	PF16046	1	-	0	0.466917
NP.653265.3	ENST00000284110_HS3ST3A1	949	1116	-	102.48	2.73	0.56	PF16046	1	-	0	0.466917
NP.653265.3	ENST00000313486_PITPNA	78	233	-	96.45	2.73	0.56	PF16046	1	-	0	0.466917
NP.653265.3	ENST00000361757_SBNO2	4122	4319	-	122.71	2.73	0.56	PF16046	1	-	0	0.466875
NP.653265.3	ENST00000614628_JADE3	47	244	-	122.69	2.73	0.56	PF16046	1	-	0	0.466875
NP.653265.3	ENST00000264917_PDE8B	98	283	-	113.61	2.73	0.56	PF16046	1	-	0	0.466875
NP.653265.3	ENST00000396946_CARD11	103	278	-	104.62	2.73	0.56	PF16046	1	-	0	0.466875
NP.653265.3	ENST00000560355_FBN1	83	248	-	102.44	2.73	0.56	PF16046	1	-	0	0.466875
NP.653265.3	ENST00000327111_NR2F1	1107	1260	-	96.44	2.73	0.56	PF16046	1	-	0	0.466875
NP.653265.3	ENST00000333219_ING1	47	234	-	113.58	2.72	0.56	PF16046	1	-	0	0.466833
NP.653265.3	ENST00000393229_NTNG2	2255	2442	-	113.58	2.72	0.56	PF16046	1	-	0	0.466833
NP.653265.3	ENST00000252996_TAF4	185	370	NA	113.57	2.72	0.56	PF16046	1	-	0	0.466792
NP.653265.3	ENST00000308664_ATP2A2	357	536	-	111.04	2.72	0.56	PF16046	1	-	0	0.466792
NP.653265.3	ENST00000440486_FGFR3	6	179	-	104.56	2.72	0.56	PF16046	1	-	0	0.466792
NP.653265.3	ENST00000263228_UBE2R2	446	625	-	111.03	2.72	0.56	PF16046	1	-	0	0.46675
NP.653265.3	ENST00000248594_PTPN12	34	169	-	87.43	2.72	0.56	PF16046	1	-	0	0.46675
NP.653265.3	ENST00000373095_FAM102A	93	278	-	113.51	2.72	0.56	PF16046	1	-	0	0.466708
NP.653265.3	ENST00000220772_SFRP1	14	193	-	111	2.72	0.56	PF16046	1	-	0	0.466708
NP.653265.3	ENST00000347132_KCNQ4	345	518	-	104.51	2.72	0.56	PF16046	1	-	0	0.466708
NP.653265.3	ENST00000358919_DLC1	1	176	-	104.49	2.72	0.56	PF16046	1	-	0	0.466667
NP.653265.3	ENST00000342665_SOX12	858	1043	-	113.45	2.72	0.56	PF16046	1	-	0	0.466625
NP.653265.3	ENST00000511377_CTNND2	638	811	-	104.48	2.72	0.56	PF16046	1	-	0	0.466625
NP.653265.3	ENST00000560355_FBN1	165	330	-	102.23	2.72	0.56	PF16046	1	-	0	0.4665
NP.653265.3	ENST00000380773_WRNIP1	617	772	-	96.21	2.71	0.56	PF16046	1	-	0	0.466458
NP.653265.3	ENST00000301873_LTBP3	615	810	-	122.41	2.71	0.56	PF16046	1	-	0	0.466417
NP.653265.3	ENST00000280800_PLBD2	1	192	-	119.02	2.71	0.56	PF16046	1	-	0	0.466333
NP.653265.3	ENST00000338779_MTSS2	1	200	-	122.29	2.71	0.56	PF16046	1	-	0	0.46625
NP.653265.3	ENST00000283629_UBP1	84	251	-	102.11	2.71	0.56	PF16046	1	-	0	0.46625
NP.653265.3	ENST00000373312_NIBAN2	1	158	-	96.09	2.71	0.56	PF16046	1	-	0	0.466208
NP.653265.3	ENST00000537909_CDH22	2696	2851	-	96.08	2.71	0.56	PF16046	1	-	0	0.466208
NP.653265.3	ENST00000300176_AGFG2	115	308	-	118.88	2.71	0.56	PF16046	1	-	0	0.466125
NP.653265.3	ENST00000329078_SPNS2	140	277	-	87.1	2.71	0.56	PF16046	1	-	0	0.466083
NP.653265.3	ENST00000376573_PIP4K2A	77	230	-	95.98	2.7	0.56	PF16046	1	-	0	0.466042
NP.653265.3	ENST00000323482_ACSS1	32	177	-	90.09	2.7	0.56	PF16046	1	-	0	0.466
NP.653265.3	ENST00000359540_BCR	189	378	-	118.79	2.7	0.56	PF16046	1	-	0	0.465958
NP.653265.3	ENST00000361144_KAZN	38	191	-	95.94	2.7	0.56	PF16046	1	-	0	0.465958
NP.653265.3	ENST00000306078_KCNG3	297	446	-	92.12	2.7	0.56	PF16046	1	-	0	0.465958
NP.653265.3	ENST00000375123_FOXE1	691	830	-	87	2.7	0.56	PF16046	1	-	0	0.465875
NP.653265.3	ENST00000332830_PHF12	276	457	-	110.47	2.7	0.56	PF16046	1	-	0	0.465833
NP.653265.3	ENST00000436881_AJM1	211	386	NA	104.02	2.7	0.56	PF16046	1	-	0	0.465833
NP.653265.3	ENST00000252996_TAF4	737	922	NA	112.96	2.7	0.56	PF16046	1	-	0	0.465792
NP.653265.3	ENST00000450114_WEE1	640	783	-	90	2.7	0.56	PF16046	1	-	0	0.465792
NP.653265.3	ENST00000378103_GBA2	73	218	-	89.99	2.7	0.56	PF16046	1	-	0	0.465792
NP.653265.3	ENST00000328642_SYNM	159	318	-	98.79	2.7	0.56	PF16046	1	-	0	0.465667
NP.653265.3	ENST00000242728_BHLHE41	1005	1154	-	91.98	2.7	0.56	PF16046	1	-	0	0.465667
NP.653265.3	ENST00000323482_ACSS1	1	146	-	89.93	2.7	0.56	PF16046	1	-	0	0.465667
NP.653265.3	ENST00000614654_ZSWIM9	1297	1442	-	89.93	2.7	0.56	PF16046	1	-	0	0.465667
NP.653265.3	ENST00000223145_GLCCI1	565	754	-	118.53	2.69	0.56	PF16046	1	-	0	0.465542
NP.653265.3	ENST00000358780_FAM76B	110	267	-	95.73	2.69	0.56	PF16046	1	-	0	0.465542
NP.653265.3	ENST00000258111_KCNMB4	111	300	-	118.5	2.69	0.56	PF16046	1	-	0	0.4655
NP.653265.3	ENST00000275364_GNA12	106	281	-	103.85	2.69	0.56	PF16046	1	-	0	0.4655
NP.653265.3	ENST00000355683_STRN3	238	397	-	98.71	2.69	0.56	PF16046	1	-	0	0.4655
NP.653265.3	ENST00000509580_UNC5A	41	198	-	95.69	2.69	0.56	PF16046	1	-	0	0.4655
NP.653265.3	ENST00000554684_PPP4R3A	247	412	-	101.67	2.69	0.56	PF16046	1	-	0	0.465458
NP.653265.3	ENST00000302550_DESI2	17	178	-	98.65	2.69	0.56	PF16046	1	-	0	0.465417
NP.653265.3	ENST00000272322_VPS54	307	496	-	118.42	2.69	0.56	PF16046	1	-	0	0.465375
NP.653265.3	ENST00000611519_DACH1	609	800	-	118.41	2.69	0.56	PF16046	1	-	0	0.465375
NP.653265.3	ENST00000342665_SOX12	214	399	-	112.72	2.69	0.56	PF16046	1	-	0	0.465375
NP.653265.3	ENST00000644452_GIPC3	1	178	-	110.21	2.69	0.56	PF16046	1	-	0	0.465375
NP.653265.3	ENST00000221444_KCNA7	109	284	-	103.77	2.69	0.56	PF16046	1	-	0	0.465375
NP.653265.3	ENST00000327111_NR2F1	1369	1522	-	95.64	2.69	0.56	PF16046	1	-	0	0.465375
NP.653265.3	ENST00000306078_KCNG3	305	454	-	91.81	2.69	0.56	PF16046	1	-	0	0.465375
NP.653265.3	ENST00000297375_EN2	470	605	-	86.73	2.69	0.56	PF16046	1	-	0	0.465333
NP.653265.3	ENST00000320743_LRIG3	206	367	-	98.6	2.69	0.56	PF16046	1	-	0	0.465292
NP.653265.3	ENST00000496613_DENND2A	78	233	-	95.56	2.69	0.56	PF16046	1	-	0	0.46525
NP.653265.3	ENST00000352133_SLC37A1	12	161	-	91.76	2.69	0.56	PF16046	1	-	0	0.46525
NP.653265.3	ENST00000219271_MMP15	2280	2443	-	98.54	2.68	0.56	PF16046	1	-	0	0.465208
NP.653265.3	ENST00000336702_C2CD2L	381	572	-	118.29	2.68	0.56	PF16046	1	-	0	0.465167
NP.653265.3	ENST00000320717_GLS	232	425	-	118.28	2.68	0.56	PF16046	1	-	0	0.465167
NP.653265.3	ENST00000347132_KCNQ4	259	432	-	103.65	2.68	0.56	PF16046	1	-	0	0.465167
NP.653265.3	ENST00000551659_TMTC1	28	197	-	101.45	2.68	0.56	PF16046	1	-	0	0.465083
NP.653265.3	ENST00000356454_SOWAHC	1	186	-	112.51	2.68	0.56	PF16046	1	-	0	0.465042
NP.653265.3	ENST00000644452_GIPC3	10	187	-	110	2.68	0.56	PF16046	1	-	0	0.465042
NP.653265.3	ENST00000268154_ZNF710	119	306	-	112.49	2.68	0.56	PF16046	1	-	0	0.465
NP.653265.3	ENST00000612661_MARCKS	596	767	-	103.57	2.68	0.56	PF16046	1	-	0	0.465
NP.653265.3	ENST00000361733_MAP3K3	96	287	-	118.16	2.68	0.56	PF16046	1	-	0	0.464958
NP.653265.3	ENST00000634658_HCN1	508	697	-	118.14	2.68	0.56	PF16046	1	-	0	0.464917
NP.653265.3	ENST00000288490_DGKI	122	277	NA	95.4	2.68	0.56	PF16046	1	-	0	0.464917
NP.653265.3	ENST00000342183_NRXN1	793	926	-	83.62	2.68	0.56	PF16046	1	-	0	0.464917
NP.653265.3	ENST00000291232_TNFRSF13C	101	258	-	95.36	2.68	0.56	PF16046	1	-	0	0.464875
NP.653265.3	ENST00000414069_SPRN	249	374	-	82.31	2.68	0.56	PF16046	1	-	0	0.464875
NP.653265.3	ENST00000295797_PRKCI	1	196	-	121.39	2.68	0.56	PF16046	1	-	0	0.464833
NP.653265.3	ENST00000300952_MIDN	415	566	-	91.54	2.68	0.56	PF16046	1	-	0	0.464833
NP.653265.3	ENST00000481138_ZNF782	177	354	-	109.86	2.67	0.56	PF16046	1	-	0	0.464792
NP.653265.3	ENST00000159087_ANO8	1661	1828	-	101.28	2.67	0.56	PF16046	1	-	0	0.46475
NP.653265.3	ENST00000269601_TXNL4A	22	161	-	86.44	2.67	0.56	PF16046	1	-	0	0.46475
NP.653265.3	ENST00000327064_CARM1	110	241	-	83.54	2.67	0.56	PF16046	1	-	0	0.46475
NP.653265.3	ENST00000320805_NFATC2IP	19	202	-	112.32	2.67	0.56	PF16046	1	-	0	0.464708
NP.653265.3	ENST00000258484_EPC2	1	156	-	95.25	2.67	0.56	PF16046	1	-	0	0.464667
NP.653265.3	ENST00000590083_CBARP	3401	3572	-	103.34	2.67	0.56	PF16046	1	-	0	0.464625
NP.653265.3	ENST00000308219_BRSK2	244	407	-	98.23	2.67	0.56	PF16046	1	-	0	0.464625
NP.653265.3	ENST00000446916_ATRN	21	178	NA	95.23	2.67	0.56	PF16046	1	-	0	0.464625
NP.653265.3	ENST00000315323_FZD2	29	180	-	91.43	2.67	0.56	PF16046	1	-	0	0.464625
NP.653265.3	ENST00000401815_GP5	1364	1505	-	89.4	2.67	0.56	PF16046	1	-	0	0.464625
NP.653265.3	ENST00000298743_GAS1	107	232	-	82.08	2.67	0.56	PF16046	1	-	0	0.464417
NP.653265.3	ENST00000263846_SYT7	1	196	-	121.08	2.66	0.56	PF16046	1	-	0	0.464375
NP.653265.3	ENST00000252996_TAF4	212	397	NA	112.1	2.66	0.56	PF16046	1	-	0	0.464333
NP.653265.3	ENST00000395116_GPR135	183	366	-	112.09	2.66	0.56	PF16046	1	-	0	0.464333
NP.653265.3	ENST00000262320_AXIN1	1	150	-	91.28	2.66	0.56	PF16046	1	-	0	0.464333
NP.653265.3	ENST00000257981_KCNH3	161	322	-	98.05	2.66	0.56	PF16046	1	-	0	0.464292
NP.653265.3	ENST00000444313_PARVG	2177	2316	-	86.22	2.66	0.56	PF16046	1	-	0	0.464292
NP.653265.3	ENST00000397374_DUSP8	120	313	-	117.65	2.66	0.56	PF16046	1	-	0	0.464125
NP.653265.3	ENST00000262186_KCNH2	3061	3232	-	103.08	2.66	0.56	PF16046	1	-	0	0.464125
NP.653265.3	ENST00000013125_MAP4K5	175	350	-	103.05	2.66	0.56	PF16046	1	-	0	0.464083
NP.653265.3	ENST00000262105_MCM4	1	168	-	100.91	2.66	0.56	PF16046	1	-	0	0.464083
NP.653265.3	ENST00000645831_FOXC1	1534	1693	-	97.94	2.66	0.56	PF16046	1	-	0	0.464083
NP.653265.3	ENST00000216264_CERK	89	266	-	109.41	2.66	0.56	PF16046	1	-	0	0.464042
NP.653265.3	ENST00000375135_FGD1	473	646	-	103.02	2.66	0.56	PF16046	1	-	0	0.464042
NP.653265.3	ENST00000251879_RIC1	83	248	-	100.88	2.66	0.56	PF16046	1	-	0	0.464042
NP.653265.3	ENST00000356404_PITPNM1	1	170	-	100.83	2.65	0.56	PF16046	1	-	0	0.463958
NP.653265.3	ENST00000253122_SLC6A8	235	392	-	94.87	2.65	0.56	PF16046	1	-	0	0.463958
NP.653265.3	ENST00000634965_AC004706.3	97	290	-	117.48	2.65	0.56	PF16046	1	-	0	0.463875
NP.653265.3	ENST00000330143_ZNF696	8	195	-	111.83	2.65	0.56	PF16046	1	-	0	0.463875
NP.653265.3	ENST00000321027_GCFC2	104	279	-	102.92	2.65	0.56	PF16046	1	-	0	0.463875
NP.653265.3	ENST00000230882_GHR	292	487	-	120.72	2.65	0.56	PF16046	1	-	0	0.463792
NP.653265.3	ENST00000378251_LRRC47	1	174	-	102.89	2.65	0.56	PF16046	1	-	0	0.463792
NP.653265.3	ENST00000397374_DUSP8	1944	2137	-	117.38	2.65	0.56	PF16046	1	-	0	0.463708
NP.653265.3	ENST00000257981_KCNH3	23	184	-	97.73	2.65	0.56	PF16046	1	-	0	0.463708
NP.653265.3	ENST00000249373_SMO	422	581	-	97.72	2.65	0.56	PF16046	1	-	0	0.463708
NP.653265.3	ENST00000439211_DHFR	235	392	-	94.74	2.65	0.56	PF16046	1	-	0	0.463708
NP.653265.3	ENST00000334062_RASA3	3	172	-	100.68	2.65	0.56	PF16046	1	-	0	0.463667
NP.653265.3	ENST00000219271_MMP15	2269	2432	-	97.71	2.65	0.56	PF16046	1	-	0	0.463667
NP.653265.3	ENST00000267984_TLNRD1	404	599	-	120.61	2.65	0.56	PF16046	1	-	0	0.463625
NP.653265.3	ENST00000305510_CNNM3	589	786	-	120.6	2.65	0.56	PF16046	1	-	0	0.463625
NP.653265.3	ENST00000416569_XKR6	173	346	-	102.78	2.65	0.56	PF16046	1	-	0	0.463625
NP.653265.3	ENST00000560355_FBN1	91	256	-	100.65	2.65	0.56	PF16046	1	-	0	0.463625
NP.653265.3	ENST00000222254_PIK3R2	1	160	-	97.69	2.65	0.56	PF16046	1	-	0	0.463625
NP.653265.3	ENST00000262970_ANKRD24	2453	2602	NA	90.91	2.65	0.56	PF16046	1	-	0	0.463625
NP.653265.3	ENST00000055335_PPP1R3F	165	304	-	85.89	2.65	0.56	PF16046	1	-	0	0.463625
NP.653265.3	ENST00000305510_CNNM3	491	688	-	120.55	2.64	0.56	PF16046	1	-	0	0.463542
NP.653265.3	ENST00000405303_TAPT1	1	182	-	109.08	2.64	0.56	PF16046	1	-	0	0.4635
NP.653265.3	ENST00000568956_ZNF865	2481	2642	-	97.62	2.64	0.56	PF16046	1	-	0	0.4635
NP.653265.3	ENST00000327669_FAM110C	232	387	-	94.64	2.64	0.56	PF16046	1	-	0	0.4635
NP.653265.3	ENST00000298097_FBXO33	309	464	-	94.61	2.64	0.56	PF16046	1	-	0	0.463458
NP.653265.3	ENST00000444313_PARVG	2209	2348	-	85.8	2.64	0.56	PF16046	1	-	0	0.463458
NP.653265.3	ENST00000377893_GPR153	48	215	-	100.53	2.64	0.56	PF16046	1	-	0	0.463417
NP.653265.3	ENST00000249373_SMO	475	634	-	97.57	2.64	0.56	PF16046	1	-	0	0.463417
NP.653265.3	ENST00000599174_CCDC177	1412	1579	-	100.51	2.64	0.56	PF16046	1	-	0	0.463375
NP.653265.3	ENST00000457543_ZNF853	1862	2017	-	94.56	2.64	0.56	PF16046	1	-	0	0.463375
NP.653265.3	ENST00000341744_PMEPA1	103	302	-	120.39	2.64	0.56	PF16046	1	-	0	0.463292
NP.653265.3	ENST00000372338_FIBCD1	292	439	-	88.74	2.64	0.56	PF16046	1	-	0	0.463292
NP.653265.3	ENST00000378247_SPIRE2	1	132	-	82.84	2.64	0.56	PF16046	1	-	0	0.463292
NP.653265.3	ENST00000252996_TAF4	829	1014	NA	111.46	2.64	0.56	PF16046	1	-	0	0.46325
NP.653265.3	ENST00000555993_MAP3K9	313	490	-	108.94	2.64	0.56	PF16046	1	-	0	0.46325
NP.653265.3	ENST00000317578_SIX5	440	573	-	82.83	2.64	0.56	PF16046	1	-	0	0.46325
NP.653265.3	ENST00000618634_FIGNL2	1644	1837	-	117.04	2.64	0.56	PF16046	1	-	0	0.463167
NP.653265.3	ENST00000634658_HCN1	132	321	-	117.04	2.64	0.56	PF16046	1	-	0	0.463167
NP.653265.3	ENST00000425699_NANOS1	561	722	-	97.41	2.63	0.56	PF16046	1	-	0	0.463125
NP.653265.3	ENST00000361175_PAPSS2	1	158	-	94.44	2.63	0.56	PF16046	1	-	0	0.463125
NP.653265.3	ENST00000335135_GATA4	885	1022	-	85.64	2.63	0.56	PF16046	1	-	0	0.463125
NP.653265.3	ENST00000354300_PPTC7	44	243	-	120.27	2.63	0.56	PF16046	1	-	0	0.463083
NP.653265.3	ENST00000393486_MDFIC	262	437	-	102.49	2.63	0.56	PF16046	1	-	0	0.463083
NP.653265.3	ENST00000405954_DUSP28	461	646	-	111.33	2.63	0.56	PF16046	1	-	0	0.463042
NP.653265.3	ENST00000393346_PICALM	116	281	-	100.31	2.63	0.56	PF16046	1	-	0	0.463
NP.653265.3	ENST00000310981_SFT2D3	490	639	-	90.6	2.63	0.56	PF16046	1	-	0	0.463
NP.653265.3	ENST00000056233_NFE2L3	188	337	-	90.59	2.63	0.56	PF16046	1	-	0	0.463
NP.653265.3	ENST00000377034_GABBR1	115	296	-	108.77	2.63	0.56	PF16046	1	-	0	0.462958
NP.653265.3	ENST00000295754_TGFBR2	30	211	-	108.76	2.63	0.56	PF16046	1	-	0	0.462958
NP.653265.3	ENST00000495880_DUSP7	212	347	-	85.56	2.63	0.56	PF16046	1	-	0	0.462958
NP.653265.3	ENST00000612661_MARCKS	981	1152	-	102.39	2.63	0.56	PF16046	1	-	0	0.462917
NP.653265.3	ENST00000635465_KCNB1	83	248	-	100.25	2.63	0.56	PF16046	1	-	0	0.462917
NP.653265.3	ENST00000372348_ABL1	99	290	NA	116.86	2.63	0.56	PF16046	1	-	0	0.462875
NP.653265.3	ENST00000273482_TRPC1	24	197	-	102.34	2.63	0.56	PF16046	1	-	0	0.462833
NP.653265.3	ENST00000619721_MFRP	2965	3122	-	94.27	2.63	0.56	PF16046	1	-	0	0.462833
NP.653265.3	ENST00000631073_KCNT1	1	158	-	94.27	2.63	0.56	PF16046	1	-	0	0.462833
NP.653265.3	ENST00000329078_SPNS2	208	345	-	85.51	2.63	0.56	PF16046	1	-	0	0.462833
NP.653265.3	ENST00000263846_SYT7	4	199	-	120.04	2.63	0.56	PF16046	1	-	0	0.46275
NP.653265.3	ENST00000254323_ZSWIM4	39	212	-	102.3	2.63	0.56	PF16046	1	-	0	0.46275
NP.653265.3	ENST00000576409_ATPAF1	84	251	-	100.17	2.63	0.56	PF16046	1	-	0	0.46275
NP.653265.3	ENST00000267377_SSTR1	475	650	-	102.25	2.62	0.56	PF16046	1	-	0	0.462667
NP.653265.3	ENST00000361771_WDTC1	1	172	-	102.24	2.62	0.56	PF16046	1	-	0	0.462667
NP.653265.3	ENST00000640237_SCART1	2350	2525	-	102.24	2.62	0.56	PF16046	1	-	0	0.462667
NP.653265.3	ENST00000517970_WWP1	195	390	-	119.96	2.62	0.56	PF16046	1	-	0	0.462625
NP.653265.3	ENST00000337190_MXD4	1	156	-	94.17	2.62	0.56	PF16046	1	-	0	0.462625
NP.653265.3	ENST00000611745_SRRM3	1225	1370	-	88.35	2.62	0.56	PF16046	1	-	0	0.462542
NP.653265.3	ENST00000378888_DVL1	199	332	-	82.5	2.62	0.56	PF16046	1	-	0	0.462542
NP.653265.3	ENST00000378609_GNB1	1	128	-	81.21	2.62	0.56	PF16046	1	-	0	0.462542
NP.653265.3	ENST00000290399_SIM2	2226	2405	-	108.51	2.62	0.56	PF16046	1	-	0	0.4625
NP.653265.3	ENST00000533601_RAB15	69	206	-	85.34	2.62	0.56	PF16046	1	-	0	0.4625
NP.653265.3	ENST00000599174_CCDC177	1495	1662	-	99.97	2.62	0.56	PF16046	1	-	0	0.462417
NP.653265.3	ENST00000317243_ZNF554	1	150	-	90.3	2.62	0.56	PF16046	1	-	0	0.462417
NP.653265.3	ENST00000359692_DNM2	1	144	-	88.29	2.62	0.56	PF16046	1	-	0	0.462417
NP.653265.3	ENST00000344517_ABCB10	327	482	-	94.04	2.62	0.56	PF16046	1	-	0	0.462375
NP.653265.3	ENST00000538780_FAM222A	35	182	-	90.28	2.62	0.56	PF16046	1	-	0	0.462375
NP.653265.3	ENST00000371454_LRP8	22	155	-	82.41	2.62	0.56	PF16046	1	-	0	0.462375
NP.653265.3	ENST00000330175_SAMD14	96	287	-	116.53	2.62	0.56	PF16046	1	-	0	0.462333
NP.653265.3	ENST00000400451_ZNF74	78	235	-	94.02	2.62	0.56	PF16046	1	-	0	0.462333
NP.653265.3	ENST00000361733_MAP3K3	97	288	-	116.51	2.62	0.56	PF16046	1	-	0	0.462292
NP.653265.3	ENST00000430297_RETREG2	6	189	-	110.89	2.62	0.56	PF16046	1	-	0	0.462292
NP.653265.3	ENST00000254190_CHSY1	94	281	-	110.88	2.62	0.56	PF16046	1	-	0	0.462292
NP.653265.3	ENST00000331923_PAXBP1	196	351	-	93.96	2.61	0.56	PF16046	1	-	0	0.46225
NP.653265.3	ENST00000315691_DIPK2A	374	547	-	101.99	2.61	0.56	PF16046	1	-	0	0.462208
NP.653265.3	ENST00000377208_POU4F1	759	940	-	108.28	2.61	0.56	PF16046	1	-	0	0.462125
NP.653265.3	ENST00000334192_EML1	1	164	-	96.87	2.61	0.56	PF16046	1	-	0	0.462125
NP.653265.3	ENST00000358432_EPHA2	1	158	-	93.89	2.61	0.56	PF16046	1	-	0	0.462125
NP.653265.3	ENST00000334810_ADGRD2	556	685	NA	82.29	2.61	0.56	PF16046	1	-	0	0.462125
NP.653265.3	ENST00000262186_KCNH2	171	342	-	101.93	2.61	0.56	PF16046	1	-	0	0.462083
NP.653265.3	ENST00000379672_ARHGAP44	105	276	-	101.92	2.61	0.56	PF16046	1	-	0	0.462083
NP.653265.3	ENST00000321897_VARS2	82	245	-	96.85	2.61	0.56	PF16046	1	-	0	0.462083
NP.653265.3	ENST00000412770_PPP6R1	429	588	-	96.84	2.61	0.56	PF16046	1	-	0	0.462083
NP.653265.3	ENST00000358780_FAM76B	32	189	-	93.88	2.61	0.56	PF16046	1	-	0	0.462083
NP.653265.3	ENST00000262138_CACNG4	72	215	-	88.12	2.61	0.56	PF16046	1	-	0	0.462083
NP.653265.3	ENST00000335681_NPAS2	1	162	-	96.83	2.61	0.56	PF16046	1	-	0	0.462042
NP.653265.3	ENST00000438375_GRIK4	85	254	-	99.74	2.61	0.56	PF16046	1	-	0	0.462
NP.653265.3	ENST00000342665_SOX12	737	922	-	110.66	2.61	0.56	PF16046	1	-	0	0.461917
NP.653265.3	ENST00000266304_TEF	31	206	-	101.83	2.61	0.56	PF16046	1	-	0	0.461917
NP.653265.3	ENST00000258484_EPC2	33	188	-	93.79	2.61	0.56	PF16046	1	-	0	0.461917
NP.653265.3	ENST00000270238_LMTK3	3289	3488	NA	119.46	2.6	0.56	PF16046	1	-	0	0.461833
NP.653265.3	ENST00000612661_MARCKS	1151	1322	-	101.78	2.6	0.56	PF16046	1	-	0	0.461833
NP.653265.3	ENST00000378863_CRLS1	25	182	-	93.73	2.6	0.56	PF16046	1	-	0	0.461792
NP.653265.3	ENST00000555993_MAP3K9	401	578	-	108.05	2.6	0.56	PF16046	1	-	0	0.46175
NP.653265.3	ENST00000406189_MEX3C	821	986	-	99.61	2.6	0.56	PF16046	1	-	0	0.46175
NP.653265.3	ENST00000313486_PITPNA	1	156	-	93.7	2.6	0.56	PF16046	1	-	0	0.46175
NP.653265.3	ENST00000306317_LGI3	169	298	-	82.11	2.6	0.56	PF16046	1	-	0	0.46175
NP.653265.3	ENST00000330175_SAMD14	108	299	-	116.14	2.6	0.56	PF16046	1	-	0	0.461708
NP.653265.3	ENST00000308271_USP48	89	266	-	108.04	2.6	0.56	PF16046	1	-	0	0.461708
NP.653265.3	ENST00000304658_XPO6	1	182	-	108.03	2.6	0.56	PF16046	1	-	0	0.461708
NP.653265.3	ENST00000374557_EPB41L4B	241	402	-	96.63	2.6	0.56	PF16046	1	-	0	0.461708
NP.653265.3	ENST00000537909_CDH22	386	541	-	93.68	2.6	0.56	PF16046	1	-	0	0.461708
NP.653265.3	ENST00000305031_CHSY3	161	316	-	93.67	2.6	0.56	PF16046	1	-	0	0.461708
NP.653265.3	ENST00000378700_ID4	408	563	-	93.67	2.6	0.56	PF16046	1	-	0	0.461708
NP.653265.3	ENST00000325438_PACS2	378	527	-	89.94	2.6	0.56	PF16046	1	-	0	0.461708
NP.653265.3	ENST00000544898_TK2	1	194	-	116.12	2.6	0.56	PF16046	1	-	0	0.461667
NP.653265.3	ENST00000310981_SFT2D3	519	668	-	89.92	2.6	0.56	PF16046	1	-	0	0.461667
NP.653265.3	ENST00000367204_SOX13	244	407	-	96.57	2.6	0.56	PF16046	1	-	0	0.461583
NP.653265.3	ENST00000547530_BRF1	147	294	-	89.87	2.6	0.56	PF16046	1	-	0	0.461583
NP.653265.3	ENST00000373620_DENND1A	84	229	-	87.86	2.6	0.56	PF16046	1	-	0	0.461583
NP.653265.3	ENST00000599531_PNMA8B	2073	2260	-	110.44	2.6	0.56	PF16046	1	-	0	0.461542
NP.653265.3	ENST00000269216_GATA6	888	1033	-	87.84	2.6	0.56	PF16046	1	-	0	0.461542
NP.653265.3	ENST00000391813_SHANK1	1840	2031	NA	116.02	2.6	0.56	PF16046	1	-	0	0.4615
NP.653265.3	ENST00000220772_SFRP1	1	180	-	107.9	2.6	0.56	PF16046	1	-	0	0.4615
NP.653265.3	ENST00000244745_SOX4	583	778	-	119.21	2.6	0.56	PF16046	1	-	0	0.461458
NP.653265.3	ENST00000013125_MAP4K5	4	179	-	101.57	2.6	0.56	PF16046	1	-	0	0.461458
NP.653265.3	ENST00000334062_RASA3	1	170	-	99.45	2.6	0.56	PF16046	1	-	0	0.461458
NP.653265.3	ENST00000374694_FZD8	401	562	-	96.47	2.59	0.56	PF16046	1	-	0	0.461417
NP.653265.3	ENST00000337137_TBC1D22A	8	159	-	89.79	2.59	0.56	PF16046	1	-	0	0.461417
NP.653265.3	ENST00000342665_SOX12	277	462	-	110.34	2.59	0.56	PF16046	1	-	0	0.461375
NP.653265.3	ENST00000344651_UNC119B	31	206	-	101.53	2.59	0.56	PF16046	1	-	0	0.461375
NP.653265.3	ENST00000262305_RAB11FIP3	385	578	-	115.92	2.59	0.56	PF16046	1	-	0	0.461333
NP.653265.3	ENST00000356591_APOLD1	1	184	-	110.31	2.59	0.56	PF16046	1	-	0	0.461333
NP.653265.3	ENST00000374694_FZD8	190	351	-	96.44	2.59	0.56	PF16046	1	-	0	0.461333
NP.653265.3	ENST00000259234_SAP130	1	166	-	99.35	2.59	0.56	PF16046	1	-	0	0.461292
NP.653265.3	ENST00000525778_SOGA3	1216	1379	-	96.42	2.59	0.56	PF16046	1	-	0	0.461292
NP.653265.3	ENST00000403299_CARD10	95	260	-	99.32	2.59	0.56	PF16046	1	-	0	0.461208
NP.653265.3	ENST00000336868_NXN	225	346	-	79.17	2.59	0.56	PF16046	1	-	0	0.461208
NP.653265.3	ENST00000330949_SOX1	827	1010	-	110.2	2.59	0.56	PF16046	1	-	0	0.461125
NP.653265.3	ENST00000251879_RIC1	109	274	-	99.27	2.59	0.56	PF16046	1	-	0	0.461125
NP.653265.3	ENST00000305510_CNNM3	490	687	-	118.98	2.59	0.56	PF16046	1	-	0	0.461083
NP.653265.3	ENST00000550104_ATXN2	140	325	-	110.18	2.59	0.56	PF16046	1	-	0	0.461083
NP.653265.3	ENST00000219271_MMP15	82	245	-	96.3	2.59	0.56	PF16046	1	-	0	0.461083
NP.653265.3	ENST00000238856_AFTPH	1	162	-	96.3	2.59	0.56	PF16046	1	-	0	0.461083
NP.653265.3	ENST00000321870_BHLHE22	586	717	-	81.81	2.59	0.56	PF16046	1	-	0	0.461083
NP.653265.3	ENST00000272322_VPS54	213	402	-	115.74	2.58	0.56	PF16046	1	-	0	0.461042
NP.653265.3	ENST00000447092_HYAL2	1459	1622	-	96.28	2.58	0.56	PF16046	1	-	0	0.461042
NP.653265.3	ENST00000414563_ZDHHC14	468	593	-	80.51	2.58	0.56	PF16046	1	-	0	0.461042
NP.653265.3	ENST00000372336_ZCCHC24	1	198	-	118.93	2.58	0.56	PF16046	1	-	0	0.461
NP.653265.3	ENST00000531904_KMT2A	259	432	NA	101.31	2.58	0.56	PF16046	1	-	0	0.461
NP.653265.3	ENST00000259154_KCTD3	259	420	-	96.26	2.58	0.56	PF16046	1	-	0	0.461
NP.653265.3	ENST00000327669_FAM110C	155	310	-	93.3	2.58	0.56	PF16046	1	-	0	0.461
NP.653265.3	ENST00000372338_FIBCD1	293	440	-	87.58	2.58	0.56	PF16046	1	-	0	0.461
NP.653265.3	ENST00000354200_TBC1D20	1	178	-	107.59	2.58	0.56	PF16046	1	-	0	0.460958
NP.653265.3	ENST00000394224_SIPA1	1945	2090	-	87.53	2.58	0.56	PF16046	1	-	0	0.460917
NP.653265.3	ENST00000334304_ADGRA3	274	457	-	110.04	2.58	0.56	PF16046	1	-	0	0.460875
NP.653265.3	ENST00000400451_ZNF74	79	236	-	93.22	2.58	0.56	PF16046	1	-	0	0.460875
NP.653265.3	ENST00000262305_RAB11FIP3	97	290	-	115.59	2.58	0.56	PF16046	1	-	0	0.460833
NP.653265.3	ENST00000378251_LRRC47	3	176	-	101.23	2.58	0.56	PF16046	1	-	0	0.460833
NP.653265.3	ENST00000396878_ZNF213	1	134	-	81.68	2.58	0.56	PF16046	1	-	0	0.460833
NP.653265.3	ENST00000361757_SBNO2	4117	4314	-	118.78	2.58	0.56	PF16046	1	-	0	0.460792
NP.653265.3	ENST00000330949_SOX1	1366	1549	-	110	2.58	0.56	PF16046	1	-	0	0.460792
NP.653265.3	ENST00000438661_KCNC4	1641	1806	-	99.08	2.58	0.56	PF16046	1	-	0	0.460792
NP.653265.3	ENST00000338891_FAM184A	83	248	-	99.07	2.58	0.56	PF16046	1	-	0	0.460792
NP.653265.3	ENST00000366641_EGLN1	121	294	-	101.18	2.58	0.56	PF16046	1	-	0	0.46075
NP.653265.3	ENST00000322444_KCTD2	7	154	-	89.44	2.58	0.56	PF16046	1	-	0	0.46075
NP.653265.3	ENST00000301454_SLC25A23	70	209	-	84.48	2.58	0.56	PF16046	1	-	0	0.46075
NP.653265.3	ENST00000343537_TP53BP2	1	186	-	109.95	2.58	0.56	PF16046	1	-	0	0.460708
NP.653265.3	ENST00000457543_ZNF853	1785	1940	-	93.12	2.58	0.56	PF16046	1	-	0	0.460667
NP.653265.3	ENST00000389418_PTPRN2	1	196	-	118.67	2.58	0.56	PF16046	1	-	0	0.460625
NP.653265.3	ENST00000359540_BCR	471	660	-	115.44	2.57	0.56	PF16046	1	-	0	0.460583
NP.653265.3	ENST00000259154_KCTD3	19	180	-	96.03	2.57	0.56	PF16046	1	-	0	0.460583
NP.653265.3	ENST00000263370_ITPKC	1	136	-	84.4	2.57	0.56	PF16046	1	-	0	0.460583
NP.653265.3	ENST00000570460_NEURL4	98	293	-	118.62	2.57	0.56	PF16046	1	-	0	0.460542
NP.653265.3	ENST00000412584_CADPS2	173	346	-	101.06	2.57	0.56	PF16046	1	-	0	0.460542
NP.653265.3	ENST00000078429_GNA11	167	334	-	98.94	2.57	0.56	PF16046	1	-	0	0.460542
NP.653265.3	ENST00000288840_SMAD6	1141	1294	-	93.05	2.57	0.56	PF16046	1	-	0	0.460542
NP.653265.3	ENST00000335681_NPAS2	20	181	-	95.98	2.57	0.56	PF16046	1	-	0	0.4605
NP.653265.3	ENST00000373640_C2orf72	317	462	-	87.31	2.57	0.56	PF16046	1	-	0	0.4605
NP.653265.3	ENST00000322444_KCTD2	1	148	-	89.28	2.57	0.56	PF16046	1	-	0	0.460458
NP.653265.3	ENST00000262320_AXIN1	7	156	-	89.27	2.57	0.56	PF16046	1	-	0	0.460417
NP.653265.3	ENST00000251287_HCN2	341	478	-	84.32	2.57	0.56	PF16046	1	-	0	0.460417
NP.653265.3	ENST00000295754_TGFBR2	120	301	-	107.23	2.57	0.56	PF16046	1	-	0	0.460375
NP.653265.3	ENST00000056233_NFE2L3	632	781	-	89.24	2.57	0.56	PF16046	1	-	0	0.460375
NP.653265.3	ENST00000397799_COL8A2	19	206	-	109.69	2.57	0.56	PF16046	1	-	0	0.460292
NP.653265.3	ENST00000447092_HYAL2	1543	1706	-	95.86	2.57	0.56	PF16046	1	-	0	0.460292
NP.653265.3	ENST00000260045_THAP12	139	278	-	84.26	2.57	0.56	PF16046	1	-	0	0.460292
NP.653265.3	ENST00000618550_PRR36	3666	3845	-	107.16	2.57	0.56	PF16046	1	-	0	0.46025
NP.653265.3	ENST00000249373_SMO	554	713	-	95.84	2.57	0.56	PF16046	1	-	0	0.46025
NP.653265.3	ENST00000293894_SOX8	220	343	-	80.13	2.57	0.56	PF16046	1	-	0	0.46025
NP.653265.3	ENST00000550104_ATXN2	185	370	-	109.63	2.56	0.56	PF16046	1	-	0	0.460167
NP.653265.3	ENST00000409109_NLRX1	83	248	-	98.73	2.56	0.56	PF16046	1	-	0	0.460167
NP.653265.3	ENST00000389851_UVSSA	23	214	-	115.15	2.56	0.56	PF16046	1	-	0	0.460125
NP.653265.3	ENST00000280684_KCNA6	205	374	-	98.72	2.56	0.56	PF16046	1	-	0	0.460125
NP.653265.3	ENST00000389623_SSC5D	1017	1216	-	118.32	2.56	0.56	PF16046	1	-	0	0.460083
NP.653265.3	ENST00000326873_STK11	303	434	-	81.33	2.56	0.56	PF16046	1	-	0	0.460083
NP.653265.3	ENST00000358919_DLC1	42	217	-	100.78	2.56	0.56	PF16046	1	-	0	0.460042
NP.653265.3	ENST00000310074_TADA2B	106	281	-	100.77	2.56	0.56	PF16046	1	-	0	0.460042
NP.653265.3	ENST00000403299_CARD10	83	248	-	98.66	2.56	0.56	PF16046	1	-	0	0.460042
NP.653265.3	ENST00000291232_TNFRSF13C	157	314	-	92.78	2.56	0.56	PF16046	1	-	0	0.460042
NP.653265.3	ENST00000543942_C12orf56	33	212	-	106.99	2.56	0.56	PF16046	1	-	0	0.459958
NP.653265.3	ENST00000551659_TMTC1	112	281	-	98.62	2.56	0.56	PF16046	1	-	0	0.459958
NP.653265.3	ENST00000263846_SYT7	98	293	-	118.22	2.56	0.56	PF16046	1	-	0	0.459917
NP.653265.3	ENST00000356786_CCDC88B	2386	2583	-	118.22	2.56	0.56	PF16046	1	-	0	0.459917
NP.653265.3	ENST00000265354_SRF	505	674	-	98.6	2.56	0.56	PF16046	1	-	0	0.459917
NP.653265.3	ENST00000375799_PLEKHM2	116	281	-	98.57	2.56	0.56	PF16046	1	-	0	0.459875
NP.653265.3	ENST00000302926_NLGN2	397	596	-	118.17	2.56	0.56	PF16046	1	-	0	0.459833
NP.653265.3	ENST00000255006_RIN2	1357	1538	-	106.91	2.56	0.56	PF16046	1	-	0	0.459833
NP.653265.3	ENST00000212015_SIRT1	89	254	-	98.56	2.56	0.56	PF16046	1	-	0	0.459833
NP.653265.3	ENST00000295770_STT3B	89	254	-	98.56	2.56	0.56	PF16046	1	-	0	0.459833
NP.653265.3	ENST00000280684_KCNA6	121	290	-	98.54	2.56	0.56	PF16046	1	-	0	0.459833
NP.653265.3	ENST00000293190_GRIN2C	3251	3422	-	100.63	2.56	0.56	PF16046	1	-	0	0.459792
NP.653265.3	ENST00000273063_SLC4A3	1	170	-	98.52	2.56	0.56	PF16046	1	-	0	0.459792
NP.653265.3	ENST00000341567_TMEM248	85	254	-	98.52	2.56	0.56	PF16046	1	-	0	0.459792
NP.653265.3	ENST00000555993_MAP3K9	1	178	-	106.88	2.55	0.56	PF16046	1	-	0	0.45975
NP.653265.3	ENST00000357582_MAP3K6	390	567	-	106.84	2.55	0.56	PF16046	1	-	0	0.459708
NP.653265.3	ENST00000620260_RAPGEFL1	547	716	-	98.49	2.55	0.56	PF16046	1	-	0	0.459708
NP.653265.3	ENST00000306317_LGI3	105	234	-	81.15	2.55	0.56	PF16046	1	-	0	0.459708
NP.653265.3	ENST00000579016_ENGASE	93	278	-	109.32	2.55	0.56	PF16046	1	-	0	0.459667
NP.653265.3	ENST00000279101_CABLES2	1	152	-	88.88	2.55	0.56	PF16046	1	-	0	0.459667
NP.653265.3	ENST00000598519_ZNF628	2497	2640	-	86.9	2.55	0.56	PF16046	1	-	0	0.459667
NP.653265.3	ENST00000317578_SIX5	506	639	-	81.14	2.55	0.56	PF16046	1	-	0	0.459667
NP.653265.3	ENST00000260402_PLCB2	2879	3064	-	109.31	2.55	0.56	PF16046	1	-	0	0.459625
NP.653265.3	ENST00000263563_PALD1	102	287	-	109.31	2.55	0.56	PF16046	1	-	0	0.459625
NP.653265.3	ENST00000592554_FAM20A	224	411	-	109.31	2.55	0.56	PF16046	1	-	0	0.459625
NP.653265.3	ENST00000576409_ATPAF1	167	334	-	98.43	2.55	0.56	PF16046	1	-	0	0.459625
NP.653265.3	ENST00000270530_EVI5L	1	156	-	92.57	2.55	0.56	PF16046	1	-	0	0.459625
NP.653265.3	ENST00000263370_ITPKC	93	228	-	83.94	2.55	0.56	PF16046	1	-	0	0.459625
NP.653265.3	ENST00000261646_SREBF1	4	201	-	118	2.55	0.56	PF16046	1	-	0	0.459583
NP.653265.3	ENST00000393229_NTNG2	1	188	-	109.27	2.55	0.56	PF16046	1	-	0	0.459583
NP.653265.3	ENST00000554684_PPP4R3A	254	419	-	98.41	2.55	0.56	PF16046	1	-	0	0.459583
NP.653265.3	ENST00000376350_PTPRH	1	158	-	92.55	2.55	0.56	PF16046	1	-	0	0.459583
NP.653265.3	ENST00000617875_RECQL4	1	154	-	92.55	2.55	0.56	PF16046	1	-	0	0.459583
NP.653265.3	ENST00000329203_FAM181B	571	728	-	92.54	2.55	0.56	PF16046	1	-	0	0.459583
NP.653265.3	ENST00000454637_CELSR1	23	196	NA	100.49	2.55	0.56	PF16046	1	-	0	0.459542
NP.653265.3	ENST00000454637_CELSR1	453	626	NA	100.49	2.55	0.56	PF16046	1	-	0	0.459542
NP.653265.3	ENST00000335922_FGFR1	422	589	-	98.39	2.55	0.56	PF16046	1	-	0	0.459542
NP.653265.3	ENST00000400451_ZNF74	234	391	-	92.52	2.55	0.56	PF16046	1	-	0	0.459542
NP.653265.3	ENST00000380680_UBL3	87	260	-	100.48	2.55	0.56	PF16046	1	-	0	0.4595
NP.653265.3	ENST00000367321_MTHFD1L	289	434	-	86.81	2.55	0.56	PF16046	1	-	0	0.4595
NP.653265.3	ENST00000451024_NKX1-2	705	834	-	81.06	2.55	0.56	PF16046	1	-	0	0.4595
NP.653265.3	ENST00000396591_SLC30A5	121	280	-	95.41	2.55	0.56	PF16046	1	-	0	0.459458
NP.653265.3	ENST00000372027_MMRN2	1667	1832	-	98.31	2.55	0.56	PF16046	1	-	0	0.459417
NP.653265.3	ENST00000412770_PPP6R1	396	555	-	95.39	2.55	0.56	PF16046	1	-	0	0.459417
NP.653265.3	ENST00000239367_LRP11	649	794	-	86.77	2.55	0.56	PF16046	1	-	0	0.459417
NP.653265.3	ENST00000301894_NRXN2	421	562	-	86.77	2.55	0.56	PF16046	1	-	0	0.459417
NP.653265.3	ENST00000612570_NDFIP2	140	325	-	109.15	2.54	0.56	PF16046	1	-	0	0.459375
NP.653265.3	ENST00000221444_KCNA7	283	458	-	100.41	2.54	0.56	PF16046	1	-	0	0.459375
NP.653265.3	ENST00000547530_BRF1	74	221	-	88.72	2.54	0.56	PF16046	1	-	0	0.459375
NP.653265.3	ENST00000321870_BHLHE22	598	729	-	80.99	2.54	0.56	PF16046	1	-	0	0.459375
NP.653265.3	ENST00000458549_TMEM64	42	241	-	117.84	2.54	0.56	PF16046	1	-	0	0.459333
NP.653265.3	ENST00000447092_HYAL2	1219	1382	-	95.35	2.54	0.56	PF16046	1	-	0	0.459333
NP.653265.3	ENST00000215906_ASPHD2	68	203	-	83.79	2.54	0.56	PF16046	1	-	0	0.459333
NP.653265.3	ENST00000495880_DUSP7	68	203	-	83.79	2.54	0.56	PF16046	1	-	0	0.459333
NP.653265.3	ENST00000330143_ZNF696	1	188	-	109.12	2.54	0.56	PF16046	1	-	0	0.459292
NP.653265.3	ENST00000260402_PLCB2	3037	3222	-	109.11	2.54	0.56	PF16046	1	-	0	0.459292
NP.653265.3	ENST00000393229_NTNG2	2233	2420	-	109.1	2.54	0.56	PF16046	1	-	0	0.459292
NP.653265.3	ENST00000622811_XKR4	85	242	-	92.39	2.54	0.56	PF16046	1	-	0	0.459292
NP.653265.3	ENST00000360982_NCKAP1	496	695	-	117.79	2.54	0.56	PF16046	1	-	0	0.45925
NP.653265.3	ENST00000397118_JPH4	1080	1255	-	100.34	2.54	0.56	PF16046	1	-	0	0.45925
NP.653265.3	ENST00000381809_AK3	1	170	-	98.22	2.54	0.56	PF16046	1	-	0	0.45925
NP.653265.3	ENST00000447066_GLG1	217	362	-	86.68	2.54	0.56	PF16046	1	-	0	0.45925
NP.653265.3	ENST00000490090_BTBD11	737	922	NA	109.07	2.54	0.56	PF16046	1	-	0	0.459208
NP.653265.3	ENST00000342694_NPR2	48	217	-	98.21	2.54	0.56	PF16046	1	-	0	0.459208
NP.653265.3	ENST00000318063_MICU3	80	239	-	95.28	2.54	0.56	PF16046	1	-	0	0.459208
NP.653265.3	ENST00000253122_SLC6A8	109	266	-	92.34	2.54	0.56	PF16046	1	-	0	0.459208
NP.653265.3	ENST00000373327_TRAF3IP1	49	216	-	98.18	2.54	0.56	PF16046	1	-	0	0.459167
NP.653265.3	ENST00000280684_KCNA6	85	254	-	98.17	2.54	0.56	PF16046	1	-	0	0.459167
NP.653265.3	ENST00000374343_MACO1	79	236	-	92.31	2.54	0.56	PF16046	1	-	0	0.459167
NP.653265.3	ENST00000398148_KHSRP	119	238	-	78.22	2.54	0.56	PF16046	1	-	0	0.459167
NP.653265.3	ENST00000267984_TLNRD1	292	487	-	117.7	2.54	0.56	PF16046	1	-	0	0.459125
NP.653265.3	ENST00000352151_FMNL3	81	242	-	95.24	2.54	0.56	PF16046	1	-	0	0.459125
NP.653265.3	ENST00000349499_CLIC6	234	387	NA	92.3	2.54	0.56	PF16046	1	-	0	0.459125
NP.653265.3	ENST00000263846_SYT7	195	390	-	117.69	2.54	0.56	PF16046	1	-	0	0.459083
NP.653265.3	ENST00000442628_NRBP2	24	173	-	88.57	2.54	0.56	PF16046	1	-	0	0.459083
NP.653265.3	ENST00000510377_USP38	117	282	-	98.12	2.54	0.56	PF16046	1	-	0	0.459042
NP.653265.3	ENST00000285679_USP25	238	397	-	95.18	2.54	0.56	PF16046	1	-	0	0.459042
NP.653265.3	ENST00000298316_ARF6	102	257	-	92.25	2.54	0.56	PF16046	1	-	0	0.459042
NP.653265.3	ENST00000436881_AJM1	1777	1952	NA	100.2	2.54	0.56	PF16046	1	-	0	0.459
NP.653265.3	ENST00000378700_ID4	386	541	-	92.23	2.54	0.56	PF16046	1	-	0	0.459
NP.653265.3	ENST00000612661_MARCKS	556	727	-	100.17	2.54	0.56	PF16046	1	-	0	0.458958
NP.653265.3	ENST00000426955_VWA5B2	247	412	-	98.07	2.54	0.56	PF16046	1	-	0	0.458958
NP.653265.3	ENST00000367577_IER5	757	926	-	98.06	2.54	0.56	PF16046	1	-	0	0.458958
NP.653265.3	ENST00000644635_ZNF746	49	206	-	92.21	2.54	0.56	PF16046	1	-	0	0.458958
NP.653265.3	ENST00000527011_VAV3	1	182	-	106.38	2.53	0.56	PF16046	1	-	0	0.458917
NP.653265.3	ENST00000397374_DUSP8	24	217	-	114.38	2.53	0.56	PF16046	1	-	0	0.458875
NP.653265.3	ENST00000615527_PPP1R18	1093	1276	-	108.83	2.53	0.56	PF16046	1	-	0	0.458833
NP.653265.3	ENST00000640237_SCART1	784	959	-	100.11	2.53	0.56	PF16046	1	-	0	0.458833
NP.653265.3	ENST00000634965_AC004706.3	2155	2348	-	114.27	2.53	0.56	PF16046	1	-	0	0.458708
NP.653265.3	ENST00000558402_APBA2	161	322	-	95.01	2.53	0.56	PF16046	1	-	0	0.458708
NP.653265.3	ENST00000341901_SBK1	36	235	-	117.41	2.53	0.56	PF16046	1	-	0	0.458667
NP.653265.3	ENST00000375946_MASTL	383	528	-	86.4	2.53	0.56	PF16046	1	-	0	0.458667
NP.653265.3	ENST00000320159_ZNF48	98	227	-	80.66	2.53	0.56	PF16046	1	-	0	0.458667
NP.653265.3	ENST00000320717_GLS	328	521	-	114.19	2.53	0.56	PF16046	1	-	0	0.458583
NP.653265.3	ENST00000263650_OSBPL5	3312	3467	-	92.01	2.53	0.56	PF16046	1	-	0	0.458583
NP.653265.3	ENST00000606025_AC007040.2	435	602	-	97.83	2.52	0.56	PF16046	1	-	0	0.458542
NP.653265.3	ENST00000333538_GALNT17	79	236	-	91.99	2.52	0.56	PF16046	1	-	0	0.458542
NP.653265.3	ENST00000301873_LTBP3	583	778	-	117.3	2.52	0.56	PF16046	1	-	0	0.4585
NP.653265.3	ENST00000265354_SRF	115	284	-	97.79	2.52	0.56	PF16046	1	-	0	0.458458
NP.653265.3	ENST00000440075_MYH14	47	216	-	97.78	2.52	0.56	PF16046	1	-	0	0.458458
NP.653265.3	ENST00000533601_RAB15	1	138	-	83.36	2.52	0.56	PF16046	1	-	0	0.458458
NP.653265.3	ENST00000319725_FUBP3	3	130	-	79.27	2.52	0.56	PF16046	1	-	0	0.458417
NP.653265.3	ENST00000342232_JPH1	1	184	-	108.56	2.52	0.56	PF16046	1	-	0	0.458375
NP.653265.3	ENST00000358160_GRAMD1C	1	154	-	91.88	2.52	0.56	PF16046	1	-	0	0.458333
NP.653265.3	ENST00000319725_FUBP3	1	128	-	79.24	2.52	0.56	PF16046	1	-	0	0.458333
NP.653265.3	ENST00000298229_INPPL1	1	192	-	114.01	2.52	0.56	PF16046	1	-	0	0.458292
NP.653265.3	ENST00000361813_SMG5	1	184	-	108.51	2.52	0.56	PF16046	1	-	0	0.458292
NP.653265.3	ENST00000649637_DHH	1056	1243	-	108.51	2.52	0.56	PF16046	1	-	0	0.458292
NP.653265.3	ENST00000560355_FBN1	173	338	-	97.68	2.52	0.56	PF16046	1	-	0	0.45825
NP.653265.3	ENST00000354619_ERO1B	44	243	-	117.13	2.52	0.56	PF16046	1	-	0	0.458208
NP.653265.3	ENST00000609117_SYT6	89	266	-	105.95	2.52	0.56	PF16046	1	-	0	0.458208
NP.653265.3	ENST00000253506_NFATC1	93	278	-	108.45	2.52	0.56	PF16046	1	-	0	0.458167
NP.653265.3	ENST00000450114_WEE1	464	607	-	86.13	2.52	0.56	PF16046	1	-	0	0.458167
NP.653265.3	ENST00000329078_SPNS2	205	342	-	83.22	2.52	0.56	PF16046	1	-	0	0.458167
NP.653265.3	ENST00000321612_GLDC	119	272	-	91.74	2.51	0.56	PF16046	1	-	0	0.458083
NP.653265.3	ENST00000261038_SLC49A4	133	266	-	80.38	2.51	0.56	PF16046	1	-	0	0.458083
NP.653265.3	ENST00000305510_CNNM3	687	884	-	117	2.51	0.56	PF16046	1	-	0	0.458042
NP.653265.3	ENST00000378116_FAM171A1	84	251	-	97.56	2.51	0.56	PF16046	1	-	0	0.458042
NP.653265.3	ENST00000507499_TLL1	1	194	-	113.83	2.51	0.56	PF16046	1	-	0	0.458
NP.653265.3	ENST00000395116_GPR135	274	457	-	108.34	2.51	0.56	PF16046	1	-	0	0.458
NP.653265.3	ENST00000295887_CDS1	95	268	-	99.64	2.51	0.56	PF16046	1	-	0	0.458
NP.653265.3	ENST00000446921_SIK3	1	156	-	91.69	2.51	0.56	PF16046	1	-	0	0.458
NP.653265.3	ENST00000305510_CNNM3	686	883	-	116.95	2.51	0.56	PF16046	1	-	0	0.457958
NP.653265.3	ENST00000360089_KIRREL1	199	332	-	80.34	2.51	0.56	PF16046	1	-	0	0.457958
NP.653265.3	ENST00000303236_EIF2AK3	181	362	-	105.77	2.51	0.56	PF16046	1	-	0	0.457917
NP.653265.3	ENST00000452699_ATP13A2	31	190	-	94.57	2.51	0.56	PF16046	1	-	0	0.457917
NP.653265.3	ENST00000262970_ANKRD24	2675	2824	NA	87.96	2.51	0.56	PF16046	1	-	0	0.457875
NP.653265.3	ENST00000444313_PARVG	2384	2523	-	83.08	2.51	0.56	PF16046	1	-	0	0.457875
NP.653265.3	ENST00000255006_RIN2	1351	1532	-	105.74	2.51	0.56	PF16046	1	-	0	0.457833
NP.653265.3	ENST00000376834_CARNMT1	9	180	-	99.54	2.51	0.56	PF16046	1	-	0	0.457833
NP.653265.3	ENST00000612493_NCOA6	1	164	-	94.52	2.51	0.56	PF16046	1	-	0	0.457833
NP.653265.3	ENST00000309383_BRSK1	261	392	-	80.27	2.51	0.56	PF16046	1	-	0	0.457833
NP.653265.3	ENST00000265354_SRF	31	200	-	97.41	2.51	0.56	PF16046	1	-	0	0.457792
NP.653265.3	ENST00000252338_FAM155B	1106	1303	-	116.82	2.51	0.56	PF16046	1	-	0	0.45775
NP.653265.3	ENST00000338891_FAM184A	165	330	-	97.4	2.51	0.56	PF16046	1	-	0	0.45775
NP.653265.3	ENST00000382745_CLCN7	1	168	-	97.39	2.51	0.56	PF16046	1	-	0	0.45775
NP.653265.3	ENST00000284320_TOMM70	82	247	-	94.49	2.51	0.56	PF16046	1	-	0	0.45775
NP.653265.3	ENST00000263881_MAP4K3	87	260	-	99.46	2.5	0.56	PF16046	1	-	0	0.457708
NP.653265.3	ENST00000249373_SMO	317	476	-	94.47	2.5	0.56	PF16046	1	-	0	0.457708
NP.653265.3	ENST00000509580_UNC5A	1	158	-	91.55	2.5	0.56	PF16046	1	-	0	0.457708
NP.653265.3	ENST00000634734_BAG1	1	154	-	91.55	2.5	0.56	PF16046	1	-	0	0.457708
NP.653265.3	ENST00000397899_CRACDL	1849	2004	-	91.54	2.5	0.56	PF16046	1	-	0	0.457708
NP.653265.3	ENST00000369980_IRAK1	1	144	-	85.91	2.5	0.56	PF16046	1	-	0	0.457708
NP.653265.3	ENST00000436881_AJM1	262	437	NA	99.45	2.5	0.56	PF16046	1	-	0	0.457667
NP.653265.3	ENST00000354650_FYN	1	146	-	85.88	2.5	0.56	PF16046	1	-	0	0.457667
NP.653265.3	ENST00000296181_ITGB5	177	354	-	105.6	2.5	0.56	PF16046	1	-	0	0.457625
NP.653265.3	ENST00000425427_GALNT10	130	303	-	99.42	2.5	0.56	PF16046	1	-	0	0.457625
NP.653265.3	ENST00000290399_SIM2	2414	2593	-	105.58	2.5	0.56	PF16046	1	-	0	0.457583
NP.653265.3	ENST00000266269_PATZ1	584	739	-	91.47	2.5	0.56	PF16046	1	-	0	0.457583
NP.653265.3	ENST00000378863_CRLS1	259	416	-	91.47	2.5	0.56	PF16046	1	-	0	0.457583
NP.653265.3	ENST00000528718_DGAT1	222	369	-	87.81	2.5	0.56	PF16046	1	-	0	0.457583
NP.653265.3	ENST00000374694_FZD8	161	322	-	94.37	2.5	0.56	PF16046	1	-	0	0.457542
NP.653265.3	ENST00000406432_PSD	3312	3467	-	91.45	2.5	0.56	PF16046	1	-	0	0.457542
NP.653265.3	ENST00000369415_RRAGD	1	198	-	116.67	2.5	0.56	PF16046	1	-	0	0.4575
NP.653265.3	ENST00000328642_SYNM	317	476	-	94.34	2.5	0.56	PF16046	1	-	0	0.4575
NP.653265.3	ENST00000345016_AP3D1	1	196	-	116.64	2.5	0.56	PF16046	1	-	0	0.457458
NP.653265.3	ENST00000590083_CBARP	2306	2477	-	99.32	2.5	0.56	PF16046	1	-	0	0.457458
NP.653265.3	ENST00000378609_GNB1	13	140	-	78.8	2.5	0.56	PF16046	1	-	0	0.457417
NP.653265.3	ENST00000333602_TNK2	2	185	-	107.96	2.5	0.56	PF16046	1	-	0	0.457375
NP.653265.3	ENST00000568956_ZNF865	2485	2646	-	94.29	2.5	0.56	PF16046	1	-	0	0.457375
NP.653265.3	ENST00000447092_HYAL2	1297	1460	-	94.27	2.5	0.56	PF16046	1	-	0	0.457375
NP.653265.3	ENST00000424383_ELFN1	381	534	-	91.37	2.5	0.56	PF16046	1	-	0	0.457375
NP.653265.3	ENST00000389623_SSC5D	793	992	-	116.56	2.5	0.56	PF16046	1	-	0	0.457333
NP.653265.3	ENST00000258428_REV1	1	190	-	113.42	2.5	0.56	PF16046	1	-	0	0.457333
NP.653265.3	ENST00000298097_FBXO33	311	466	-	91.34	2.5	0.56	PF16046	1	-	0	0.457333
NP.653265.3	ENST00000331163_PDGFB	741	890	-	87.69	2.5	0.56	PF16046	1	-	0	0.457333
NP.653265.3	ENST00000377770_DPP6	506	699	-	113.4	2.5	0.56	PF16046	1	-	0	0.457292
NP.653265.3	ENST00000397374_DUSP8	1	194	-	113.4	2.5	0.56	PF16046	1	-	0	0.457292
NP.653265.3	ENST00000618550_PRR36	3739	3918	-	105.42	2.5	0.56	PF16046	1	-	0	0.457292
NP.653265.3	ENST00000308664_ATP2A2	179	358	-	105.41	2.5	0.56	PF16046	1	-	0	0.457292
NP.653265.3	ENST00000284262_JPH3	2089	2264	-	99.23	2.5	0.56	PF16046	1	-	0	0.457292
NP.653265.3	ENST00000339468_YPEL1	1	172	-	99.23	2.5	0.56	PF16046	1	-	0	0.457292
NP.653265.3	ENST00000253055_MAP3K10	3004	3155	-	87.65	2.5	0.56	PF16046	1	-	0	0.457292
NP.653265.3	ENST00000254323_ZSWIM4	87	260	-	99.22	2.49	0.56	PF16046	1	-	0	0.45725
NP.653265.3	ENST00000261861_CORO2B	45	186	-	85.67	2.49	0.56	PF16046	1	-	0	0.45725
NP.653265.3	ENST00000269216_GATA6	937	1082	-	85.67	2.49	0.56	PF16046	1	-	0	0.45725
NP.653265.3	ENST00000340892_TC2N	8	197	-	113.36	2.49	0.56	PF16046	1	-	0	0.457208
NP.653265.3	ENST00000618634_FIGNL2	1633	1826	-	113.36	2.49	0.56	PF16046	1	-	0	0.457208
NP.653265.3	ENST00000391813_SHANK1	1806	1997	NA	113.34	2.49	0.56	PF16046	1	-	0	0.457208
NP.653265.3	ENST00000333219_ING1	233	420	-	107.87	2.49	0.56	PF16046	1	-	0	0.457208
NP.653265.3	ENST00000253055_MAP3K10	3001	3152	-	87.57	2.49	0.56	PF16046	1	-	0	0.457125
NP.653265.3	ENST00000244745_SOX4	601	796	-	116.4	2.49	0.56	PF16046	1	-	0	0.457083
NP.653265.3	ENST00000263846_SYT7	101	296	-	116.39	2.49	0.56	PF16046	1	-	0	0.457083
NP.653265.3	ENST00000252996_TAF4	948	1133	NA	107.79	2.49	0.56	PF16046	1	-	0	0.457083
NP.653265.3	ENST00000253055_MAP3K10	2551	2702	-	87.56	2.49	0.56	PF16046	1	-	0	0.457083
NP.653265.3	ENST00000414069_SPRN	276	401	-	78.64	2.49	0.56	PF16046	1	-	0	0.457083
NP.653265.3	ENST00000193322_OSTM1	1	180	-	105.27	2.49	0.56	PF16046	1	-	0	0.457042
NP.653265.3	ENST00000013125_MAP4K5	1	176	-	99.1	2.49	0.56	PF16046	1	-	0	0.457042
NP.653265.3	ENST00000315073_TRIM41	837	982	-	85.57	2.49	0.56	PF16046	1	-	0	0.457042
NP.653265.3	ENST00000603301_FAM214B	1	132	-	79.9	2.49	0.56	PF16046	1	-	0	0.457042
NP.653265.3	ENST00000361474_NRG2	2497	2654	-	91.17	2.49	0.56	PF16046	1	-	0	0.457
NP.653265.3	ENST00000378700_ID4	309	464	-	91.17	2.49	0.56	PF16046	1	-	0	0.457
NP.653265.3	ENST00000613122_CTDP1	192	341	-	87.48	2.49	0.56	PF16046	1	-	0	0.456958
NP.653265.3	ENST00000317578_SIX5	463	596	-	79.85	2.49	0.56	PF16046	1	-	0	0.456958
NP.653265.3	ENST00000373012_POU3F1	487	606	-	77.2	2.49	0.56	PF16046	1	-	0	0.456958
NP.653265.3	ENST00000458549_TMEM64	100	299	-	116.3	2.49	0.56	PF16046	1	-	0	0.456917
NP.653265.3	ENST00000221444_KCNA7	262	437	-	99.02	2.49	0.56	PF16046	1	-	0	0.456917
NP.653265.3	ENST00000317578_SIX5	374	507	-	79.84	2.49	0.56	PF16046	1	-	0	0.456917
NP.653265.3	ENST00000447092_HYAL2	1540	1703	-	94.01	2.48	0.56	PF16046	1	-	0	0.456875
NP.653265.3	ENST00000289753_HTR6	152	305	-	87.45	2.48	0.56	PF16046	1	-	0	0.456875
NP.653265.3	ENST00000447966_ASIC1	155	310	-	91.07	2.48	0.56	PF16046	1	-	0	0.456833
NP.653265.3	ENST00000457543_ZNF853	1849	2004	-	91.06	2.48	0.56	PF16046	1	-	0	0.456792
NP.653265.3	ENST00000650454_GCLC	301	452	-	87.4	2.48	0.56	PF16046	1	-	0	0.456792
NP.653265.3	ENST00000562103_ZNF598	16	151	-	82.55	2.48	0.56	PF16046	1	-	0	0.456792
NP.653265.3	ENST00000261646_SREBF1	1	198	-	116.14	2.48	0.56	PF16046	1	-	0	0.456708
NP.653265.3	ENST00000378802_CYP4V2	100	287	-	107.57	2.48	0.56	PF16046	1	-	0	0.456708
NP.653265.3	ENST00000294599_MEGF6	91	272	-	105.06	2.48	0.56	PF16046	1	-	0	0.456708
NP.653265.3	ENST00000398246_LONRF1	234	379	-	85.4	2.48	0.56	PF16046	1	-	0	0.456708
NP.653265.3	ENST00000409939_TBC1D10B	172	315	-	85.4	2.48	0.56	PF16046	1	-	0	0.456708
NP.653265.3	ENST00000287667_NOMO1	98	271	-	98.88	2.48	0.56	PF16046	1	-	0	0.456667
NP.653265.3	ENST00000399336_NOMO3	106	279	-	98.88	2.48	0.56	PF16046	1	-	0	0.456667
NP.653265.3	ENST00000366691_RHOU	317	476	-	93.9	2.48	0.56	PF16046	1	-	0	0.456667
NP.653265.3	ENST00000326873_STK11	238	369	-	79.72	2.48	0.56	PF16046	1	-	0	0.456667
NP.653265.3	ENST00000634965_AC004706.3	139	332	-	112.99	2.48	0.56	PF16046	1	-	0	0.456625
NP.653265.3	ENST00000304381_TMC7	1	178	-	105.02	2.48	0.56	PF16046	1	-	0	0.456625
NP.653265.3	ENST00000396789_LTB4R	2789	2954	-	96.78	2.48	0.56	PF16046	1	-	0	0.456625
NP.653265.3	ENST00000436881_AJM1	2524	2699	NA	98.83	2.48	0.56	PF16046	1	-	0	0.456583
NP.653265.3	ENST00000307823_CARNS1	1212	1369	-	90.94	2.48	0.56	PF16046	1	-	0	0.456583
NP.653265.3	ENST00000396396_PGM5	314	459	-	85.34	2.48	0.56	PF16046	1	-	0	0.456583
NP.653265.3	ENST00000614654_ZSWIM9	1296	1441	-	85.34	2.48	0.56	PF16046	1	-	0	0.456583
NP.653265.3	ENST00000397374_DUSP8	1921	2114	-	112.93	2.48	0.56	PF16046	1	-	0	0.456542
NP.653265.3	ENST00000260402_PLCB2	3063	3248	-	107.47	2.48	0.56	PF16046	1	-	0	0.456542
NP.653265.3	ENST00000440075_MYH14	2231	2400	-	96.72	2.48	0.56	PF16046	1	-	0	0.456542
NP.653265.3	ENST00000377893_GPR153	1708	1875	-	96.7	2.48	0.56	PF16046	1	-	0	0.4565
NP.653265.3	ENST00000288840_SMAD6	1217	1370	-	90.89	2.48	0.56	PF16046	1	-	0	0.4565
NP.653265.3	ENST00000355083_STIMATE	1	190	-	112.89	2.48	0.56	PF16046	1	-	0	0.456458
NP.653265.3	ENST00000521839_KCNS2	1	174	-	98.77	2.48	0.56	PF16046	1	-	0	0.456458
NP.653265.3	ENST00000603301_FAM214B	6	137	-	79.63	2.48	0.56	PF16046	1	-	0	0.456458
NP.653265.3	ENST00000322247_FAM210A	1	174	-	98.75	2.47	0.56	PF16046	1	-	0	0.456417
NP.653265.3	ENST00000330143_ZNF696	1396	1583	-	107.35	2.47	0.56	PF16046	1	-	0	0.456333
NP.653265.3	ENST00000481138_ZNF782	130	307	-	104.85	2.47	0.56	PF16046	1	-	0	0.456333
NP.653265.3	ENST00000253122_SLC6A8	655	812	-	90.8	2.47	0.56	PF16046	1	-	0	0.456333
NP.653265.3	ENST00000377770_DPP6	410	603	-	112.78	2.47	0.56	PF16046	1	-	0	0.456292
NP.653265.3	ENST00000323777_HSF5	182	347	-	96.6	2.47	0.56	PF16046	1	-	0	0.456292
NP.653265.3	ENST00000342183_NRXN1	741	874	-	79.54	2.47	0.56	PF16046	1	-	0	0.456292
NP.653265.3	ENST00000221980_ICAM5	2701	2822	-	76.89	2.47	0.56	PF16046	1	-	0	0.456292
NP.653265.3	ENST00000337910_RHOBTB1	11	188	-	104.8	2.47	0.56	PF16046	1	-	0	0.45625
NP.653265.3	ENST00000284320_TOMM70	83	248	-	93.67	2.47	0.56	PF16046	1	-	0	0.45625
NP.653265.3	ENST00000378863_CRLS1	79	236	-	90.75	2.47	0.56	PF16046	1	-	0	0.45625
NP.653265.3	ENST00000377208_POU4F1	1659	1840	-	104.76	2.47	0.56	PF16046	1	-	0	0.456208
NP.653265.3	ENST00000635465_KCNB1	96	261	-	96.54	2.47	0.56	PF16046	1	-	0	0.456208
NP.653265.3	ENST00000360982_NCKAP1	199	398	-	115.81	2.47	0.56	PF16046	1	-	0	0.456167
NP.653265.3	ENST00000377208_POU4F1	669	850	-	104.75	2.47	0.56	PF16046	1	-	0	0.456167
NP.653265.3	ENST00000377966_RECK	12	189	-	104.75	2.47	0.56	PF16046	1	-	0	0.456167
NP.653265.3	ENST00000295770_STT3B	83	248	-	96.52	2.47	0.56	PF16046	1	-	0	0.456167
NP.653265.3	ENST00000423335_SHISA9	321	482	-	93.62	2.47	0.56	PF16046	1	-	0	0.456167
NP.653265.3	ENST00000258796_TTYH3	1	194	-	112.65	2.47	0.56	PF16046	1	-	0	0.456083
NP.653265.3	ENST00000261965_TUBGCP3	29	184	-	90.68	2.47	0.56	PF16046	1	-	0	0.456083
NP.653265.3	ENST00000234389_GRIN3B	1	132	-	79.45	2.47	0.56	PF16046	1	-	0	0.456083
NP.653265.3	ENST00000333219_ING1	187	374	-	107.17	2.46	0.56	PF16046	1	-	0	0.456042
NP.653265.3	ENST00000242729_SSPN	91	272	-	104.68	2.46	0.56	PF16046	1	-	0	0.456042
NP.653265.3	ENST00000406189_MEX3C	862	1027	-	96.44	2.46	0.56	PF16046	1	-	0	0.456042
NP.653265.3	ENST00000244289_LIPE	3301	3452	-	87.02	2.46	0.56	PF16046	1	-	0	0.456042
NP.653265.3	ENST00000264917_PDE8B	1	186	-	107.16	2.46	0.56	PF16046	1	-	0	0.456
NP.653265.3	ENST00000448281_TATDN2	135	332	-	115.67	2.46	0.56	PF16046	1	-	0	0.455958
NP.653265.3	ENST00000358780_FAM76B	157	314	-	90.6	2.46	0.56	PF16046	1	-	0	0.455958
NP.653265.3	ENST00000308370_LTBP4	589	786	NA	115.63	2.46	0.56	PF16046	1	-	0	0.455917
NP.653265.3	ENST00000335325_ZNRF1	118	303	-	107.11	2.46	0.56	PF16046	1	-	0	0.455917
NP.653265.3	ENST00000367204_SOX13	269	432	-	93.49	2.46	0.56	PF16046	1	-	0	0.455917
NP.653265.3	ENST00000321897_VARS2	104	267	-	93.48	2.46	0.56	PF16046	1	-	0	0.455917
NP.653265.3	ENST00000315436_WSB2	1	116	-	74.56	2.46	0.56	PF16046	1	-	0	0.455917
NP.653265.3	ENST00000360982_NCKAP1	336	535	-	115.62	2.46	0.56	PF16046	1	-	0	0.455875
NP.653265.3	ENST00000397374_DUSP8	2040	2233	-	112.51	2.46	0.56	PF16046	1	-	0	0.455875
NP.653265.3	ENST00000356786_CCDC88B	3921	4118	-	115.6	2.46	0.56	PF16046	1	-	0	0.455833
NP.653265.3	ENST00000424383_ELFN1	425	578	-	90.53	2.46	0.56	PF16046	1	-	0	0.455833
NP.653265.3	ENST00000244745_SOX4	1650	1845	-	115.55	2.46	0.56	PF16046	1	-	0	0.455792
NP.653265.3	ENST00000628403_SLC12A2	233	378	NA	84.93	2.46	0.56	PF16046	1	-	0	0.455792
NP.653265.3	ENST00000401533_GAREM2	14	181	-	96.29	2.46	0.56	PF16046	1	-	0	0.45575
NP.653265.3	ENST00000528718_DGAT1	1	148	-	86.85	2.46	0.56	PF16046	1	-	0	0.455708
NP.653265.3	ENST00000263207_ARVCF	6	169	-	93.35	2.46	0.56	PF16046	1	-	0	0.455667
NP.653265.3	ENST00000334306_SOWAHB	517	676	-	93.34	2.46	0.56	PF16046	1	-	0	0.455667
NP.653265.3	ENST00000447092_HYAL2	1300	1463	-	93.34	2.46	0.56	PF16046	1	-	0	0.455667
NP.653265.3	ENST00000375256_ZNF367	548	695	-	86.83	2.46	0.56	PF16046	1	-	0	0.455667
NP.653265.3	ENST00000259241_HS6ST1	169	338	-	96.21	2.46	0.56	PF16046	1	-	0	0.455625
NP.653265.3	ENST00000528718_DGAT1	149	296	-	86.8	2.46	0.56	PF16046	1	-	0	0.455625
NP.653265.3	ENST00000303991_GPRIN1	1	170	-	96.19	2.45	0.56	PF16046	1	-	0	0.455583
NP.653265.3	ENST00000674289_NIPA2	82	245	-	93.31	2.45	0.56	PF16046	1	-	0	0.455583
NP.653265.3	ENST00000252338_FAM155B	1079	1276	-	115.4	2.45	0.56	PF16046	1	-	0	0.455542
NP.653265.3	ENST00000291232_TNFRSF13C	79	236	-	90.38	2.45	0.56	PF16046	1	-	0	0.455542
NP.653265.3	ENST00000317243_ZNF554	4	153	-	86.76	2.45	0.56	PF16046	1	-	0	0.455542
NP.653265.3	ENST00000280155_ADRA2A	1646	1801	-	90.37	2.45	0.56	PF16046	1	-	0	0.4555
NP.653265.3	ENST00000306078_KCNG3	823	972	-	86.74	2.45	0.56	PF16046	1	-	0	0.4555
NP.653265.3	ENST00000378247_SPIRE2	18	149	-	79.17	2.45	0.56	PF16046	1	-	0	0.4555
NP.653265.3	ENST00000320580_PACS1	92	275	-	106.84	2.45	0.56	PF16046	1	-	0	0.455458
NP.653265.3	ENST00000328642_SYNM	168	327	-	93.24	2.45	0.56	PF16046	1	-	0	0.455458
NP.653265.3	ENST00000569446_SCRT1	633	792	-	93.23	2.45	0.56	PF16046	1	-	0	0.455458
NP.653265.3	ENST00000535420_ZBTB7B	27	178	-	86.71	2.45	0.56	PF16046	1	-	0	0.455458
NP.653265.3	ENST00000269216_GATA6	744	889	-	84.77	2.45	0.56	PF16046	1	-	0	0.455458
NP.653265.3	ENST00000215906_ASPHD2	20	155	-	81.89	2.45	0.56	PF16046	1	-	0	0.455458
NP.653265.3	ENST00000397333_DDX51	1	190	-	112.25	2.45	0.56	PF16046	1	-	0	0.455417
NP.653265.3	ENST00000397041_ATP2A3	1	188	-	106.81	2.45	0.56	PF16046	1	-	0	0.455417
NP.653265.3	ENST00000618550_PRR36	3755	3934	-	104.29	2.45	0.56	PF16046	1	-	0	0.455417
NP.653265.3	ENST00000412055_PRRT3	1951	2102	-	86.69	2.45	0.56	PF16046	1	-	0	0.455417
NP.653265.3	ENST00000256474_VHL	102	279	-	104.28	2.45	0.56	PF16046	1	-	0	0.455375
NP.653265.3	ENST00000357582_MAP3K6	265	442	-	104.28	2.45	0.56	PF16046	1	-	0	0.455375
NP.653265.3	ENST00000412055_PRRT3	1975	2126	-	86.68	2.45	0.56	PF16046	1	-	0	0.455375
NP.653265.3	ENST00000262970_ANKRD24	2823	2972	NA	86.67	2.45	0.56	PF16046	1	-	0	0.455375
NP.653265.3	ENST00000615526_FNDC11	476	595	-	76.46	2.45	0.56	PF16046	1	-	0	0.455375
NP.653265.3	ENST00000357503_TOR4A	250	417	-	96.05	2.45	0.56	PF16046	1	-	0	0.455333
NP.653265.3	ENST00000645831_FOXC1	317	476	-	93.17	2.45	0.56	PF16046	1	-	0	0.455333
NP.653265.3	ENST00000329962_B4GALNT4	2176	2327	-	86.66	2.45	0.56	PF16046	1	-	0	0.455333
NP.653265.3	ENST00000337975_KLHL25	1	148	-	84.7	2.45	0.56	PF16046	1	-	0	0.455333
NP.653265.3	ENST00000330394_EPHB3	337	506	-	96.03	2.45	0.56	PF16046	1	-	0	0.455292
NP.653265.3	ENST00000318881_SYT9	162	323	-	93.15	2.45	0.56	PF16046	1	-	0	0.455292
NP.653265.3	ENST00000414069_SPRN	152	277	-	77.81	2.45	0.56	PF16046	1	-	0	0.455292
NP.653265.3	ENST00000302926_NLGN2	298	497	-	115.21	2.45	0.56	PF16046	1	-	0	0.45525
NP.653265.3	ENST00000509580_UNC5A	79	236	-	90.22	2.45	0.56	PF16046	1	-	0	0.45525
NP.653265.3	ENST00000262305_RAB11FIP3	289	482	-	112.11	2.44	0.56	PF16046	1	-	0	0.455208
NP.653265.3	ENST00000262965_TCF3	95	284	-	112.07	2.44	0.56	PF16046	1	-	0	0.455167
NP.653265.3	ENST00000303236_EIF2AK3	216	397	-	104.15	2.44	0.56	PF16046	1	-	0	0.455167
NP.653265.3	ENST00000256682_ARF3	1	162	-	93.08	2.44	0.56	PF16046	1	-	0	0.455167
NP.653265.3	ENST00000374557_EPB41L4B	1	162	-	93.08	2.44	0.56	PF16046	1	-	0	0.455167
NP.653265.3	ENST00000457091_GRID2IP	684	829	NA	84.63	2.44	0.56	PF16046	1	-	0	0.455167
NP.653265.3	ENST00000618550_PRR36	3650	3829	-	104.09	2.44	0.56	PF16046	1	-	0	0.455083
NP.653265.3	ENST00000356786_CCDC88B	2451	2648	-	115.06	2.44	0.56	PF16046	1	-	0	0.455
NP.653265.3	ENST00000376552_TLE4	424	619	-	115.05	2.44	0.56	PF16046	1	-	0	0.455
NP.653265.3	ENST00000397333_DDX51	2	191	-	111.97	2.44	0.56	PF16046	1	-	0	0.455
NP.653265.3	ENST00000305513_SMYD4	1	178	-	104.04	2.44	0.56	PF16046	1	-	0	0.455
NP.653265.3	ENST00000614059_RPS6KC1	1	168	-	95.87	2.44	0.56	PF16046	1	-	0	0.455
NP.653265.3	ENST00000645831_FOXC1	428	587	-	92.99	2.44	0.56	PF16046	1	-	0	0.455
NP.653265.3	ENST00000617875_RECQL4	19	172	-	90.1	2.44	0.56	PF16046	1	-	0	0.455
NP.653265.3	ENST00000263800_LTK	998	1121	-	77.66	2.44	0.56	PF16046	1	-	0	0.455
NP.653265.3	ENST00000265354_SRF	589	758	-	95.85	2.44	0.56	PF16046	1	-	0	0.454958
NP.653265.3	ENST00000310624_NEFH	570	721	-	86.46	2.44	0.56	PF16046	1	-	0	0.454958
NP.653265.3	ENST00000055335_PPP1R3F	415	554	-	81.66	2.44	0.56	PF16046	1	-	0	0.454958
NP.653265.3	ENST00000333602_TNK2	1	184	-	106.52	2.44	0.56	PF16046	1	-	0	0.454917
NP.653265.3	ENST00000619721_MFRP	2935	3092	-	90.05	2.44	0.56	PF16046	1	-	0	0.454917
NP.653265.3	ENST00000652263_LRRC4B	1849	1982	-	78.9	2.44	0.56	PF16046	1	-	0	0.454917
NP.653265.3	ENST00000293443_FAM171A2	1861	1986	-	77.62	2.44	0.56	PF16046	1	-	0	0.454875
NP.653265.3	ENST00000360089_KIRREL1	202	335	-	78.86	2.44	0.56	PF16046	1	-	0	0.454833
NP.653265.3	ENST00000358933_EDC4	1	192	-	111.84	2.44	0.56	PF16046	1	-	0	0.454792
NP.653265.3	ENST00000311128_DENND6A	1	186	-	106.43	2.44	0.56	PF16046	1	-	0	0.454792
NP.653265.3	ENST00000290649_AMFR	295	440	-	84.43	2.44	0.56	PF16046	1	-	0	0.454792
NP.653265.3	ENST00000372827_BMP8B	385	578	-	111.8	2.43	0.56	PF16046	1	-	0	0.454708
NP.653265.3	ENST00000457543_ZNF853	78	233	-	89.94	2.43	0.56	PF16046	1	-	0	0.454708
NP.653265.3	ENST00000287078_TYSND1	301	452	-	86.32	2.43	0.56	PF16046	1	-	0	0.454708
NP.653265.3	ENST00000267984_TLNRD1	307	502	-	114.85	2.43	0.56	PF16046	1	-	0	0.454667
NP.653265.3	ENST00000244745_SOX4	1165	1360	-	114.83	2.43	0.56	PF16046	1	-	0	0.454667
NP.653265.3	ENST00000579016_ENGASE	95	280	-	106.36	2.43	0.56	PF16046	1	-	0	0.454667
NP.653265.3	ENST00000311806_OXSR1	181	362	-	103.86	2.43	0.56	PF16046	1	-	0	0.454667
NP.653265.3	ENST00000303236_EIF2AK3	91	272	-	103.85	2.43	0.56	PF16046	1	-	0	0.454667
NP.653265.3	ENST00000421177_NSG1	1682	1849	-	95.68	2.43	0.56	PF16046	1	-	0	0.454667
NP.653265.3	ENST00000354308_SYT5	1169	1316	-	86.3	2.43	0.56	PF16046	1	-	0	0.454667
NP.653265.3	ENST00000258111_KCNMB4	189	378	-	111.74	2.43	0.56	PF16046	1	-	0	0.454625
NP.653265.3	ENST00000505820_MIB2	331	464	-	78.74	2.43	0.56	PF16046	1	-	0	0.454583
NP.653265.3	ENST00000638170_INAFM2	1	122	-	76.1	2.43	0.56	PF16046	1	-	0	0.454583
NP.653265.3	ENST00000258796_TTYH3	5	198	-	111.7	2.43	0.56	PF16046	1	-	0	0.454542
NP.653265.3	ENST00000268042_ARRDC4	82	245	-	92.74	2.43	0.56	PF16046	1	-	0	0.454542
NP.653265.3	ENST00000307194_GIMAP1	710	885	-	97.66	2.43	0.56	PF16046	1	-	0	0.4545
NP.653265.3	ENST00000568956_ZNF865	165	326	-	92.71	2.43	0.56	PF16046	1	-	0	0.4545
NP.653265.3	ENST00000587304_C17orf113	1999	2148	-	86.23	2.43	0.56	PF16046	1	-	0	0.4545
NP.653265.3	ENST00000266732_TMPO	87	232	-	84.29	2.43	0.56	PF16046	1	-	0	0.4545
NP.653265.3	ENST00000298596_STOX1	238	373	-	81.43	2.43	0.56	PF16046	1	-	0	0.4545
NP.653265.3	ENST00000634607_PHF14	163	300	-	81.41	2.43	0.56	PF16046	1	-	0	0.454458
NP.653265.3	ENST00000382745_CLCN7	3404	3571	-	95.56	2.43	0.56	PF16046	1	-	0	0.454417
NP.653265.3	ENST00000268042_ARRDC4	244	407	-	92.66	2.43	0.56	PF16046	1	-	0	0.454417
NP.653265.3	ENST00000380702_PDE4A	1	196	-	114.64	2.42	0.56	PF16046	1	-	0	0.454375
NP.653265.3	ENST00000339711_PRDM8	2070	2233	-	92.65	2.42	0.56	PF16046	1	-	0	0.454375
NP.653265.3	ENST00000376874_RILPL1	111	268	-	89.76	2.42	0.56	PF16046	1	-	0	0.454375
NP.653265.3	ENST00000291906_PKN3	135	270	-	81.34	2.42	0.56	PF16046	1	-	0	0.454333
NP.653265.3	ENST00000568223_METRN	397	530	-	78.62	2.42	0.56	PF16046	1	-	0	0.454333
NP.653265.3	ENST00000378103_GBA2	83	228	-	84.18	2.42	0.56	PF16046	1	-	0	0.454292
NP.653265.3	ENST00000397799_COL8A2	1	188	-	106.12	2.42	0.56	PF16046	1	-	0	0.45425
NP.653265.3	ENST00000416569_XKR6	1033	1206	-	97.53	2.42	0.56	PF16046	1	-	0	0.45425
NP.653265.3	ENST00000389623_SSC5D	225	424	-	114.55	2.42	0.56	PF16046	1	-	0	0.454208
NP.653265.3	ENST00000265827_ZNF800	379	558	-	103.58	2.42	0.56	PF16046	1	-	0	0.454208
NP.653265.3	ENST00000425699_NANOS1	401	562	-	92.55	2.42	0.56	PF16046	1	-	0	0.454208
NP.653265.3	ENST00000594665_ARHGEF18	1473	1658	NA	106.07	2.42	0.56	PF16046	1	-	0	0.454167
NP.653265.3	ENST00000374023_ILRUN	1	174	-	97.48	2.42	0.56	PF16046	1	-	0	0.454167
NP.653265.3	ENST00000229794_MAPK14	169	338	-	95.41	2.42	0.56	PF16046	1	-	0	0.454167
NP.653265.3	ENST00000407595_CCDC85A	329	494	-	95.41	2.42	0.56	PF16046	1	-	0	0.454167
NP.653265.3	ENST00000327064_CARM1	131	262	-	78.54	2.42	0.56	PF16046	1	-	0	0.454167
NP.653265.3	ENST00000638170_INAFM2	144	265	-	75.9	2.42	0.56	PF16046	1	-	0	0.454167
NP.653265.3	ENST00000554684_PPP4R3A	8	173	-	95.4	2.42	0.56	PF16046	1	-	0	0.454125
NP.653265.3	ENST00000297354_SBSPON	48	195	-	86.02	2.42	0.56	PF16046	1	-	0	0.454125
NP.653265.3	ENST00000397118_JPH4	1602	1777	-	97.43	2.42	0.56	PF16046	1	-	0	0.454083
NP.653265.3	ENST00000212015_SIRT1	83	248	-	95.36	2.42	0.56	PF16046	1	-	0	0.454083
NP.653265.3	ENST00000390645_ARL4C	13	174	-	92.48	2.42	0.56	PF16046	1	-	0	0.454083
NP.653265.3	ENST00000622811_XKR4	79	236	-	89.61	2.42	0.56	PF16046	1	-	0	0.454083
NP.653265.3	ENST00000287078_TYSND1	826	977	-	86.01	2.42	0.56	PF16046	1	-	0	0.454083
NP.653265.3	ENST00000269385_CBX8	2627	2778	-	86	2.42	0.56	PF16046	1	-	0	0.454083
NP.653265.3	ENST00000409939_TBC1D10B	1	144	-	84.08	2.42	0.56	PF16046	1	-	0	0.454083
NP.653265.3	ENST00000334889_RAX	911	1042	-	78.48	2.42	0.56	PF16046	1	-	0	0.454042
NP.653265.3	ENST00000258301_STX6	10	203	-	111.36	2.42	0.56	PF16046	1	-	0	0.454
NP.653265.3	ENST00000257981_KCNH3	183	344	-	92.44	2.42	0.56	PF16046	1	-	0	0.454
NP.653265.3	ENST00000258418_CAB39	105	258	-	89.55	2.42	0.56	PF16046	1	-	0	0.454
NP.653265.3	ENST00000293190_GRIN2C	3061	3232	-	97.37	2.42	0.56	PF16046	1	-	0	0.453958
NP.653265.3	ENST00000301454_SLC25A23	1	140	-	81.16	2.42	0.56	PF16046	1	-	0	0.453958
NP.653265.3	ENST00000295754_TGFBR2	91	272	-	103.41	2.41	0.56	PF16046	1	-	0	0.453917
NP.653265.3	ENST00000590083_CBARP	3496	3667	-	97.34	2.41	0.56	PF16046	1	-	0	0.453917
NP.653265.3	ENST00000635465_KCNB1	14	179	-	95.28	2.41	0.56	PF16046	1	-	0	0.453917
NP.653265.3	ENST00000262320_AXIN1	81	230	-	85.93	2.41	0.56	PF16046	1	-	0	0.453917
NP.653265.3	ENST00000333007_TNFAIP2	971	1160	-	111.28	2.41	0.56	PF16046	1	-	0	0.453875
NP.653265.3	ENST00000320743_LRIG3	161	322	-	92.38	2.41	0.56	PF16046	1	-	0	0.453875
NP.653265.3	ENST00000367321_MTHFD1L	292	437	-	83.97	2.41	0.56	PF16046	1	-	0	0.453875
NP.653265.3	ENST00000282111_TCF7L1	237	356	-	75.77	2.41	0.56	PF16046	1	-	0	0.453875
NP.653265.3	ENST00000475541_PURG	628	743	-	73.62	2.41	0.56	PF16046	1	-	0	0.453875
NP.653265.3	ENST00000545156_WIZ	2330	2509	NA	103.35	2.41	0.56	PF16046	1	-	0	0.453833
NP.653265.3	ENST00000404991_PAPOLB	43	214	-	97.3	2.41	0.56	PF16046	1	-	0	0.453833
NP.653265.3	ENST00000335922_FGFR1	416	583	-	95.23	2.41	0.56	PF16046	1	-	0	0.453833
NP.653265.3	ENST00000374810_TP53INP2	683	848	-	95.22	2.41	0.56	PF16046	1	-	0	0.453833
NP.653265.3	ENST00000264039_GPC1	167	316	-	85.88	2.41	0.56	PF16046	1	-	0	0.453833
NP.653265.3	ENST00000334304_ADGRA3	92	275	-	105.85	2.41	0.56	PF16046	1	-	0	0.453792
NP.653265.3	ENST00000263650_OSBPL5	3315	3470	-	89.45	2.41	0.56	PF16046	1	-	0	0.453792
NP.653265.3	ENST00000306317_LGI3	129	258	-	78.36	2.41	0.56	PF16046	1	-	0	0.453792
NP.653265.3	ENST00000359540_BCR	847	1036	-	111.21	2.41	0.56	PF16046	1	-	0	0.45375
NP.653265.3	ENST00000356920_POTEE	9	176	-	95.19	2.41	0.56	PF16046	1	-	0	0.45375
NP.653265.3	ENST00000254190_CHSY1	559	746	-	105.8	2.41	0.56	PF16046	1	-	0	0.453708
NP.653265.3	ENST00000354484_ADAMTSL2	1702	1865	-	92.28	2.41	0.56	PF16046	1	-	0	0.453708
NP.653265.3	ENST00000487717_ATXN7	220	367	-	85.81	2.41	0.56	PF16046	1	-	0	0.453708
NP.653265.3	ENST00000392271_URI1	70	209	-	81.04	2.41	0.56	PF16046	1	-	0	0.453708
NP.653265.3	ENST00000335325_ZNRF1	645	830	-	105.78	2.41	0.56	PF16046	1	-	0	0.453667
NP.653265.3	ENST00000265354_SRF	85	254	-	95.14	2.41	0.56	PF16046	1	-	0	0.453667
NP.653265.3	ENST00000412055_PRRT3	2026	2177	-	85.8	2.41	0.56	PF16046	1	-	0	0.453667
NP.653265.3	ENST00000538780_FAM222A	585	732	-	85.8	2.41	0.56	PF16046	1	-	0	0.453667
NP.653265.3	ENST00000253506_NFATC1	42	227	-	105.75	2.41	0.56	PF16046	1	-	0	0.453625
NP.653265.3	ENST00000354300_PPTC7	1	200	-	114.15	2.41	0.56	PF16046	1	-	0	0.453583
NP.653265.3	ENST00000594665_ARHGEF18	1488	1673	NA	105.72	2.41	0.56	PF16046	1	-	0	0.453583
NP.653265.3	ENST00000372816_MYCL	1	142	-	83.83	2.41	0.56	PF16046	1	-	0	0.453583
NP.653265.3	ENST00000268719_GID4	22	187	-	95.06	2.4	0.56	PF16046	1	-	0	0.453542
NP.653265.3	ENST00000287020_GDF6	1481	1630	-	85.72	2.4	0.56	PF16046	1	-	0	0.453542
NP.653265.3	ENST00000219746_TOX3	100	299	-	114.09	2.4	0.56	PF16046	1	-	0	0.4535
NP.653265.3	ENST00000520358_TSPAN18	92	275	-	105.68	2.4	0.56	PF16046	1	-	0	0.4535
NP.653265.3	ENST00000318881_SYT9	161	322	-	92.17	2.4	0.56	PF16046	1	-	0	0.4535
NP.653265.3	ENST00000325438_PACS2	371	520	-	85.7	2.4	0.56	PF16046	1	-	0	0.4535
NP.653265.3	ENST00000409939_TBC1D10B	243	386	-	83.78	2.4	0.56	PF16046	1	-	0	0.4535
NP.653265.3	ENST00000237642_STBD1	273	410	-	80.93	2.4	0.56	PF16046	1	-	0	0.4535
NP.653265.3	ENST00000262158_SMAD7	116	293	-	103.14	2.4	0.56	PF16046	1	-	0	0.453458
NP.653265.3	ENST00000447092_HYAL2	1216	1379	-	92.15	2.4	0.56	PF16046	1	-	0	0.453458
NP.653265.3	ENST00000380773_WRNIP1	356	511	-	89.26	2.4	0.56	PF16046	1	-	0	0.453458
NP.653265.3	ENST00000233202_SLC11A1	2809	2954	-	83.75	2.4	0.56	PF16046	1	-	0	0.453458
NP.653265.3	ENST00000634607_PHF14	137	274	-	80.92	2.4	0.56	PF16046	1	-	0	0.453458
NP.653265.3	ENST00000379655_KIFC3	69	206	-	80.91	2.4	0.56	PF16046	1	-	0	0.453458
NP.653265.3	ENST00000287008_PCDH1	1	192	-	111	2.4	0.56	PF16046	1	-	0	0.453417
NP.653265.3	ENST00000341852_TNIK	95	284	-	111	2.4	0.56	PF16046	1	-	0	0.453417
NP.653265.3	ENST00000313071_FOXG1	829	968	-	80.89	2.4	0.56	PF16046	1	-	0	0.453417
NP.653265.3	ENST00000261483_MAN2A1	745	932	-	105.61	2.4	0.56	PF16046	1	-	0	0.453375
NP.653265.3	ENST00000377034_GABBR1	91	272	-	103.08	2.4	0.56	PF16046	1	-	0	0.453375
NP.653265.3	ENST00000370631_PI4K2A	84	251	-	94.97	2.4	0.56	PF16046	1	-	0	0.453375
NP.653265.3	ENST00000366789_STUM	43	206	-	92.1	2.4	0.56	PF16046	1	-	0	0.453375
NP.653265.3	ENST00000256649_TRIM45	71	212	-	83.71	2.4	0.56	PF16046	1	-	0	0.453375
NP.653265.3	ENST00000335135_GATA4	681	818	-	80.87	2.4	0.56	PF16046	1	-	0	0.453375
NP.653265.3	ENST00000328642_SYNM	326	485	-	92.05	2.4	0.56	PF16046	1	-	0	0.453292
NP.653265.3	ENST00000375436_RCC2	120	281	-	92.05	2.4	0.56	PF16046	1	-	0	0.453292
NP.653265.3	ENST00000253024_TRIM28	483	618	-	80.83	2.4	0.56	PF16046	1	-	0	0.453292
NP.653265.3	ENST00000381946_ATP12A	6	183	-	103.01	2.4	0.56	PF16046	1	-	0	0.45325
NP.653265.3	ENST00000308873_RUNX3	171	342	-	96.98	2.4	0.56	PF16046	1	-	0	0.45325
NP.653265.3	ENST00000258098_RAB11FIP5	173	346	-	96.97	2.4	0.56	PF16046	1	-	0	0.45325
NP.653265.3	ENST00000416569_XKR6	973	1146	-	96.96	2.4	0.56	PF16046	1	-	0	0.45325
NP.653265.3	ENST00000285199_USP43	35	202	-	94.91	2.4	0.56	PF16046	1	-	0	0.45325
NP.653265.3	ENST00000528718_DGAT1	3	150	-	85.58	2.4	0.56	PF16046	1	-	0	0.45325
NP.653265.3	ENST00000356454_SOWAHC	395	580	-	105.51	2.4	0.56	PF16046	1	-	0	0.453208
NP.653265.3	ENST00000252996_TAF4	304	489	NA	105.5	2.4	0.56	PF16046	1	-	0	0.453208
NP.653265.3	ENST00000374279_UGCG	9	168	-	92.02	2.4	0.56	PF16046	1	-	0	0.453208
NP.653265.3	ENST00000321612_GLDC	77	230	-	89.14	2.4	0.56	PF16046	1	-	0	0.453208
NP.653265.3	ENST00000338779_MTSS2	29	228	-	113.88	2.4	0.56	PF16046	1	-	0	0.453167
NP.653265.3	ENST00000252338_FAM155B	197	394	-	113.86	2.4	0.56	PF16046	1	-	0	0.453167
NP.653265.3	ENST00000370874_RAP2C	338	497	-	91.98	2.4	0.56	PF16046	1	-	0	0.453167
NP.653265.3	ENST00000375135_FGD1	431	604	-	96.91	2.4	0.56	PF16046	1	-	0	0.453125
NP.653265.3	ENST00000308664_ATP2A2	181	360	-	102.92	2.39	0.56	PF16046	1	-	0	0.453083
NP.653265.3	ENST00000337576_LZTS3	1933	2102	-	94.82	2.39	0.56	PF16046	1	-	0	0.453083
NP.653265.3	ENST00000374557_EPB41L4B	81	242	-	91.95	2.39	0.56	PF16046	1	-	0	0.453083
NP.653265.3	ENST00000425600_NOTCH4	2665	2814	NA	85.5	2.39	0.56	PF16046	1	-	0	0.453083
NP.653265.3	ENST00000374259_FOXO4	116	261	-	83.56	2.39	0.56	PF16046	1	-	0	0.453083
NP.653265.3	ENST00000410066_ZNF385B	45	180	-	80.74	2.39	0.56	PF16046	1	-	0	0.453083
NP.653265.3	ENST00000396591_SLC30A5	159	318	-	91.91	2.39	0.56	PF16046	1	-	0	0.453042
NP.653265.3	ENST00000327111_NR2F1	1335	1488	-	89.05	2.39	0.56	PF16046	1	-	0	0.453042
NP.653265.3	ENST00000056233_NFE2L3	593	742	-	85.47	2.39	0.56	PF16046	1	-	0	0.453042
NP.653265.3	ENST00000568223_METRN	1	134	-	78.02	2.39	0.56	PF16046	1	-	0	0.453042
NP.653265.3	ENST00000311806_OXSR1	197	378	-	102.86	2.39	0.56	PF16046	1	-	0	0.453
NP.653265.3	ENST00000337576_LZTS3	2054	2223	-	94.76	2.39	0.56	PF16046	1	-	0	0.453
NP.653265.3	ENST00000282538_GADL1	1	152	-	85.45	2.39	0.56	PF16046	1	-	0	0.453
NP.653265.3	ENST00000216144_CABP7	1	134	-	78	2.39	0.56	PF16046	1	-	0	0.453
NP.653265.3	ENST00000361771_WDTC1	25	196	-	96.81	2.39	0.56	PF16046	1	-	0	0.452958
NP.653265.3	ENST00000355619_FBXL3	141	282	-	83.5	2.39	0.56	PF16046	1	-	0	0.452958
NP.653265.3	ENST00000276925_CDKN2B	540	695	-	88.97	2.39	0.56	PF16046	1	-	0	0.452917
NP.653265.3	ENST00000335325_ZNRF1	93	278	-	105.29	2.39	0.56	PF16046	1	-	0	0.452875
NP.653265.3	ENST00000257981_KCNH3	1	162	-	91.82	2.39	0.56	PF16046	1	-	0	0.452875
NP.653265.3	ENST00000537866_RSPRY1	143	286	-	83.47	2.39	0.56	PF16046	1	-	0	0.452875
NP.653265.3	ENST00000303236_EIF2AK3	126	307	-	102.77	2.39	0.56	PF16046	1	-	0	0.452833
NP.653265.3	ENST00000375256_ZNF367	220	367	-	85.36	2.39	0.56	PF16046	1	-	0	0.452833
NP.653265.3	ENST00000306467_CEP120	142	341	-	113.63	2.39	0.56	PF16046	1	-	0	0.452792
NP.653265.3	ENST00000318410_WASHC5	1	166	-	94.64	2.39	0.56	PF16046	1	-	0	0.452792
NP.653265.3	ENST00000568956_ZNF865	1841	2002	-	91.79	2.39	0.56	PF16046	1	-	0	0.452792
NP.653265.3	ENST00000400451_ZNF74	235	392	-	88.91	2.39	0.56	PF16046	1	-	0	0.452792
NP.653265.3	ENST00000320805_NFATC2IP	274	457	-	105.23	2.39	0.56	PF16046	1	-	0	0.45275
NP.653265.3	ENST00000374810_TP53INP2	739	904	-	94.63	2.39	0.56	PF16046	1	-	0	0.45275
NP.653265.3	ENST00000556095_GSKIP	1	154	-	88.9	2.39	0.56	PF16046	1	-	0	0.45275
NP.653265.3	ENST00000338883_MAP3K15	161	322	NA	91.75	2.38	0.56	PF16046	1	-	0	0.452708
NP.653265.3	ENST00000451188_TMEM151B	207	404	-	113.56	2.38	0.56	PF16046	1	-	0	0.452667
NP.653265.3	ENST00000252338_FAM155B	589	786	-	113.54	2.38	0.56	PF16046	1	-	0	0.452667
NP.653265.3	ENST00000229794_MAPK14	106	275	-	94.59	2.38	0.56	PF16046	1	-	0	0.452667
NP.653265.3	ENST00000366653_TRIM67	114	271	NA	88.85	2.38	0.56	PF16046	1	-	0	0.452667
NP.653265.3	ENST00000328041_SLC24A3	100	257	-	88.84	2.38	0.56	PF16046	1	-	0	0.452667
NP.653265.3	ENST00000358160_GRAMD1C	7	160	-	88.84	2.38	0.56	PF16046	1	-	0	0.452667
NP.653265.3	ENST00000409939_TBC1D10B	214	357	-	83.36	2.38	0.56	PF16046	1	-	0	0.452667
NP.653265.3	ENST00000373640_C2orf72	461	606	-	83.35	2.38	0.56	PF16046	1	-	0	0.452667
NP.653265.3	ENST00000652555_FBXW8	205	400	-	113.51	2.38	0.56	PF16046	1	-	0	0.452625
NP.653265.3	ENST00000310581_TERT	119	280	-	91.69	2.38	0.56	PF16046	1	-	0	0.452625
NP.653265.3	ENST00000439211_DHFR	157	314	-	88.83	2.38	0.56	PF16046	1	-	0	0.452625
NP.653265.3	ENST00000216144_CABP7	166	299	-	77.82	2.38	0.56	PF16046	1	-	0	0.452625
NP.653265.3	ENST00000322128_TSPYL5	217	394	-	102.62	2.38	0.56	PF16046	1	-	0	0.452583
NP.653265.3	ENST00000254770_LANCL2	88	263	-	96.59	2.38	0.56	PF16046	1	-	0	0.452583
NP.653265.3	ENST00000290167_WNT4	1	160	-	91.68	2.38	0.56	PF16046	1	-	0	0.452583
NP.653265.3	ENST00000394235_ELF2	1	162	-	91.66	2.38	0.56	PF16046	1	-	0	0.452583
NP.653265.3	ENST00000372816_MYCL	71	212	-	83.31	2.38	0.56	PF16046	1	-	0	0.452583
NP.653265.3	ENST00000374810_TP53INP2	765	930	-	94.52	2.38	0.56	PF16046	1	-	0	0.452542
NP.653265.3	ENST00000269385_CBX8	2851	3002	-	85.22	2.38	0.56	PF16046	1	-	0	0.452542
NP.653265.3	ENST00000528718_DGAT1	74	221	-	85.22	2.38	0.56	PF16046	1	-	0	0.452542
NP.653265.3	ENST00000222990_SNX8	1696	1885	-	110.42	2.38	0.56	PF16046	1	-	0	0.4525
NP.653265.3	ENST00000370010_SENP6	136	321	-	105.08	2.38	0.56	PF16046	1	-	0	0.4525
NP.653265.3	ENST00000283147_BMP6	901	1052	-	85.19	2.38	0.56	PF16046	1	-	0	0.4525
NP.653265.3	ENST00000373312_NIBAN2	42	199	-	88.74	2.38	0.56	PF16046	1	-	0	0.452458
NP.653265.3	ENST00000373539_PHKA1	115	294	-	102.51	2.38	0.56	PF16046	1	-	0	0.452417
NP.653265.3	ENST00000496391_PRKRIP1	137	274	-	80.4	2.38	0.56	PF16046	1	-	0	0.452417
NP.653265.3	ENST00000334889_RAX	915	1046	-	77.72	2.38	0.56	PF16046	1	-	0	0.452417
NP.653265.3	ENST00000378888_DVL1	5	138	-	77.72	2.38	0.56	PF16046	1	-	0	0.452417
NP.653265.3	ENST00000234256_SLC1A4	286	469	-	105.01	2.38	0.56	PF16046	1	-	0	0.452375
NP.653265.3	ENST00000284262_JPH3	32	207	-	96.49	2.38	0.56	PF16046	1	-	0	0.452375
NP.653265.3	ENST00000328111_DNMT3B	1	174	-	96.49	2.38	0.56	PF16046	1	-	0	0.452375
NP.653265.3	ENST00000381809_AK3	19	188	-	94.39	2.38	0.56	PF16046	1	-	0	0.452333
NP.653265.3	ENST00000620260_RAPGEFL1	337	506	-	94.39	2.38	0.56	PF16046	1	-	0	0.452333
NP.653265.3	ENST00000394854_PPP3CA	1	190	-	110.3	2.38	0.56	PF16046	1	-	0	0.452292
NP.653265.3	ENST00000261038_SLC49A4	154	287	-	77.65	2.38	0.56	PF16046	1	-	0	0.452292
NP.653265.3	ENST00000328089_SPSB1	1	126	-	76.39	2.38	0.56	PF16046	1	-	0	0.452292
NP.653265.3	ENST00000342665_SOX12	185	370	-	104.94	2.37	0.56	PF16046	1	-	0	0.45225
NP.653265.3	ENST00000254190_CHSY1	105	292	-	104.92	2.37	0.56	PF16046	1	-	0	0.45225
NP.653265.3	ENST00000262186_KCNH2	807	978	-	96.4	2.37	0.56	PF16046	1	-	0	0.45225
NP.653265.3	ENST00000336577_MMP25	2264	2411	-	85.07	2.37	0.56	PF16046	1	-	0	0.45225
NP.653265.3	ENST00000354161_SLC12A9	2457	2590	-	77.64	2.37	0.56	PF16046	1	-	0	0.45225
NP.653265.3	ENST00000640237_SCART1	1654	1829	-	96.39	2.37	0.56	PF16046	1	-	0	0.452208
NP.653265.3	ENST00000587304_C17orf113	2031	2180	-	85.04	2.37	0.56	PF16046	1	-	0	0.452208
NP.653265.3	ENST00000261534_POMT2	122	317	-	113.24	2.37	0.56	PF16046	1	-	0	0.452167
NP.653265.3	ENST00000302262_GAA	1	152	-	85.02	2.37	0.56	PF16046	1	-	0	0.452167
NP.653265.3	ENST00000219746_TOX3	199	398	-	113.19	2.37	0.56	PF16046	1	-	0	0.452125
NP.653265.3	ENST00000268042_ARRDC4	93	256	-	91.43	2.37	0.56	PF16046	1	-	0	0.452125
NP.653265.3	ENST00000247986_KIF17	177	336	-	91.42	2.37	0.56	PF16046	1	-	0	0.452125
NP.653265.3	ENST00000253055_MAP3K10	2479	2630	-	84.99	2.37	0.56	PF16046	1	-	0	0.452125
NP.653265.3	ENST00000504924_ARL15	2800	2933	-	77.59	2.37	0.56	PF16046	1	-	0	0.452125
NP.653265.3	ENST00000612501_PPP1R9B	1188	1357	-	94.26	2.37	0.56	PF16046	1	-	0	0.452083
NP.653265.3	ENST00000558402_APBA2	1	162	-	91.4	2.37	0.56	PF16046	1	-	0	0.452083
NP.653265.3	ENST00000298316_ARF6	155	310	-	88.54	2.37	0.56	PF16046	1	-	0	0.452083
NP.653265.3	ENST00000389623_SSC5D	199	398	-	113.14	2.37	0.56	PF16046	1	-	0	0.452042
NP.653265.3	ENST00000529308_USP35	495	684	-	110.15	2.37	0.56	PF16046	1	-	0	0.452042
NP.653265.3	ENST00000265165_LEF1	877	1020	-	83.04	2.37	0.56	PF16046	1	-	0	0.452042
NP.653265.3	ENST00000361209_ASTN2	298	483	-	104.79	2.37	0.56	PF16046	1	-	0	0.452
NP.653265.3	ENST00000262158_SMAD7	89	266	-	102.26	2.37	0.56	PF16046	1	-	0	0.451958
NP.653265.3	ENST00000409109_NLRX1	277	442	-	94.2	2.37	0.56	PF16046	1	-	0	0.451958
NP.653265.3	ENST00000249373_SMO	80	239	-	91.34	2.37	0.56	PF16046	1	-	0	0.451958
NP.653265.3	ENST00000270530_EVI5L	5	160	-	88.47	2.37	0.56	PF16046	1	-	0	0.451958
NP.653265.3	ENST00000308064_CHST1	157	314	-	88.47	2.37	0.56	PF16046	1	-	0	0.451958
NP.653265.3	ENST00000298316_ARF6	78	233	-	88.46	2.37	0.56	PF16046	1	-	0	0.451958
NP.653265.3	ENST00000343998_DIPK1C	1	148	-	84.92	2.37	0.56	PF16046	1	-	0	0.451958
NP.653265.3	ENST00000269385_CBX8	2626	2777	-	84.9	2.37	0.56	PF16046	1	-	0	0.451917
NP.653265.3	ENST00000373783_ADO	160	311	-	84.89	2.37	0.56	PF16046	1	-	0	0.451917
NP.653265.3	ENST00000634658_HCN1	414	603	-	110.05	2.37	0.56	PF16046	1	-	0	0.451875
NP.653265.3	ENST00000300176_AGFG2	1	194	-	110.03	2.37	0.56	PF16046	1	-	0	0.451875
NP.653265.3	ENST00000481195_PPP2CA	32	215	-	104.71	2.37	0.56	PF16046	1	-	0	0.451875
NP.653265.3	ENST00000371149_APCDD1L	1079	1234	-	88.42	2.37	0.56	PF16046	1	-	0	0.451875
NP.653265.3	ENST00000646641_S1PR2	979	1124	-	82.95	2.37	0.56	PF16046	1	-	0	0.451875
NP.653265.3	ENST00000374168_RPS6KA1	1	128	-	76.2	2.37	0.56	PF16046	1	-	0	0.451875
NP.653265.3	ENST00000545156_WIZ	2315	2494	NA	102.18	2.36	0.56	PF16046	1	-	0	0.451833
NP.653265.3	ENST00000487137_CDH24	2554	2691	-	80.13	2.36	0.56	PF16046	1	-	0	0.451833
NP.653265.3	ENST00000337910_RHOBTB1	1	178	-	102.15	2.36	0.56	PF16046	1	-	0	0.451792
NP.653265.3	ENST00000263177_PLPPR5	33	192	-	91.24	2.36	0.56	PF16046	1	-	0	0.451792
NP.653265.3	ENST00000382998_CTIF	2025	2202	-	102.13	2.36	0.56	PF16046	1	-	0	0.45175
NP.653265.3	ENST00000263207_ARVCF	1	164	-	91.21	2.36	0.56	PF16046	1	-	0	0.45175
NP.653265.3	ENST00000673477_ATAD3B	48	211	-	91.21	2.36	0.56	PF16046	1	-	0	0.45175
NP.653265.3	ENST00000329962_B4GALNT4	2175	2326	-	84.81	2.36	0.56	PF16046	1	-	0	0.45175
NP.653265.3	ENST00000331569_ZNF703	925	1058	-	77.39	2.36	0.56	PF16046	1	-	0	0.451708
NP.653265.3	ENST00000388922_ACVRL1	1	168	-	94.03	2.36	0.56	PF16046	1	-	0	0.451667
NP.653265.3	ENST00000415680_TRIM24	1	152	-	84.76	2.36	0.56	PF16046	1	-	0	0.451667
NP.653265.3	ENST00000447066_GLG1	242	387	-	82.86	2.36	0.56	PF16046	1	-	0	0.451667
NP.653265.3	ENST00000423335_SHISA9	283	444	-	91.15	2.36	0.56	PF16046	1	-	0	0.451625
NP.653265.3	ENST00000409687_SAPCD2	2357	2510	-	88.29	2.36	0.56	PF16046	1	-	0	0.451625
NP.653265.3	ENST00000344517_ABCB10	404	559	-	88.28	2.36	0.56	PF16046	1	-	0	0.451625
NP.653265.3	ENST00000355619_FBXL3	146	287	-	82.83	2.36	0.56	PF16046	1	-	0	0.451625
NP.653265.3	ENST00000408042_KIF16B	1	186	-	104.54	2.36	0.56	PF16046	1	-	0	0.451583
NP.653265.3	ENST00000381395_IGF2	2727	2908	-	102.03	2.36	0.56	PF16046	1	-	0	0.451583
NP.653265.3	ENST00000367577_IER5	505	674	-	93.98	2.36	0.56	PF16046	1	-	0	0.451583
NP.653265.3	ENST00000307823_CARNS1	1483	1640	-	88.27	2.36	0.56	PF16046	1	-	0	0.451583
NP.653265.3	ENST00000537909_CDH22	78	233	-	88.27	2.36	0.56	PF16046	1	-	0	0.451583
NP.653265.3	ENST00000361474_NRG2	2437	2594	-	88.26	2.36	0.56	PF16046	1	-	0	0.451583
NP.653265.3	ENST00000316586_STK25	15	196	-	101.98	2.36	0.56	PF16046	1	-	0	0.4515
NP.653265.3	ENST00000285679_USP25	181	340	-	91.08	2.36	0.56	PF16046	1	-	0	0.4515
NP.653265.3	ENST00000425699_NANOS1	497	658	-	91.08	2.36	0.56	PF16046	1	-	0	0.4515
NP.653265.3	ENST00000264661_KCNH4	1	152	-	84.67	2.36	0.56	PF16046	1	-	0	0.4515
NP.653265.3	ENST00000268679_CBFA2T3	4095	4274	-	101.96	2.36	0.56	PF16046	1	-	0	0.451458
NP.653265.3	ENST00000305432_GRM5	3383	3562	-	101.94	2.36	0.56	PF16046	1	-	0	0.451458
NP.653265.3	ENST00000258098_RAB11FIP5	386	559	-	95.97	2.36	0.56	PF16046	1	-	0	0.451458
NP.653265.3	ENST00000409540_INPP4A	1	130	-	77.27	2.36	0.56	PF16046	1	-	0	0.451458
NP.653265.3	ENST00000342462_TMPPE	173	346	-	95.95	2.35	0.56	PF16046	1	-	0	0.451417
NP.653265.3	ENST00000383738_CSPG5	2076	2243	-	93.88	2.35	0.56	PF16046	1	-	0	0.451417
NP.653265.3	ENST00000357461_TMEM229B	18	181	-	91.04	2.35	0.56	PF16046	1	-	0	0.451417
NP.653265.3	ENST00000253122_SLC6A8	31	188	-	88.17	2.35	0.56	PF16046	1	-	0	0.451417
NP.653265.3	ENST00000260402_PLCB2	2971	3156	-	104.42	2.35	0.56	PF16046	1	-	0	0.451375
NP.653265.3	ENST00000397166_DDHD2	32	219	-	104.42	2.35	0.56	PF16046	1	-	0	0.451375
NP.653265.3	ENST00000296051_HPS3	103	288	-	104.41	2.35	0.56	PF16046	1	-	0	0.451375
NP.653265.3	ENST00000520530_FBXO41	173	304	-	77.23	2.35	0.56	PF16046	1	-	0	0.451375
NP.653265.3	ENST00000548125_TMEM263	1	134	-	77.22	2.35	0.56	PF16046	1	-	0	0.451375
NP.653265.3	ENST00000298743_GAS1	665	790	-	75.97	2.35	0.56	PF16046	1	-	0	0.451375
NP.653265.3	ENST00000324794_PIAS2	1	182	-	101.85	2.35	0.56	PF16046	1	-	0	0.451292
NP.653265.3	ENST00000313071_FOXG1	800	939	-	79.86	2.35	0.56	PF16046	1	-	0	0.451292
NP.653265.3	ENST00000290399_SIM2	357	536	-	101.83	2.35	0.56	PF16046	1	-	0	0.45125
NP.653265.3	ENST00000665241_ANKRD30B	1	182	-	101.82	2.35	0.56	PF16046	1	-	0	0.45125
NP.653265.3	ENST00000454637_CELSR1	539	712	NA	95.85	2.35	0.56	PF16046	1	-	0	0.45125
NP.653265.3	ENST00000380320_EMILIN1	1695	1850	-	88.1	2.35	0.56	PF16046	1	-	0	0.45125
NP.653265.3	ENST00000327111_NR2F1	1825	1978	-	88.08	2.35	0.56	PF16046	1	-	0	0.45125
NP.653265.3	ENST00000611745_SRRM3	1513	1658	-	82.64	2.35	0.56	PF16046	1	-	0	0.45125
NP.653265.3	ENST00000359999_CRB2	2775	2922	-	84.52	2.35	0.56	PF16046	1	-	0	0.451208
NP.653265.3	ENST00000321870_BHLHE22	273	404	-	77.15	2.35	0.56	PF16046	1	-	0	0.451208
NP.653265.3	ENST00000320081_CLIP4	49	220	-	95.81	2.35	0.56	PF16046	1	-	0	0.451167
NP.653265.3	ENST00000587250_RND2	12	179	-	93.76	2.35	0.56	PF16046	1	-	0	0.451167
NP.653265.3	ENST00000568956_ZNF865	161	322	-	90.91	2.35	0.56	PF16046	1	-	0	0.451167
NP.653265.3	ENST00000333538_GALNT17	87	244	-	88.04	2.35	0.56	PF16046	1	-	0	0.451167
NP.653265.3	ENST00000298251_HEPACAM	1281	1410	-	77.12	2.35	0.56	PF16046	1	-	0	0.451167
NP.653265.3	ENST00000304771_MAP6	958	1091	-	77.12	2.35	0.56	PF16046	1	-	0	0.451167
NP.653265.3	ENST00000324679_SAV1	166	289	-	75.87	2.35	0.56	PF16046	1	-	0	0.451167
NP.653265.3	ENST00000336868_NXN	241	362	-	74.5	2.35	0.56	PF16046	1	-	0	0.451125
NP.653265.3	ENST00000366641_EGLN1	551	724	-	95.75	2.35	0.56	PF16046	1	-	0	0.451083
NP.653265.3	ENST00000253122_SLC6A8	499	656	-	88.01	2.35	0.56	PF16046	1	-	0	0.451083
NP.653265.3	ENST00000287020_GDF6	741	890	-	84.47	2.35	0.56	PF16046	1	-	0	0.451083
NP.653265.3	ENST00000370010_SENP6	412	597	-	104.21	2.35	0.56	PF16046	1	-	0	0.451042
NP.653265.3	ENST00000328306_SLC9A7	1	154	-	87.97	2.35	0.56	PF16046	1	-	0	0.451042
NP.653265.3	ENST00000244289_LIPE	3318	3469	-	84.45	2.35	0.56	PF16046	1	-	0	0.451042
NP.653265.3	ENST00000315323_FZD2	629	780	-	84.45	2.35	0.56	PF16046	1	-	0	0.451042
NP.653265.3	ENST00000356454_SOWAHC	369	554	-	104.2	2.34	0.56	PF16046	1	-	0	0.451
NP.653265.3	ENST00000296181_ITGB5	216	393	-	101.67	2.34	0.56	PF16046	1	-	0	0.451
NP.653265.3	ENST00000429344_CACTIN	1492	1635	-	82.51	2.34	0.56	PF16046	1	-	0	0.451
NP.653265.3	ENST00000321870_BHLHE22	338	469	-	77.05	2.34	0.56	PF16046	1	-	0	0.451
NP.653265.3	ENST00000335325_ZNRF1	670	855	-	104.17	2.34	0.56	PF16046	1	-	0	0.450958
NP.653265.3	ENST00000393229_NTNG2	23	210	-	104.17	2.34	0.56	PF16046	1	-	0	0.450958
NP.653265.3	ENST00000590083_CBARP	2976	3147	-	95.68	2.34	0.56	PF16046	1	-	0	0.450958
NP.653265.3	ENST00000265354_SRF	169	338	-	93.63	2.34	0.56	PF16046	1	-	0	0.450958
NP.653265.3	ENST00000283415_LPCAT1	3745	3902	-	87.94	2.34	0.56	PF16046	1	-	0	0.450958
NP.653265.3	ENST00000376335_ZIC2	1665	1784	-	74.41	2.34	0.56	PF16046	1	-	0	0.450958
NP.653265.3	ENST00000391884_KCNJ14	475	634	-	90.76	2.34	0.56	PF16046	1	-	0	0.450917
NP.653265.3	ENST00000380773_WRNIP1	540	695	-	87.92	2.34	0.56	PF16046	1	-	0	0.450917
NP.653265.3	ENST00000400451_ZNF74	157	314	-	87.91	2.34	0.56	PF16046	1	-	0	0.450917
NP.653265.3	ENST00000496391_PRKRIP1	166	303	-	79.67	2.34	0.56	PF16046	1	-	0	0.450917
NP.653265.3	ENST00000341744_PMEPA1	202	401	-	112.39	2.34	0.56	PF16046	1	-	0	0.450875
NP.653265.3	ENST00000395348_SLC16A9	250	417	-	93.6	2.34	0.56	PF16046	1	-	0	0.450875
NP.653265.3	ENST00000644635_ZNF746	127	284	-	87.88	2.34	0.56	PF16046	1	-	0	0.450875
NP.653265.3	ENST00000299565_CHRNA5	145	290	-	82.45	2.34	0.56	PF16046	1	-	0	0.450875
NP.653265.3	ENST00000475541_PURG	742	857	-	72.28	2.34	0.56	PF16046	1	-	0	0.450875
NP.653265.3	ENST00000287957_GATAD1	294	477	-	104.08	2.34	0.56	PF16046	1	-	0	0.450833
NP.653265.3	ENST00000264914_ARSB	1	196	-	112.33	2.34	0.56	PF16046	1	-	0	0.450792
NP.653265.3	ENST00000335681_NPAS2	100	261	-	90.7	2.34	0.56	PF16046	1	-	0	0.450792
NP.653265.3	ENST00000647444_PTP4A2	1	158	-	87.85	2.34	0.56	PF16046	1	-	0	0.450792
NP.653265.3	ENST00000536769_UBC	193	342	-	84.32	2.34	0.56	PF16046	1	-	0	0.450792
NP.653265.3	ENST00000598519_ZNF628	2486	2629	-	82.42	2.34	0.56	PF16046	1	-	0	0.450792
NP.653265.3	ENST00000223145_GLCCI1	605	794	-	109.34	2.34	0.56	PF16046	1	-	0	0.45075
NP.653265.3	ENST00000256474_VHL	89	266	-	101.54	2.34	0.56	PF16046	1	-	0	0.45075
NP.653265.3	ENST00000427887_DOCK9	192	359	-	93.53	2.34	0.56	PF16046	1	-	0	0.45075
NP.653265.3	ENST00000407595_CCDC85A	411	576	-	93.51	2.34	0.56	PF16046	1	-	0	0.45075
NP.653265.3	ENST00000362057_WHRN	587	750	-	90.68	2.34	0.56	PF16046	1	-	0	0.45075
NP.653265.3	ENST00000333538_GALNT17	157	314	-	87.82	2.34	0.56	PF16046	1	-	0	0.45075
NP.653265.3	ENST00000376573_PIP4K2A	96	249	-	87.82	2.34	0.56	PF16046	1	-	0	0.45075
NP.653265.3	ENST00000331163_PDGFB	768	917	-	84.29	2.34	0.56	PF16046	1	-	0	0.45075
NP.653265.3	ENST00000613122_CTDP1	297	446	-	84.29	2.34	0.56	PF16046	1	-	0	0.45075
NP.653265.3	ENST00000373640_C2orf72	289	434	-	82.39	2.34	0.56	PF16046	1	-	0	0.45075
NP.653265.3	ENST00000199389_EIF2AK1	1	178	-	101.51	2.34	0.56	PF16046	1	-	0	0.450708
NP.653265.3	ENST00000216264_CERK	42	219	-	101.5	2.34	0.56	PF16046	1	-	0	0.450708
NP.653265.3	ENST00000361360_POU3F3	1336	1515	-	101.5	2.34	0.56	PF16046	1	-	0	0.450708
NP.653265.3	ENST00000313093_ARHGAP45	1	172	-	95.55	2.34	0.56	PF16046	1	-	0	0.450708
NP.653265.3	ENST00000249363_LRRC4	84	251	-	93.5	2.34	0.56	PF16046	1	-	0	0.450708
NP.653265.3	ENST00000262345_IL12RB2	360	521	-	90.66	2.34	0.56	PF16046	1	-	0	0.450708
NP.653265.3	ENST00000305031_CHSY3	694	849	-	87.81	2.34	0.56	PF16046	1	-	0	0.450708
NP.653265.3	ENST00000377656_CNTNAP3	3501	3700	-	112.26	2.34	0.56	PF16046	1	-	0	0.450667
NP.653265.3	ENST00000359540_BCR	478	667	-	109.29	2.34	0.56	PF16046	1	-	0	0.450667
NP.653265.3	ENST00000313093_ARHGAP45	23	194	-	95.53	2.34	0.56	PF16046	1	-	0	0.450667
NP.653265.3	ENST00000315691_DIPK2A	431	604	-	95.52	2.34	0.56	PF16046	1	-	0	0.450667
NP.653265.3	ENST00000254488_SLC6A11	1	170	-	93.45	2.34	0.56	PF16046	1	-	0	0.450625
NP.653265.3	ENST00000240285_RDH10	396	555	-	90.6	2.34	0.56	PF16046	1	-	0	0.450625
NP.653265.3	ENST00000367204_SOX13	163	326	-	90.6	2.34	0.56	PF16046	1	-	0	0.450625
NP.653265.3	ENST00000370950_SRSF11	34	185	-	84.23	2.34	0.56	PF16046	1	-	0	0.450625
NP.653265.3	ENST00000294309_TPCN2	1	200	-	112.2	2.33	0.56	PF16046	1	-	0	0.450583
NP.653265.3	ENST00000638572_ST3GAL5	1	176	-	95.48	2.33	0.56	PF16046	1	-	0	0.450583
NP.653265.3	ENST00000291481_HAPLN4	42	215	-	95.47	2.33	0.56	PF16046	1	-	0	0.450583
NP.653265.3	ENST00000454389_SLC4A7	92	259	-	93.43	2.33	0.56	PF16046	1	-	0	0.450583
NP.653265.3	ENST00000249373_SMO	580	739	-	90.59	2.33	0.56	PF16046	1	-	0	0.450583
NP.653265.3	ENST00000265717_PRKAR2B	1	148	-	84.2	2.33	0.56	PF16046	1	-	0	0.450583
NP.653265.3	ENST00000529308_USP35	471	660	-	109.21	2.33	0.56	PF16046	1	-	0	0.450542
NP.653265.3	ENST00000330949_SOX1	1009	1192	-	103.92	2.33	0.56	PF16046	1	-	0	0.450542
NP.653265.3	ENST00000416569_XKR6	715	888	-	95.45	2.33	0.56	PF16046	1	-	0	0.450542
NP.653265.3	ENST00000372336_ZCCHC24	30	227	-	112.15	2.33	0.56	PF16046	1	-	0	0.4505
NP.653265.3	ENST00000511377_CTNND2	775	948	-	95.4	2.33	0.56	PF16046	1	-	0	0.450458
NP.653265.3	ENST00000249373_SMO	343	502	-	90.51	2.33	0.56	PF16046	1	-	0	0.450458
NP.653265.3	ENST00000332884_CYP2U1	113	304	-	109.11	2.33	0.56	PF16046	1	-	0	0.450375
NP.653265.3	ENST00000397333_DDX51	96	285	-	109.1	2.33	0.56	PF16046	1	-	0	0.450375
NP.653265.3	ENST00000302277_ZNF804A	271	452	-	101.32	2.33	0.56	PF16046	1	-	0	0.450375
NP.653265.3	ENST00000265827_ZNF800	446	625	-	101.31	2.33	0.56	PF16046	1	-	0	0.450375
NP.653265.3	ENST00000476993_VWA1	891	1070	-	101.3	2.33	0.56	PF16046	1	-	0	0.450375
NP.653265.3	ENST00000283415_LPCAT1	45	202	-	87.63	2.33	0.56	PF16046	1	-	0	0.450375
NP.653265.3	ENST00000258418_CAB39	229	382	-	87.62	2.33	0.56	PF16046	1	-	0	0.450375
NP.653265.3	ENST00000159087_ANO8	2103	2270	-	93.28	2.33	0.56	PF16046	1	-	0	0.450333
NP.653265.3	ENST00000373151_MAP7D1	2047	2180	-	76.74	2.33	0.56	PF16046	1	-	0	0.450333
NP.653265.3	ENST00000507071_CPEB2	991	1124	NA	76.73	2.33	0.56	PF16046	1	-	0	0.450333
NP.653265.3	ENST00000361677_RUNDC1	77	230	-	87.57	2.33	0.56	PF16046	1	-	0	0.450292
NP.653265.3	ENST00000266581_AMIGO2	1	152	-	84.05	2.33	0.56	PF16046	1	-	0	0.450292
NP.653265.3	ENST00000430297_RETREG2	97	280	-	103.74	2.33	0.56	PF16046	1	-	0	0.45025
NP.653265.3	ENST00000373539_PHKA1	26	205	-	101.23	2.33	0.56	PF16046	1	-	0	0.45025
NP.653265.3	ENST00000650454_GCLC	35	186	-	84.03	2.33	0.56	PF16046	1	-	0	0.45025
NP.653265.3	ENST00000267079_MAP3K12	19	192	-	95.26	2.33	0.56	PF16046	1	-	0	0.450208
NP.653265.3	ENST00000590083_CBARP	3741	3912	-	95.26	2.33	0.56	PF16046	1	-	0	0.450208
NP.653265.3	ENST00000406189_MEX3C	780	945	-	93.22	2.33	0.56	PF16046	1	-	0	0.450208
NP.653265.3	ENST00000312527_B3GAT1	238	397	-	90.38	2.33	0.56	PF16046	1	-	0	0.450208
NP.653265.3	ENST00000652011_ZNF717	1	158	-	87.53	2.33	0.56	PF16046	1	-	0	0.450208
NP.653265.3	ENST00000397621_FBXL16	89	230	-	82.12	2.33	0.56	PF16046	1	-	0	0.450208
NP.653265.3	ENST00000262158_SMAD7	1172	1349	-	101.18	2.32	0.56	PF16046	1	-	0	0.450167
NP.653265.3	ENST00000293190_GRIN2C	616	787	-	95.24	2.32	0.56	PF16046	1	-	0	0.450167
NP.653265.3	ENST00000296550_DCLK2	187	350	-	90.36	2.32	0.56	PF16046	1	-	0	0.450167
NP.653265.3	ENST00000474759_CACNA2D3	76	227	-	83.99	2.32	0.56	PF16046	1	-	0	0.450167
NP.653265.3	ENST00000261483_MAN2A1	761	948	-	103.68	2.32	0.56	PF16046	1	-	0	0.450125
NP.653265.3	ENST00000256474_VHL	14	191	-	101.15	2.32	0.56	PF16046	1	-	0	0.450125
NP.653265.3	ENST00000320241_FOXL1	589	786	-	111.88	2.32	0.56	PF16046	1	-	0	0.450083
NP.653265.3	ENST00000294702_GFI1	729	912	-	103.65	2.32	0.56	PF16046	1	-	0	0.450083
NP.653265.3	ENST00000393346_PICALM	83	248	-	93.14	2.32	0.56	PF16046	1	-	0	0.450083
NP.653265.3	ENST00000359540_BCR	854	1043	-	108.9	2.32	0.56	PF16046	1	-	0	0.450042
NP.653265.3	ENST00000563594_DEF8	712	891	-	101.12	2.32	0.56	PF16046	1	-	0	0.450042
NP.653265.3	ENST00000333538_GALNT17	477	634	-	87.44	2.32	0.56	PF16046	1	-	0	0.450042
NP.653265.3	ENST00000360943_UBE2Z	156	279	-	75.35	2.32	0.56	PF16046	1	-	0	0.450042
NP.653265.3	ENST00000394850_TTC7A	6	179	-	95.14	2.32	0.56	PF16046	1	-	0	0.45
NP.653265.3	ENST00000338891_FAM184A	192	357	-	93.1	2.32	0.56	PF16046	1	-	0	0.45
NP.653265.3	ENST00000268933_EPN3	2262	2417	-	87.42	2.32	0.56	PF16046	1	-	0	0.45
NP.653265.3	ENST00000411432_METTL21A	2593	2786	-	108.86	2.32	0.56	PF16046	1	-	0	0.449958
NP.653265.3	ENST00000563594_DEF8	713	892	-	101.04	2.32	0.56	PF16046	1	-	0	0.449917
NP.653265.3	ENST00000327987_IGDCC3	41	218	-	101.03	2.32	0.56	PF16046	1	-	0	0.449917
NP.653265.3	ENST00000287078_TYSND1	601	752	-	83.87	2.32	0.56	PF16046	1	-	0	0.449917
NP.653265.3	ENST00000341744_PMEPA1	100	299	-	111.76	2.32	0.56	PF16046	1	-	0	0.449875
NP.653265.3	ENST00000514213_USO1	23	188	-	93.04	2.32	0.56	PF16046	1	-	0	0.449875
NP.653265.3	ENST00000296350_MELTF	2700	2859	-	90.2	2.32	0.56	PF16046	1	-	0	0.449875
NP.653265.3	ENST00000312527_B3GAT1	105	264	-	90.19	2.32	0.56	PF16046	1	-	0	0.449875
NP.653265.3	ENST00000397374_DUSP8	216	409	-	108.76	2.32	0.56	PF16046	1	-	0	0.449833
NP.653265.3	ENST00000263563_PALD1	93	278	-	103.49	2.32	0.56	PF16046	1	-	0	0.449833
NP.653265.3	ENST00000367204_SOX13	431	594	-	90.17	2.32	0.56	PF16046	1	-	0	0.449833
NP.653265.3	ENST00000397581_NFIB	84	217	-	76.5	2.32	0.56	PF16046	1	-	0	0.449833
NP.653265.3	ENST00000331134_NPLOC4	31	206	-	95.03	2.31	0.56	PF16046	1	-	0	0.449792
NP.653265.3	ENST00000222254_PIK3R2	1215	1374	-	90.16	2.31	0.56	PF16046	1	-	0	0.449792
NP.653265.3	ENST00000374694_FZD8	241	402	-	90.16	2.31	0.56	PF16046	1	-	0	0.449792
NP.653265.3	ENST00000378103_GBA2	11	156	-	81.91	2.31	0.56	PF16046	1	-	0	0.449792
NP.653265.3	ENST00000361742_ISLR2	2225	2418	-	108.72	2.31	0.56	PF16046	1	-	0	0.44975
NP.653265.3	ENST00000280684_KCNA6	373	542	-	92.97	2.31	0.56	PF16046	1	-	0	0.44975
NP.653265.3	ENST00000357503_TOR4A	2657	2824	-	92.97	2.31	0.56	PF16046	1	-	0	0.44975
NP.653265.3	ENST00000310581_TERT	39	200	-	90.12	2.31	0.56	PF16046	1	-	0	0.44975
NP.653265.3	ENST00000409687_SAPCD2	1	154	-	87.29	2.31	0.56	PF16046	1	-	0	0.44975
NP.653265.3	ENST00000415680_TRIM24	124	275	-	83.78	2.31	0.56	PF16046	1	-	0	0.44975
NP.653265.3	ENST00000442114_C6orf223	629	754	-	75.2	2.31	0.56	PF16046	1	-	0	0.44975
NP.653265.3	ENST00000590083_CBARP	2551	2722	-	94.99	2.31	0.56	PF16046	1	-	0	0.449708
NP.653265.3	ENST00000327705_BTNL9	1312	1451	-	79.09	2.31	0.56	PF16046	1	-	0	0.449708
NP.653265.3	ENST00000332582_GPR173	132	323	-	108.68	2.31	0.56	PF16046	1	-	0	0.449667
NP.653265.3	ENST00000411432_METTL21A	2597	2790	-	108.67	2.31	0.56	PF16046	1	-	0	0.449667
NP.653265.3	ENST00000540288_PLCB3	1	180	-	100.88	2.31	0.56	PF16046	1	-	0	0.449667
NP.653265.3	ENST00000262186_KCNH2	3017	3188	-	94.96	2.31	0.56	PF16046	1	-	0	0.449667
NP.653265.3	ENST00000374557_EPB41L4B	6	167	-	90.08	2.31	0.56	PF16046	1	-	0	0.449667
NP.653265.3	ENST00000253055_MAP3K10	151	302	-	83.73	2.31	0.56	PF16046	1	-	0	0.449667
NP.653265.3	ENST00000264039_GPC1	93	242	-	83.73	2.31	0.56	PF16046	1	-	0	0.449667
NP.653265.3	ENST00000333602_TNK2	275	458	-	103.37	2.31	0.56	PF16046	1	-	0	0.449625
NP.653265.3	ENST00000439211_DHFR	253	410	-	87.23	2.31	0.56	PF16046	1	-	0	0.449625
NP.653265.3	ENST00000298596_STOX1	68	203	-	79.04	2.31	0.56	PF16046	1	-	0	0.449625
NP.653265.3	ENST00000331569_ZNF703	940	1073	-	76.41	2.31	0.56	PF16046	1	-	0	0.449625
NP.653265.3	ENST00000361221_ARHGEF10L	93	278	-	103.35	2.31	0.56	PF16046	1	-	0	0.449583
NP.653265.3	ENST00000263754_KAT2B	98	275	-	100.85	2.31	0.56	PF16046	1	-	0	0.449583
NP.653265.3	ENST00000266304_TEF	1	176	-	94.92	2.31	0.56	PF16046	1	-	0	0.449583
NP.653265.3	ENST00000253055_MAP3K10	2476	2627	-	83.68	2.31	0.56	PF16046	1	-	0	0.449583
NP.653265.3	ENST00000331351_HS3ST4	147	278	-	76.39	2.31	0.56	PF16046	1	-	0	0.449583
NP.653265.3	ENST00000341744_PMEPA1	199	398	-	111.53	2.31	0.56	PF16046	1	-	0	0.449542
NP.653265.3	ENST00000389851_UVSSA	96	287	-	108.6	2.31	0.56	PF16046	1	-	0	0.449542
NP.653265.3	ENST00000265565_SCAP	2384	2555	-	94.9	2.31	0.56	PF16046	1	-	0	0.449542
NP.653265.3	ENST00000296550_DCLK2	163	326	-	90	2.31	0.56	PF16046	1	-	0	0.4495
NP.653265.3	ENST00000381697_NUTM2D	3121	3252	-	76.35	2.31	0.56	PF16046	1	-	0	0.4495
NP.653265.3	ENST00000370874_RAP2C	159	318	-	89.97	2.31	0.56	PF16046	1	-	0	0.449458
NP.653265.3	ENST00000257981_KCNH3	81	242	-	89.96	2.31	0.56	PF16046	1	-	0	0.449458
NP.653265.3	ENST00000291232_TNFRSF13C	179	336	-	87.13	2.31	0.56	PF16046	1	-	0	0.449458
NP.653265.3	ENST00000293443_FAM171A2	1737	1862	-	75.07	2.31	0.56	PF16046	1	-	0	0.449458
NP.653265.3	ENST00000170168_REXO1	9	194	-	103.24	2.31	0.56	PF16046	1	-	0	0.449417
NP.653265.3	ENST00000262105_MCM4	33	200	-	92.78	2.31	0.56	PF16046	1	-	0	0.449417
NP.653265.3	ENST00000313056_OGFOD3	169	338	-	92.78	2.31	0.56	PF16046	1	-	0	0.449417
NP.653265.3	ENST00000253122_SLC6A8	265	422	-	87.11	2.31	0.56	PF16046	1	-	0	0.449417
NP.653265.3	ENST00000630384_FAM120B	75	224	-	83.6	2.31	0.56	PF16046	1	-	0	0.449417
NP.653265.3	ENST00000430297_RETREG2	92	275	-	103.23	2.31	0.56	PF16046	1	-	0	0.449375
NP.653265.3	ENST00000293190_GRIN2C	766	937	-	94.8	2.31	0.56	PF16046	1	-	0	0.449375
NP.653265.3	ENST00000376499_TLE1	1019	1184	-	92.77	2.31	0.56	PF16046	1	-	0	0.449375
NP.653265.3	ENST00000276826_ARHGAP39	3907	4094	-	103.21	2.3	0.56	PF16046	1	-	0	0.449333
NP.653265.3	ENST00000261622_SLC7A5	6	189	-	103.2	2.3	0.56	PF16046	1	-	0	0.449333
NP.653265.3	ENST00000356454_SOWAHC	93	278	-	103.2	2.3	0.56	PF16046	1	-	0	0.449333
NP.653265.3	ENST00000366641_EGLN1	87	260	-	94.77	2.3	0.56	PF16046	1	-	0	0.449333
NP.653265.3	ENST00000339464_WNT7B	157	314	-	87.07	2.3	0.56	PF16046	1	-	0	0.449333
NP.653265.3	ENST00000366784_ITPKB	356	481	-	75.02	2.3	0.56	PF16046	1	-	0	0.449333
NP.653265.3	ENST00000368914_SEMA6C	2410	2565	-	87.05	2.3	0.56	PF16046	1	-	0	0.449292
NP.653265.3	ENST00000240328_TBX2	137	274	-	78.88	2.3	0.56	PF16046	1	-	0	0.449292
NP.653265.3	ENST00000264914_ARSB	2	197	-	111.36	2.3	0.56	PF16046	1	-	0	0.44925
NP.653265.3	ENST00000330949_SOX1	1464	1647	-	103.15	2.3	0.56	PF16046	1	-	0	0.44925
NP.653265.3	ENST00000355209_POLR3H	18	197	-	100.64	2.3	0.56	PF16046	1	-	0	0.44925
NP.653265.3	ENST00000280684_KCNA6	1	170	-	92.68	2.3	0.56	PF16046	1	-	0	0.44925
NP.653265.3	ENST00000339711_PRDM8	2431	2594	-	89.85	2.3	0.56	PF16046	1	-	0	0.44925
NP.653265.3	ENST00000554684_PPP4R3A	165	330	-	92.66	2.3	0.56	PF16046	1	-	0	0.449208
NP.653265.3	ENST00000248594_PTPN12	1	136	-	78.83	2.3	0.56	PF16046	1	-	0	0.449208
NP.653265.3	ENST00000263433_PPP1R12C	106	225	-	73.6	2.3	0.56	PF16046	1	-	0	0.449208
NP.653265.3	ENST00000341901_SBK1	1783	1982	-	111.3	2.3	0.56	PF16046	1	-	0	0.449167
NP.653265.3	ENST00000263228_UBE2R2	472	651	-	100.6	2.3	0.56	PF16046	1	-	0	0.449167
NP.653265.3	ENST00000377034_GABBR1	205	386	-	100.6	2.3	0.56	PF16046	1	-	0	0.449167
NP.653265.3	ENST00000454637_CELSR1	431	604	NA	94.69	2.3	0.56	PF16046	1	-	0	0.449167
NP.653265.3	ENST00000266304_TEF	88	263	-	94.67	2.3	0.56	PF16046	1	-	0	0.449167
NP.653265.3	ENST00000531904_KMT2A	106	279	NA	94.67	2.3	0.56	PF16046	1	-	0	0.449167
NP.653265.3	ENST00000454389_SLC4A7	84	251	-	92.65	2.3	0.56	PF16046	1	-	0	0.449167
NP.653265.3	ENST00000242728_BHLHE41	1079	1228	-	83.47	2.3	0.56	PF16046	1	-	0	0.449167
NP.653265.3	ENST00000369839_TAF5	131	262	-	76.19	2.3	0.56	PF16046	1	-	0	0.449167
NP.653265.3	ENST00000263800_LTK	632	755	-	74.94	2.3	0.56	PF16046	1	-	0	0.449167
NP.653265.3	ENST00000615527_PPP1R18	1048	1231	-	103.07	2.3	0.56	PF16046	1	-	0	0.449125
NP.653265.3	ENST00000216264_CERK	1	178	-	100.56	2.3	0.56	PF16046	1	-	0	0.449125
NP.653265.3	ENST00000347132_KCNQ4	87	260	-	94.65	2.3	0.56	PF16046	1	-	0	0.449125
NP.653265.3	ENST00000645831_FOXC1	1423	1582	-	89.79	2.3	0.56	PF16046	1	-	0	0.449125
NP.653265.3	ENST00000307823_CARNS1	1171	1328	-	86.95	2.3	0.56	PF16046	1	-	0	0.449125
NP.653265.3	ENST00000429344_CACTIN	1524	1667	-	81.57	2.3	0.56	PF16046	1	-	0	0.449125
NP.653265.3	ENST00000398246_LONRF1	90	235	-	81.56	2.3	0.56	PF16046	1	-	0	0.449125
NP.653265.3	ENST00000648164_KCNK9	939	1074	-	78.79	2.3	0.56	PF16046	1	-	0	0.449125
NP.653265.3	ENST00000326873_STK11	326	457	-	76.17	2.3	0.56	PF16046	1	-	0	0.449125
NP.653265.3	ENST00000267984_TLNRD1	1165	1360	-	111.24	2.3	0.56	PF16046	1	-	0	0.449083
NP.653265.3	ENST00000397799_COL8A2	745	932	-	103.06	2.3	0.56	PF16046	1	-	0	0.449083
NP.653265.3	ENST00000280684_KCNA6	37	206	-	92.58	2.3	0.56	PF16046	1	-	0	0.449042
NP.653265.3	ENST00000321897_VARS2	1	164	-	89.74	2.3	0.56	PF16046	1	-	0	0.449042
NP.653265.3	ENST00000315073_TRIM41	505	650	-	81.53	2.3	0.56	PF16046	1	-	0	0.449042
NP.653265.3	ENST00000648164_KCNK9	967	1102	-	78.75	2.3	0.56	PF16046	1	-	0	0.449042
NP.653265.3	ENST00000341426_NADK	1	130	-	76.12	2.3	0.56	PF16046	1	-	0	0.449042
NP.653265.3	ENST00000273482_TRPC1	87	260	-	94.59	2.3	0.56	PF16046	1	-	0	0.449
NP.653265.3	ENST00000640132_PRICKLE1	113	284	-	94.58	2.3	0.56	PF16046	1	-	0	0.449
NP.653265.3	ENST00000368563_TUBGCP2	85	254	-	92.54	2.3	0.56	PF16046	1	-	0	0.449
NP.653265.3	ENST00000370874_RAP2C	180	339	-	89.73	2.3	0.56	PF16046	1	-	0	0.449
NP.653265.3	ENST00000264758_ADD1	1	162	-	89.72	2.3	0.56	PF16046	1	-	0	0.449
NP.653265.3	ENST00000672477_SACM1L	81	230	-	83.39	2.3	0.56	PF16046	1	-	0	0.449
NP.653265.3	ENST00000268989_SGSM2	28	223	-	111.15	2.29	0.56	PF16046	1	-	0	0.448958
NP.653265.3	ENST00000304611_PEX6	205	342	-	78.72	2.29	0.56	PF16046	1	-	0	0.448958
NP.653265.3	ENST00000371793_OLFM1	111	222	-	71.41	2.29	0.56	PF16046	1	-	0	0.448958
NP.653265.3	ENST00000359540_BCR	196	385	-	108.2	2.29	0.56	PF16046	1	-	0	0.448917
NP.653265.3	ENST00000328642_SYNM	712	871	-	89.67	2.29	0.56	PF16046	1	-	0	0.448917
NP.653265.3	ENST00000287078_TYSND1	608	759	-	83.35	2.29	0.56	PF16046	1	-	0	0.448917
NP.653265.3	ENST00000394859_ANKRD13B	1	144	-	81.47	2.29	0.56	PF16046	1	-	0	0.448917
NP.653265.3	ENST00000357997_ANKLE2	40	223	-	102.92	2.29	0.56	PF16046	1	-	0	0.448875
NP.653265.3	ENST00000288502_TMEM268	129	308	-	100.43	2.29	0.56	PF16046	1	-	0	0.448875
NP.653265.3	ENST00000457543_ZNF853	14	169	-	86.82	2.29	0.56	PF16046	1	-	0	0.448875
NP.653265.3	ENST00000262970_ANKRD24	75	224	NA	83.33	2.29	0.56	PF16046	1	-	0	0.448875
NP.653265.3	ENST00000277570_PROSER2	1073	1208	-	78.68	2.29	0.56	PF16046	1	-	0	0.448875
NP.653265.3	ENST00000581208_VEZF1	1	186	-	102.9	2.29	0.56	PF16046	1	-	0	0.448833
NP.653265.3	ENST00000511072_PRDM16	2466	2637	-	94.5	2.29	0.56	PF16046	1	-	0	0.448833
NP.653265.3	ENST00000358697_ZXDA	411	576	-	92.47	2.29	0.56	PF16046	1	-	0	0.448833
NP.653265.3	ENST00000285679_USP25	23	182	-	89.62	2.29	0.56	PF16046	1	-	0	0.448833
NP.653265.3	ENST00000373620_DENND1A	12	157	-	81.42	2.29	0.56	PF16046	1	-	0	0.448833
NP.653265.3	ENST00000543942_C12orf56	1	180	-	100.38	2.29	0.56	PF16046	1	-	0	0.448792
NP.653265.3	ENST00000221444_KCNA7	544	719	-	94.46	2.29	0.56	PF16046	1	-	0	0.448792
NP.653265.3	ENST00000376834_CARNMT1	1	172	-	94.46	2.29	0.56	PF16046	1	-	0	0.448792
NP.653265.3	ENST00000438375_GRIK4	3109	3278	-	92.44	2.29	0.56	PF16046	1	-	0	0.448792
NP.653265.3	ENST00000337137_TBC1D22A	1	152	-	83.29	2.29	0.56	PF16046	1	-	0	0.448792
NP.653265.3	ENST00000409939_TBC1D10B	285	428	-	81.4	2.29	0.56	PF16046	1	-	0	0.448792
NP.653265.3	ENST00000394859_ANKRD13B	71	214	-	81.37	2.29	0.56	PF16046	1	-	0	0.44875
NP.653265.3	ENST00000432825_FBXO10	2	191	-	108.08	2.29	0.56	PF16046	1	-	0	0.448708
NP.653265.3	ENST00000370631_PI4K2A	39	206	-	92.39	2.29	0.56	PF16046	1	-	0	0.448708
NP.653265.3	ENST00000319420_SHISA2	77	230	-	86.74	2.29	0.56	PF16046	1	-	0	0.448708
NP.653265.3	ENST00000233202_SLC11A1	2816	2961	-	81.35	2.29	0.56	PF16046	1	-	0	0.448708
NP.653265.3	ENST00000229030_FZD10	261	392	-	75.97	2.29	0.56	PF16046	1	-	0	0.448708
NP.653265.3	ENST00000254942_TERF2	178	297	-	73.37	2.29	0.56	PF16046	1	-	0	0.448708
NP.653265.3	ENST00000332884_CYP2U1	96	287	-	108.06	2.29	0.56	PF16046	1	-	0	0.448667
NP.653265.3	ENST00000395878_UBFD1	95	284	-	108.05	2.29	0.56	PF16046	1	-	0	0.448667
NP.653265.3	ENST00000375135_FGD1	517	690	-	94.41	2.29	0.56	PF16046	1	-	0	0.448667
NP.653265.3	ENST00000270238_LMTK3	3268	3467	NA	110.96	2.29	0.56	PF16046	1	-	0	0.448625
NP.653265.3	ENST00000520358_TSPAN18	1	184	-	102.79	2.29	0.56	PF16046	1	-	0	0.448625
NP.653265.3	ENST00000361677_RUNDC1	153	306	-	86.69	2.29	0.56	PF16046	1	-	0	0.448625
NP.653265.3	ENST00000376335_ZIC2	1724	1843	-	73.34	2.29	0.56	PF16046	1	-	0	0.448625
NP.653265.3	ENST00000411432_METTL21A	2693	2886	-	107.99	2.29	0.56	PF16046	1	-	0	0.448583
NP.653265.3	ENST00000450403_MINDY2	20	213	-	107.99	2.29	0.56	PF16046	1	-	0	0.448583
NP.653265.3	ENST00000361209_ASTN2	277	462	-	102.76	2.29	0.56	PF16046	1	-	0	0.448583
NP.653265.3	ENST00000263666_PDZRN3	1	172	-	94.36	2.29	0.56	PF16046	1	-	0	0.448583
NP.653265.3	ENST00000599174_CCDC177	1744	1911	-	92.33	2.29	0.56	PF16046	1	-	0	0.448583
NP.653265.3	ENST00000673477_ATAD3B	82	245	-	89.49	2.29	0.56	PF16046	1	-	0	0.448583
NP.653265.3	ENST00000417669_MPPED1	293	440	-	83.18	2.29	0.56	PF16046	1	-	0	0.448583
NP.653265.3	ENST00000359930_SULF2	589	786	-	110.89	2.29	0.56	PF16046	1	-	0	0.448542
NP.653265.3	ENST00000274811_RNF44	2646	2811	-	92.29	2.29	0.56	PF16046	1	-	0	0.448542
NP.653265.3	ENST00000388922_ACVRL1	27	194	-	92.29	2.29	0.56	PF16046	1	-	0	0.448542
NP.653265.3	ENST00000296350_MELTF	2766	2925	-	89.47	2.29	0.56	PF16046	1	-	0	0.448542
NP.653265.3	ENST00000283415_LPCAT1	1	158	-	86.65	2.29	0.56	PF16046	1	-	0	0.448542
NP.653265.3	ENST00000355610_MORC4	48	199	-	83.16	2.29	0.56	PF16046	1	-	0	0.448542
NP.653265.3	ENST00000331628_SYNDIG1L	9	118	-	69.18	2.29	0.56	PF16046	1	-	0	0.448542
NP.653265.3	ENST00000646441_EFNB2	397	596	-	110.87	2.28	0.56	PF16046	1	-	0	0.4485
NP.653265.3	ENST00000262903_HACE1	92	275	-	102.71	2.28	0.56	PF16046	1	-	0	0.4485
NP.653265.3	ENST00000374694_FZD8	350	511	-	89.44	2.28	0.56	PF16046	1	-	0	0.4485
NP.653265.3	ENST00000301894_NRXN2	2975	3116	-	81.26	2.28	0.56	PF16046	1	-	0	0.4485
NP.653265.3	ENST00000396396_PGM5	26	171	-	81.25	2.28	0.56	PF16046	1	-	0	0.4485
NP.653265.3	ENST00000414563_ZDHHC14	435	560	-	74.61	2.28	0.56	PF16046	1	-	0	0.4485
NP.653265.3	ENST00000547530_BRF1	94	241	-	83.12	2.28	0.56	PF16046	1	-	0	0.448458
NP.653265.3	ENST00000452027_SRSF12	1	144	-	81.23	2.28	0.56	PF16046	1	-	0	0.448458
NP.653265.3	ENST00000334889_RAX	846	977	-	75.86	2.28	0.56	PF16046	1	-	0	0.448458
NP.653265.3	ENST00000368563_TUBGCP2	102	271	-	92.22	2.28	0.56	PF16046	1	-	0	0.448417
NP.653265.3	ENST00000407559_WDR60	39	190	-	83.08	2.28	0.56	PF16046	1	-	0	0.448417
NP.653265.3	ENST00000226725_KLHL2	64	191	-	74.58	2.28	0.56	PF16046	1	-	0	0.448417
NP.653265.3	ENST00000217246_MACROD2	44	243	-	110.79	2.28	0.56	PF16046	1	-	0	0.448375
NP.653265.3	ENST00000468148_RAB23	97	290	-	107.86	2.28	0.56	PF16046	1	-	0	0.448375
NP.653265.3	ENST00000612677_RAB44	944	1115	-	94.23	2.28	0.56	PF16046	1	-	0	0.448375
NP.653265.3	ENST00000249373_SMO	238	397	-	89.39	2.28	0.56	PF16046	1	-	0	0.448375
NP.653265.3	ENST00000331923_PAXBP1	155	310	-	86.56	2.28	0.56	PF16046	1	-	0	0.448375
NP.653265.3	ENST00000262970_ANKRD24	149	298	NA	83.06	2.28	0.56	PF16046	1	-	0	0.448375
NP.653265.3	ENST00000328642_SYNM	396	555	-	89.36	2.28	0.56	PF16046	1	-	0	0.448333
NP.653265.3	ENST00000394224_SIPA1	1972	2117	-	81.17	2.28	0.56	PF16046	1	-	0	0.448333
NP.653265.3	ENST00000483466_MAGI1	326	517	-	107.81	2.28	0.56	PF16046	1	-	0	0.448292
NP.653265.3	ENST00000303236_EIF2AK3	271	452	-	100.08	2.28	0.56	PF16046	1	-	0	0.448292
NP.653265.3	ENST00000369799_AHCYL1	79	236	-	86.5	2.28	0.56	PF16046	1	-	0	0.448292
NP.653265.3	ENST00000324001_PRX	4269	4464	-	110.7	2.28	0.56	PF16046	1	-	0	0.44825
NP.653265.3	ENST00000238738_RHOQ	125	316	-	107.8	2.28	0.56	PF16046	1	-	0	0.44825
NP.653265.3	ENST00000611519_DACH1	514	705	-	107.79	2.28	0.56	PF16046	1	-	0	0.44825
NP.653265.3	ENST00000390645_ARL4C	173	334	-	89.32	2.28	0.56	PF16046	1	-	0	0.44825
NP.653265.3	ENST00000310981_SFT2D3	445	594	-	83.01	2.28	0.56	PF16046	1	-	0	0.44825
NP.653265.3	ENST00000577830_CUEDC1	445	594	-	83	2.28	0.56	PF16046	1	-	0	0.44825
NP.653265.3	ENST00000391833_AKT1S1	1945	2090	-	81.12	2.28	0.56	PF16046	1	-	0	0.44825
NP.653265.3	ENST00000366653_TRIM67	703	860	NA	86.46	2.28	0.56	PF16046	1	-	0	0.448208
NP.653265.3	ENST00000448281_TATDN2	99	296	-	110.64	2.28	0.56	PF16046	1	-	0	0.448167
NP.653265.3	ENST00000397333_DDX51	95	284	-	107.73	2.28	0.56	PF16046	1	-	0	0.448167
NP.653265.3	ENST00000291481_HAPLN4	1119	1292	-	94.11	2.28	0.56	PF16046	1	-	0	0.448167
NP.653265.3	ENST00000313071_FOXG1	41	180	-	78.33	2.28	0.56	PF16046	1	-	0	0.448167
NP.653265.3	ENST00000438661_KCNC4	1313	1478	-	92.06	2.27	0.56	PF16046	1	-	0	0.448125
NP.653265.3	ENST00000460680_BAP1	1	146	-	81.07	2.27	0.56	PF16046	1	-	0	0.448125
NP.653265.3	ENST00000452015_PPP1R3E	690	881	-	107.69	2.27	0.56	PF16046	1	-	0	0.448083
NP.653265.3	ENST00000640237_SCART1	1306	1481	-	94.07	2.27	0.56	PF16046	1	-	0	0.448083
NP.653265.3	ENST00000328642_SYNM	247	406	-	89.22	2.27	0.56	PF16046	1	-	0	0.448083
NP.653265.3	ENST00000354914_SCARA5	791	950	-	89.22	2.27	0.56	PF16046	1	-	0	0.448083
NP.653265.3	ENST00000330687_CMTM4	82	219	-	78.29	2.27	0.56	PF16046	1	-	0	0.448083
NP.653265.3	ENST00000219746_TOX3	207	406	-	110.56	2.27	0.56	PF16046	1	-	0	0.448042
NP.653265.3	ENST00000354300_PPTC7	100	299	-	110.56	2.27	0.56	PF16046	1	-	0	0.448042
NP.653265.3	ENST00000452733_CYTH2	2993	3170	-	99.93	2.27	0.56	PF16046	1	-	0	0.448042
NP.653265.3	ENST00000323944_STXBP6	196	361	-	92.02	2.27	0.56	PF16046	1	-	0	0.448042
NP.653265.3	ENST00000222254_PIK3R2	1057	1216	-	89.2	2.27	0.56	PF16046	1	-	0	0.448042
NP.653265.3	ENST00000374343_MACO1	40	197	-	86.38	2.27	0.56	PF16046	1	-	0	0.448042
NP.653265.3	ENST00000338779_MTSS2	2900	3099	-	110.54	2.27	0.56	PF16046	1	-	0	0.448
NP.653265.3	ENST00000308873_RUNX3	187	358	-	94.02	2.27	0.56	PF16046	1	-	0	0.448
NP.653265.3	ENST00000380773_WRNIP1	694	849	-	86.36	2.27	0.56	PF16046	1	-	0	0.448
NP.653265.3	ENST00000343846_SUSD4	375	514	-	78.24	2.27	0.56	PF16046	1	-	0	0.448
NP.653265.3	ENST00000568223_METRN	418	551	-	75.63	2.27	0.56	PF16046	1	-	0	0.448
NP.653265.3	ENST00000414069_SPRN	125	250	-	74.38	2.27	0.56	PF16046	1	-	0	0.448
NP.653265.3	ENST00000401533_GAREM2	1176	1343	-	91.97	2.27	0.56	PF16046	1	-	0	0.447958
NP.653265.3	ENST00000527447_CREBZF	321	482	-	89.15	2.27	0.56	PF16046	1	-	0	0.447958
NP.653265.3	ENST00000389623_SSC5D	991	1190	-	110.48	2.27	0.56	PF16046	1	-	0	0.447917
NP.653265.3	ENST00000538932_ZNF664	1	174	-	93.97	2.27	0.56	PF16046	1	-	0	0.447917
NP.653265.3	ENST00000587424_SRSF8	241	402	-	89.14	2.27	0.56	PF16046	1	-	0	0.447917
NP.653265.3	ENST00000414563_ZDHHC14	497	622	-	74.34	2.27	0.56	PF16046	1	-	0	0.447917
NP.653265.3	ENST00000360982_NCKAP1	595	794	-	110.46	2.27	0.56	PF16046	1	-	0	0.447875
[truncated: 63,537 more rows]
