# Supplementary material for: FAM76B regulates PI3K/Akt/NF-κB-mediated M1 macrophage polarization by influencing the stability of PIK3CD mRNA
Source: Cell Mol Life Sci. 2024 Feb 29;81(1):107. doi: 10.1007/s00018-024-05133-2 (PMC10904503; doi:10.1007/s00018-024-05133-2)
Supplement: Supplementary file 3 — Supplementary file3 (XLS 807 KB) [file 18_2024_5133_MOESM3_ESM.xls]

## Sheet: SH2576_peak_anno.merge (2)
Table S5. List of mRNAs that can bind to FAM76B detected by RIP-seq
PeakID	Chr	Count	Pval	Transcript	Gene	GendID	Description	Type
SH2576_peak_1	chr1	1245	8.13993e-15	NR_106781.1	MIR6723	102465432	microRNA 6723	miRNA
SH2576_peak_2	chr1	113	2.88789e-07	NR_106781.1	MIR6723	102465432	microRNA 6723	miRNA
SH2576_peak_3	chr1	75	1.88899e-05	NM_015658.3	NOC2L	26155	NOC2 like nucleolar associated transcriptional repressor	mRNA
SH2576_peak_4	chr1	74	2.86978e-05	NM_016176.3	SDF4	51150	stromal cell derived factor 4	mRNA
SH2576_peak_5	chr1	138	1.70387e-08	NM_016176.3	SDF4	51150	stromal cell derived factor 4	mRNA
SH2576_peak_6	chr1	88	4.54982e-06	NM_016176.3	SDF4	51150	stromal cell derived factor 4	mRNA
SH2576_peak_7	chr1	194	2.73567e-11	NM_016176.3	SDF4	51150	stromal cell derived factor 4	mRNA
SH2576_peak_8	chr1	142.5	7.3391e-08	NM_016176.3	SDF4	51150	stromal cell derived factor 4	mRNA
SH2576_peak_9	chr1	66	4.9696e-05	NM_080605.3	B3GALT6	126792	beta-1%2C3-galactosyltransferase 6	mRNA
SH2576_peak_10	chr1	71	2.90785e-05	NM_194315.1	UBE2J2	118424	ubiquitin conjugating enzyme E2 J2	mRNA
SH2576_peak_11	chr1	109	2.23173e-05	NM_001127230.1	AURKAIP1	54998	aurora kinase A interacting protein 1	mRNA
SH2576_peak_12	chr1	99	1.35969e-06	NM_017971.3	MRPL20	55052	mitochondrial ribosomal protein L20	mRNA
SH2576_peak_13	chr1	108	5.03481e-07	NM_017971.3	MRPL20	55052	mitochondrial ribosomal protein L20	mRNA
SH2576_peak_14	chr1	89	4.07385e-06	NM_014188.2	SSU72	29101	SSU72 homolog%2C RNA polymerase II CTD phosphatase	mRNA
SH2576_peak_15	chr1	92	2.92399e-06	NM_014188.2	SSU72	29101	SSU72 homolog%2C RNA polymerase II CTD phosphatase	mRNA
SH2576_peak_16	chr1	73	2.35075e-05	NM_001282538.1	GNB1	2782	G protein subunit beta 1	mRNA
SH2576_peak_17	chr1	145	7.74718e-09	NM_001282538.1	GNB1	2782	G protein subunit beta 1	mRNA
SH2576_peak_18	chr1	135	2.39733e-08	NM_002074.4	GNB1	2782	G protein subunit beta 1	mRNA
SH2576_peak_19	chr1	94	2.35225e-06	NM_001282538.1	GNB1	2782	G protein subunit beta 1	mRNA
SH2576_peak_20	chr1	101	1.08962e-06	NM_001282538.1	GNB1	2782	G protein subunit beta 1	mRNA
SH2576_peak_21	chr1	75	1.88899e-05	NM_020710.2	LRRC47	57470	leucine rich repeat containing 47	mRNA
SH2576_peak_22	chr1	96.3333	7.51456e-06	NM_001199862.1	KCNAB2	8514	potassium voltage-gated channel subfamily A regulatory beta subunit 2	mRNA
SH2576_peak_23	chr1	91.5	6.75358e-06	NM_001199862.1	KCNAB2	8514	potassium voltage-gated channel subfamily A regulatory beta subunit 2	mRNA
SH2576_peak_24	chr1	84	1.97548e-05	NM_001199862.1	KCNAB2	8514	potassium voltage-gated channel subfamily A regulatory beta subunit 2	mRNA
SH2576_peak_25	chr1	104	7.81281e-07	NM_000983.3	RPL22	6146	ribosomal protein L22	mRNA
SH2576_peak_26	chr1	71	2.90785e-05	NM_012405.3	ICMT	23463	isoprenylcysteine carboxyl methyltransferase	mRNA
SH2576_peak_27	chr1	89	4.07385e-06	NM_181864.2	ACOT7	11332	acyl-CoA thioesterase 7	mRNA
SH2576_peak_28	chr1	136	2.14046e-08	NM_007262.4	PARK7	11315	Parkinsonism associated deglycase	mRNA
SH2576_peak_29	chr1	134	2.68043e-08	NM_007262.4	PARK7	11315	Parkinsonism associated deglycase	mRNA
SH2576_peak_30	chr1	898.5	8.13993e-15	NM_001201483.1	ENO1	2023	enolase 1	mRNA
SH2576_peak_31	chr1	526	8.13993e-15	NM_001201483.1	ENO1	2023	enolase 1	mRNA
SH2576_peak_32	chr1	95	2.11265e-06	NM_001201483.1	ENO1	2023	enolase 1	mRNA
SH2576_peak_33	chr1	66	4.9696e-05	NM_005026.3	PIK3CD	5293	phosphatidylinositol-4%2C5-bisphosphate 3-kinase catalytic subunit delta	mRNA
SH2576_peak_34	chr1	107	5.60049e-07	NM_001302883.1	CLSTN1	22883	calsyntenin 1	mRNA
SH2576_peak_35	chr1	90	3.65759e-06	NM_002631.3	PGD	5226	phosphogluconate dehydrogenase	mRNA
SH2576_peak_36	chr1	122	1.03959e-07	NM_002631.3	PGD	5226	phosphogluconate dehydrogenase	mRNA
SH2576_peak_37	chr1	102.333	1.23697e-05	NM_002631.3	PGD	5226	phosphogluconate dehydrogenase	mRNA
SH2576_peak_38	chr1	180	1.39133e-10	NM_007375.3	TARDBP	23435	TAR DNA binding protein	mRNA
SH2576_peak_39	chr1	85	6.32276e-06	NM_007375.3	TARDBP	23435	TAR DNA binding protein	mRNA
SH2576_peak_40	chr1	282.5	3.88562e-11	NM_003132.2	SRM	6723	spermidine synthase	mRNA
SH2576_peak_41	chr1	277.5	1.62247e-05	NM_003132.2	SRM	6723	spermidine synthase	mRNA
SH2576_peak_42	chr1	76	1.68959e-05	NM_002685.3	EXOSC10	5394	exosome component 10	mRNA
SH2576_peak_43	chr1	107	5.60049e-07	NM_006341.3	MAD2L2	10459	MAD2 mitotic arrest deficient-like 2 (yeast)	mRNA
SH2576_peak_44	chr1	75.5	1.85534e-05	NM_001040196.1	AGTRAP	57085	angiotensin II receptor associated protein	mRNA
SH2576_peak_45	chr1	131	3.73775e-08	NR_002754.2	RNU5E-1	26829	RNA%2C U5E small nuclear 1	snRNA
SH2576_peak_46	chr1	73	2.35075e-05	NM_138346.2	KIAA2013	90231	KIAA2013	mRNA
SH2576_peak_47	chr1	69	3.61159e-05	NM_001316320.1	PLOD1	5351	procollagen-lysine%2C2-oxoglutarate 5-dioxygenase 1	mRNA
SH2576_peak_48	chr1	123.571	6.41002e-06	NM_024329.5	EFHD2	79180	EF-hand domain family member D2	mRNA
SH2576_peak_49	chr1	144	8.66926e-09	NR_073501.1	SZRD1	26099	SUZ RNA binding domain containing 1	ncRNA
SH2576_peak_50	chr1	76	1.68959e-05	NM_001136204.2	RCC2	55920	regulator of chromosome condensation 2	mRNA
SH2576_peak_51	chr1	104.125	7.38032e-06	NM_001136204.2	RCC2	55920	regulator of chromosome condensation 2	mRNA
SH2576_peak_52	chr1	144	8.66926e-09	NM_001136204.2	RCC2	55920	regulator of chromosome condensation 2	mRNA
SH2576_peak_53	chr1	214	2.6903e-12	NM_001136204.2	RCC2	55920	regulator of chromosome condensation 2	mRNA
SH2576_peak_54	chr1	69.5	3.54227e-05	NM_016183.3	MRTO4	51154	MRT4 homolog%2C ribosome maturation factor	mRNA
SH2576_peak_55	chr1	73	2.35075e-05	NM_003689.3	AKR7A2	8574	aldo-keto reductase family 7 member A2	mRNA
SH2576_peak_56	chr1	179.5	6.52115e-08	NM_001206541.2	CAPZB	832	capping actin protein of muscle Z-line beta subunit	mRNA
SH2576_peak_57	chr1	104	7.81281e-07	NM_001785.2	CDA	978	cytidine deaminase	mRNA
SH2576_peak_58	chr1	127	5.89537e-08	NR_046507.1	PINK1-AS	100861548	PINK1 antisense RNA	antisense_RNA
SH2576_peak_59	chr1	168	5.53504e-10	NM_005216.4	DDOST	1650	dolichyl-diphosphooligosaccharide--protein glycosyltransferase non-catalytic subunit	mRNA
SH2576_peak_60	chr1	224	8.47332e-13	NM_005216.4	DDOST	1650	dolichyl-diphosphooligosaccharide--protein glycosyltransferase non-catalytic subunit	mRNA
SH2576_peak_61	chr1	89	4.07385e-06	NM_016287.3	HP1BP3	50809	heterochromatin protein 1 binding protein 3	mRNA
SH2576_peak_62	chr1	92	2.92399e-06	NM_001791.3	CDC42	998	cell division cycle 42	mRNA
SH2576_peak_63	chr1	73	2.35075e-05	NM_001039802.1	CDC42	998	cell division cycle 42	mRNA
SH2576_peak_64	chr1	103.75	2.04458e-06	NM_001039802.1	CDC42	998	cell division cycle 42	mRNA
SH2576_peak_65	chr1	66	4.9696e-05	NM_015013.3	KDM1A	23028	lysine demethylase 1A	mRNA
SH2576_peak_66	chr1	133.6	2.22608e-06	NM_001297622.1	HNRNPR	10236	heterogeneous nuclear ribonucleoprotein R	mRNA
SH2576_peak_67	chr1	67	4.46307e-05	NM_000975.3	RPL11	6135	ribosomal protein L11	mRNA
SH2576_peak_68	chr1	69	3.61159e-05	NM_020362.4	PITHD1	57095	PITH domain containing 1	mRNA
SH2576_peak_69	chr1	72	2.62148e-05	NM_007260.2	LYPLA2	11313	lysophospholipase II	mRNA
SH2576_peak_70	chr1	66	4.9696e-05	NM_017761.3	PNRC2	55629	proline rich nuclear receptor coactivator 2	mRNA
SH2576_peak_71	chr1	76	1.68959e-05	NM_005839.3	SRRM1	10250	serine and arginine repetitive matrix 1	mRNA
SH2576_peak_72	chr1	73	2.35075e-05	NM_005839.3	SRRM1	10250	serine and arginine repetitive matrix 1	mRNA
SH2576_peak_73	chr1	113	2.9717e-06	NM_005563.3	STMN1	3925	stathmin 1	mRNA
SH2576_peak_74	chr1	72	2.62148e-05	NM_005563.3	STMN1	3925	stathmin 1	mRNA
SH2576_peak_75	chr1	170	4.38702e-10	NM_015871.4	ZNF593	51042	zinc finger protein 593	mRNA
SH2576_peak_76	chr1	115	2.30957e-07	NM_031286.3	SH3BGRL3	83442	SH3 domain binding glutamate rich protein like 3	mRNA
SH2576_peak_77	chr1	186	6.90323e-11	NM_031286.3	SH3BGRL3	83442	SH3 domain binding glutamate rich protein like 3	mRNA
SH2576_peak_78	chr1	290	1.37133e-14	NM_031286.3	SH3BGRL3	83442	SH3 domain binding glutamate rich protein like 3	mRNA
SH2576_peak_79	chr1	277	9.19789e-15	NM_005517.3	HMGN2	3151	high mobility group nucleosomal binding domain 2	mRNA
SH2576_peak_80	chr1	525.25	1.0852e-11	NM_005517.3	HMGN2	3151	high mobility group nucleosomal binding domain 2	mRNA
SH2576_peak_81	chr1	86.5	1.0627e-05	NM_002953.3	RPS6KA1	6195	ribosomal protein S6 kinase A1	mRNA
SH2576_peak_82	chr1	94	2.35225e-06	NM_006600.3	NUDC	10726	nuclear distribution C%2C dynein complex regulator	mRNA
SH2576_peak_83	chr1	136	2.14046e-08	NM_006600.3	NUDC	10726	nuclear distribution C%2C dynein complex regulator	mRNA
SH2576_peak_84	chr1	129	4.71199e-08	NM_006600.3	NUDC	10726	nuclear distribution C%2C dynein complex regulator	mRNA
SH2576_peak_85	chr1	101	1.42787e-06	NM_005248.2	FGR	2268	FGR proto-oncogene%2C Src family tyrosine kinase	mRNA
SH2576_peak_86	chr1	76	1.68959e-05	NM_001297558.1	RPA2	6118	replication protein A2	mRNA
SH2576_peak_87	chr1	74	2.92416e-05	NM_014280.2	DNAJC8	22826	DnaJ heat shock protein family (Hsp40) member C8	mRNA
SH2576_peak_88	chr1	128	5.27154e-08	NM_014280.2	DNAJC8	22826	DnaJ heat shock protein family (Hsp40) member C8	mRNA
SH2576_peak_89	chr1	267	1.27432e-14	NM_178190.2	ATPIF1	93974	ATPase inhibitory factor 1	mRNA
SH2576_peak_90	chr1	179.286	3.06372e-08	NR_036473.1	SNHG3	8420	small nucleolar RNA host gene 3	lnc_RNA
SH2576_peak_91	chr1	68	4.02219e-05	NR_030726.1	RCC1	1104	regulator of chromosome condensation 1	ncRNA
SH2576_peak_92	chr1	138	1.70387e-08	NR_030726.1	RCC1	1104	regulator of chromosome condensation 1	ncRNA
SH2576_peak_93	chr1	77.5	1.80657e-05	NR_030726.1	RCC1	1104	regulator of chromosome condensation 1	ncRNA
SH2576_peak_94	chr1	70	3.24494e-05	NM_001173128.1	YTHDF2	51441	YTH N6-methyladenosine RNA binding protein 2	mRNA
SH2576_peak_95	chr1	69	3.61159e-05	NM_005626.4	SRSF4	6429	serine and arginine rich splicing factor 4	mRNA
SH2576_peak_96	chr1	212.667	2.10759e-06	NM_006762.2	LAPTM5	7805	lysosomal protein transmembrane 5	mRNA
SH2576_peak_97	chr1	215	2.39168e-12	NM_006762.2	LAPTM5	7805	lysosomal protein transmembrane 5	mRNA
SH2576_peak_98	chr1	229	4.68155e-13	NM_006559.2	KHDRBS1	10657	KH RNA binding domain containing%2C signal transduction associated 1	mRNA
SH2576_peak_99	chr1	99	1.35969e-06	NM_006559.2	KHDRBS1	10657	KH RNA binding domain containing%2C signal transduction associated 1	mRNA
SH2576_peak_100	chr1	91	3.2609e-06	NM_003757.3	EIF3I	8668	eukaryotic translation initiation factor 3 subunit I	mRNA
SH2576_peak_101	chr1	105.5	1.53504e-06	NM_003757.3	EIF3I	8668	eukaryotic translation initiation factor 3 subunit I	mRNA
SH2576_peak_102	chr1	81	9.80868e-06	NM_004964.2	HDAC1	3065	histone deacetylase 1	mRNA
SH2576_peak_103	chr1	81	9.80868e-06	NM_004964.2	HDAC1	3065	histone deacetylase 1	mRNA
SH2576_peak_104	chr1	72	2.62148e-05	NM_023009.6	MARCKSL1	65108	MARCKS like 1	mRNA
SH2576_peak_105	chr1	150	4.3515e-09	NM_001135256.1	RBBP4	5928	RB binding protein 4%2C chromatin remodeling factor	mRNA
SH2576_peak_106	chr1	113	2.88789e-07	NM_001135256.1	RBBP4	5928	RB binding protein 4%2C chromatin remodeling factor	mRNA
SH2576_peak_107	chr1	101.333	2.03112e-06	NM_001135256.1	RBBP4	5928	RB binding protein 4%2C chromatin remodeling factor	mRNA
SH2576_peak_108	chr1	93	2.62113e-06	NM_003680.3	YARS	8565	tyrosyl-tRNA synthetase	mRNA
SH2576_peak_109	chr1	84.5	1.69045e-05	NM_003680.3	YARS	8565	tyrosyl-tRNA synthetase	mRNA
SH2576_peak_110	chr1	85	6.32276e-06	NM_003680.3	YARS	8565	tyrosyl-tRNA synthetase	mRNA
SH2576_peak_111	chr1	80	1.09291e-05	NM_001199199.1	AK2	204	adenylate kinase 2	mRNA
SH2576_peak_112	chr1	121.8	2.12672e-06	NM_001199199.1	AK2	204	adenylate kinase 2	mRNA
SH2576_peak_113	chr1	91	3.2609e-06	NM_001625.3	AK2	204	adenylate kinase 2	mRNA
SH2576_peak_114	chr1	80	1.09291e-05	NR_136702.1	SFPQ	6421	splicing factor proline and glutamine rich	ncRNA
SH2576_peak_115	chr1	129.5	1.74397e-06	NR_136702.1	SFPQ	6421	splicing factor proline and glutamine rich	ncRNA
SH2576_peak_116	chr1	105.667	1.5312e-06	NM_001321471.1	THRAP3	9967	thyroid hormone receptor associated protein 3	mRNA
SH2576_peak_117	chr1	112	3.22661e-07	NM_001321471.1	THRAP3	9967	thyroid hormone receptor associated protein 3	mRNA
SH2576_peak_118	chr1	81	9.80868e-06	NM_001321471.1	THRAP3	9967	thyroid hormone receptor associated protein 3	mRNA
SH2576_peak_119	chr1	82	8.78718e-06	NM_032881.2	LSM10	84967	LSM10%2C U7 small nuclear RNA associated	mRNA
SH2576_peak_120	chr1	67	4.46307e-05	NM_031280.3	MRPS15	64960	mitochondrial ribosomal protein S15	mRNA
SH2576_peak_121	chr1	149	4.86953e-09	NM_001256875.1	CDCA8	55143	cell division cycle associated 8	mRNA
SH2576_peak_122	chr1	87	5.08973e-06	NM_001320830.1	SF3A3	10946	splicing factor 3a subunit 3	mRNA
SH2576_peak_123	chr1	193	3.06459e-11	NM_001184979.1	NDUFS5	4725	NADH:ubiquinone oxidoreductase subunit S5	mRNA
SH2576_peak_124	chr1	102	9.73897e-07	NM_001184979.1	NDUFS5	4725	NADH:ubiquinone oxidoreductase subunit S5	mRNA
SH2576_peak_125	chr1	80	1.09291e-05	NM_001135654.1	PABPC4	8761	poly(A) binding protein cytoplasmic 4	mRNA
SH2576_peak_126	chr1	86	5.64952e-06	NM_001330502.1	CAP1	10487	adenylate cyclase associated protein 1	mRNA
SH2576_peak_127	chr1	87	5.08973e-06	NM_001330502.1	CAP1	10487	adenylate cyclase associated protein 1	mRNA
SH2576_peak_128	chr1	88	4.54982e-06	NM_001105530.1	CAP1	10487	adenylate cyclase associated protein 1	mRNA
SH2576_peak_129	chr1	136.6	4.80492e-07	NM_001330502.1	CAP1	10487	adenylate cyclase associated protein 1	mRNA
SH2576_peak_130	chr1	101.833	1.47301e-05	NM_000310.3	PPT1	5538	palmitoyl-protein thioesterase 1	mRNA
SH2576_peak_131	chr1	76	1.68959e-05	NM_022733.2	SMAP2	64744	small ArfGAP2	mRNA
SH2576_peak_132	chr1	115	2.30957e-07	NM_001142589.1	NFYC	4802	nuclear transcription factor Y subunit gamma	mRNA
SH2576_peak_133	chr1	99.5	1.3821e-06	NM_133467.2	CITED4	163732	Cbp/p300 interacting transactivator with Glu/Asp rich carboxy-terminal domain 4	mRNA
SH2576_peak_134	chr1	66	4.9696e-05	NM_133467.2	CITED4	163732	Cbp/p300 interacting transactivator with Glu/Asp rich carboxy-terminal domain 4	mRNA
SH2576_peak_135	chr1	136	2.14046e-08	NM_004559.4	YBX1	4904	Y-box binding protein 1	mRNA
SH2576_peak_136	chr1	89	4.07385e-06	NR_132737.1	YBX1	4904	Y-box binding protein 1	ncRNA
SH2576_peak_137	chr1	342	2.82476e-06	NR_132737.1	YBX1	4904	Y-box binding protein 1	ncRNA
SH2576_peak_138	chr1	554	8.13993e-15	NR_132737.1	YBX1	4904	Y-box binding protein 1	ncRNA
SH2576_peak_139	chr1	332	8.13993e-15	NR_132737.1	YBX1	4904	Y-box binding protein 1	ncRNA
SH2576_peak_140	chr1	69	3.61159e-05	NM_001146289.1	P3H1	64175	prolyl 3-hydroxylase 1	mRNA
SH2576_peak_141	chr1	66	4.9696e-05	NM_006824.2	EBNA1BP2	10969	EBNA1 binding protein 2	mRNA
SH2576_peak_142	chr1	81	9.80868e-06	NM_001159936.1	EBNA1BP2	10969	EBNA1 binding protein 2	mRNA
SH2576_peak_143	chr1	87.75	2.57742e-05	NM_001255.2	CDC20	991	cell division cycle 20	mRNA
SH2576_peak_144	chr1	159	1.55527e-09	NM_001255.2	CDC20	991	cell division cycle 20	mRNA
SH2576_peak_145	chr1	165	7.79834e-10	NM_001255.2	CDC20	991	cell division cycle 20	mRNA
SH2576_peak_146	chr1	67	4.46307e-05	NM_001256401.1	ELOVL1	64834	ELOVL fatty acid elongase 1	mRNA
SH2576_peak_147	chr1	68	4.02219e-05	NM_001001653.2	MED8	112950	mediator complex subunit 8	mRNA
SH2576_peak_148	chr1	83.6667	8.54914e-06	NM_004047.4	ATP6V0B	533	ATPase H+ transporting V0 subunit b	mRNA
SH2576_peak_149	chr1	245	7.72534e-14	NM_004047.4	ATP6V0B	533	ATPase H+ transporting V0 subunit b	mRNA
SH2576_peak_150	chr1	101	1.08962e-06	NM_024066.2	ERI3	79033	ERI1 exoribonuclease family member 3	mRNA
SH2576_peak_151	chr1	90	3.65759e-06	NM_001145636.1	C1orf228	339541	chromosome 1 open reading frame 228	mRNA
SH2576_peak_152	chr1	72	2.62148e-05	NM_001297657.1	KIF2C	11004	kinesin family member 2C	mRNA
SH2576_peak_153	chr1	76.5	2.73928e-05	NM_001297657.1	KIF2C	11004	kinesin family member 2C	mRNA
SH2576_peak_154	chr1	559	8.13993e-15	NM_001012.1	RPS8	6202	ribosomal protein S8	mRNA
SH2576_peak_155	chr1	490	8.13993e-15	NM_001012.1	RPS8	6202	ribosomal protein S8	mRNA
SH2576_peak_156	chr1	161	1.23472e-09	NM_001202431.1	PRDX1	5052	peroxiredoxin 1	mRNA
SH2576_peak_157	chr1	104	7.81281e-07	NM_016308.2	CMPK1	51727	cytidine/uridine monophosphate kinase 1	mRNA
SH2576_peak_158	chr1	71	2.90785e-05	NM_001262.2	CDKN2C	1031	cyclin dependent kinase inhibitor 2C	mRNA
SH2576_peak_159	chr1	85	6.32276e-06	NM_002525.2	NRDC	4898	nardilysin convertase	mRNA
SH2576_peak_160	chr1	78	1.35993e-05	NM_015913.3	TXNDC12	51060	thioredoxin domain containing 12	mRNA
SH2576_peak_161	chr1	96	1.88988e-06	NM_015913.3	TXNDC12	51060	thioredoxin domain containing 12	mRNA
SH2576_peak_162	chr1	68	4.02219e-05	NM_032864.3	PRPF38A	84950	pre-mRNA processing factor 38A	mRNA
SH2576_peak_163	chr1	113	2.88789e-07	NM_002370.3	MAGOH	4116	mago homolog%2C exon junction complex core component	mRNA
SH2576_peak_164	chr1	86	5.64952e-06	NM_001305043.1	TMEM59	9528	transmembrane protein 59	mRNA
SH2576_peak_165	chr1	162	4.15869e-08	NM_001330602.1	MRPL37	51253	mitochondrial ribosomal protein L37	mRNA
SH2576_peak_166	chr1	69	3.61159e-05	NM_001330602.1	MRPL37	51253	mitochondrial ribosomal protein L37	mRNA
SH2576_peak_167	chr1	75	2.49833e-05	NM_014762.3	DHCR24	1718	24-dehydrocholesterol reductase	mRNA
SH2576_peak_168	chr1	104	7.81281e-07	NM_014762.3	DHCR24	1718	24-dehydrocholesterol reductase	mRNA
SH2576_peak_169	chr1	74	2.10962e-05	NM_014762.3	DHCR24	1718	24-dehydrocholesterol reductase	mRNA
SH2576_peak_170	chr1	84	7.05293e-06	NM_014762.3	DHCR24	1718	24-dehydrocholesterol reductase	mRNA
SH2576_peak_171	chr1	190	4.33836e-11	NM_014762.3	DHCR24	1718	24-dehydrocholesterol reductase	mRNA
SH2576_peak_172	chr1	90.5	2.02553e-05	NM_003368.4	USP1	7398	ubiquitin specific peptidase 1	mRNA
SH2576_peak_173	chr1	95	2.11265e-06	NM_002633.2	PGM1	5236	phosphoglucomutase 1	mRNA
SH2576_peak_174	chr1	67	4.46307e-05	NM_015640.3	SERBP1	26135	SERPINE1 mRNA binding protein 1	mRNA
SH2576_peak_175	chr1	132.5	4.39364e-06	NM_015640.3	SERBP1	26135	SERPINE1 mRNA binding protein 1	mRNA
SH2576_peak_176	chr1	72	2.62148e-05	NM_015640.3	SERBP1	26135	SERPINE1 mRNA binding protein 1	mRNA
SH2576_peak_177	chr1	551	2.14794e-14	NM_015640.3	SERBP1	26135	SERPINE1 mRNA binding protein 1	mRNA
SH2576_peak_178	chr1	114.5	1.18811e-06	NM_025065.6	RPF1	80135	ribosome production factor 1 homolog	mRNA
SH2576_peak_179	chr1	131	3.73775e-08	NM_005274.2	GNG5	2787	G protein subunit gamma 5	mRNA
SH2576_peak_180	chr1	72	2.62148e-05	NR_144513.1	SELENOF	9403	selenoprotein F	ncRNA
SH2576_peak_181	chr1	67	4.46307e-05	NR_144513.1	SELENOF	9403	selenoprotein F	ncRNA
SH2576_peak_182	chr1	100	1.21651e-06	NM_001127216.1	GFI1	2672	growth factor independent 1 transcriptional repressor	mRNA
SH2576_peak_183	chr1	74	2.10962e-05	NM_000969.3	RPL5	6125	ribosomal protein L5	mRNA
SH2576_peak_184	chr1	118	1.64509e-07	NM_000969.3	RPL5	6125	ribosomal protein L5	mRNA
SH2576_peak_185	chr1	74	2.10962e-05	NM_001938.2	DR1	1810	down-regulator of transcription 1	mRNA
SH2576_peak_186	chr1	88	4.54982e-06	NM_013386.4	SLC25A24	29957	solute carrier family 25 member 24	mRNA
SH2576_peak_187	chr1	67	4.46307e-05	NM_001321038.1	GPSM2	29899	G-protein signaling modulator 2	mRNA
SH2576_peak_188	chr1	373	8.13993e-15	NR_003023.1	SCARNA2	677766	small Cajal body-specific RNA 2	ncRNA
SH2576_peak_189	chr1	76	1.68959e-05	NM_006496.3	GNAI3	2773	G protein subunit alpha i3	mRNA
SH2576_peak_190	chr1	76	1.68959e-05	NM_001688.4	ATP5F1	515	ATP synthase%2C H+ transporting%2C mitochondrial Fo complex subunit B1	mRNA
SH2576_peak_191	chr1	151	3.87462e-09	NM_001688.4	ATP5F1	515	ATP synthase%2C H+ transporting%2C mitochondrial Fo complex subunit B1	mRNA
SH2576_peak_192	chr1	141	1.21936e-08	NM_001688.4	ATP5F1	515	ATP synthase%2C H+ transporting%2C mitochondrial Fo complex subunit B1	mRNA
SH2576_peak_193	chr1	81	9.80868e-06	NM_001300834.1	C1orf162	128346	chromosome 1 open reading frame 162	mRNA
SH2576_peak_194	chr1	108	5.03481e-07	NM_006135.2	CAPZA1	829	capping actin protein of muscle Z-line alpha subunit 1	mRNA
SH2576_peak_195	chr1	120	4.95468e-07	NM_006135.2	CAPZA1	829	capping actin protein of muscle Z-line alpha subunit 1	mRNA
SH2576_peak_196	chr1	84	7.05293e-06	NM_006135.2	CAPZA1	829	capping actin protein of muscle Z-line alpha subunit 1	mRNA
SH2576_peak_197	chr1	71	2.90785e-05	NM_001166496.1	SLC16A1	6566	solute carrier family 16 member 1	mRNA
SH2576_peak_198	chr1	199.333	5.07051e-07	NM_001166496.1	SLC16A1	6566	solute carrier family 16 member 1	mRNA
SH2576_peak_199	chr1	67	4.46307e-05	NM_001130523.2	CSDE1	7812	cold shock domain containing E1	mRNA
SH2576_peak_200	chr1	160	1.3874e-09	NM_001130523.2	CSDE1	7812	cold shock domain containing E1	mRNA
SH2576_peak_201	chr1	97	1.69817e-06	NM_001130523.2	CSDE1	7812	cold shock domain containing E1	mRNA
SH2576_peak_202	chr1	126	6.62069e-08	NM_001130523.2	CSDE1	7812	cold shock domain containing E1	mRNA
SH2576_peak_203	chr1	121	1.16275e-07	NM_001130523.2	CSDE1	7812	cold shock domain containing E1	mRNA
SH2576_peak_204	chr1	80	1.09291e-05	NM_000701.7	ATP1A1	476	ATPase Na+/K+ transporting subunit alpha 1	mRNA
SH2576_peak_205	chr1	76	1.68959e-05	NM_000701.7	ATP1A1	476	ATPase Na+/K+ transporting subunit alpha 1	mRNA
SH2576_peak_206	chr1	67	4.46307e-05	NM_000701.7	ATP1A1	476	ATPase Na+/K+ transporting subunit alpha 1	mRNA
SH2576_peak_207	chr1	69	3.61159e-05	NM_000701.7	ATP1A1	476	ATPase Na+/K+ transporting subunit alpha 1	mRNA
SH2576_peak_208	chr1	98	1.52017e-06	NM_001160234.1	ATP1A1	476	ATPase Na+/K+ transporting subunit alpha 1	mRNA
SH2576_peak_209	chr1	87	5.08973e-06	NM_005105.4	RBM8A	9939	RNA binding motif protein 8A	mRNA
SH2576_peak_210	chr1	73	2.35075e-05	NM_005105.4	RBM8A	9939	RNA binding motif protein 8A	mRNA
SH2576_peak_211	chr1	1207.5	8.13993e-15	NM_001161334.1	HIST2H2BF	440689	histone cluster 2 H2B family member f	mRNA
SH2576_peak_212	chr1	452	8.13993e-15	NM_001123375.2	HIST2H3D	653604	histone cluster 2 H3 family member d	mRNA
SH2576_peak_213	chr1	2752	8.13993e-15	NM_003528.2	HIST2H2BE	8349	histone cluster 2 H2B family member e	mRNA
SH2576_peak_214	chr1	702.5	8.13993e-15	NM_003517.2	HIST2H2AC	8338	histone cluster 2 H2A family member c	mRNA
SH2576_peak_215	chr1	860	8.13993e-15	NM_175065.2	HIST2H2AB	317772	histone cluster 2 H2A family member b	mRNA
SH2576_peak_216	chr1	82	8.78718e-06	NM_005850.4	SF3B4	10262	splicing factor 3b subunit 4	mRNA
SH2576_peak_217	chr1	114	6.12432e-06	NM_001280560.1	ANP32E	81611	acidic nuclear phosphoprotein 32 family member E	mRNA
SH2576_peak_218	chr1	66	4.9696e-05	NM_182763.2	MCL1	4170	BCL2 family apoptosis regulator	mRNA
SH2576_peak_219	chr1	98	1.52017e-06	NM_207045.1	ENSA	2029	endosulfine alpha	mRNA
SH2576_peak_220	chr1	100	1.21651e-06	NM_207044.1	ENSA	2029	endosulfine alpha	mRNA
SH2576_peak_221	chr1	99.5	4.21047e-06	NM_181746.3	CERS2	29956	ceramide synthase 2	mRNA
SH2576_peak_222	chr1	78	1.35993e-05	NM_181746.3	CERS2	29956	ceramide synthase 2	mRNA
SH2576_peak_223	chr1	132	3.34685e-08	NM_002796.2	PSMB4	5692	proteasome subunit beta 4	mRNA
SH2576_peak_224	chr1	68	4.02219e-05	NM_002796.2	PSMB4	5692	proteasome subunit beta 4	mRNA
SH2576_peak_225	chr1	124	8.31602e-08	NM_002796.2	PSMB4	5692	proteasome subunit beta 4	mRNA
SH2576_peak_226	chr1	89	4.07385e-06	NR_125331.1	MRPL9	65005	mitochondrial ribosomal protein L9	ncRNA
SH2576_peak_227	chr1	710	8.13993e-15	NM_005620.1	S100A11	6282	S100 calcium binding protein A11	mRNA
SH2576_peak_228	chr1	205	7.64141e-12	NM_014624.3	S100A6	6277	S100 calcium binding protein A6	mRNA
SH2576_peak_229	chr1	116.5	3.41775e-07	NM_002961.2	S100A4	6275	S100 calcium binding protein A4	mRNA
SH2576_peak_230	chr1	74	2.10962e-05	NM_001244664.1	CHTOP	26097	chromatin target of PRMT1	mRNA
SH2576_peak_231	chr1	240.5	1.23143e-09	NM_004515.3	ILF2	3608	interleukin enhancer binding factor 2	mRNA
SH2576_peak_232	chr1	77	1.52145e-05	NM_004515.3	ILF2	3608	interleukin enhancer binding factor 2	mRNA
SH2576_peak_233	chr1	73	2.35075e-05	NM_001267809.1	ILF2	3608	interleukin enhancer binding factor 2	mRNA
SH2576_peak_234	chr1	93	2.62113e-06	NM_004515.3	ILF2	3608	interleukin enhancer binding factor 2	mRNA
SH2576_peak_235	chr1	112	3.22661e-07	NM_006694.3	JTB	10899	jumping translocation breakpoint	mRNA
SH2576_peak_236	chr1	151	2.64971e-08	NM_006694.3	JTB	10899	jumping translocation breakpoint	mRNA
SH2576_peak_237	chr1	328	8.13993e-15	NM_001030.4	RPS27	6232	ribosomal protein S27	mRNA
SH2576_peak_238	chr1	143.429	1.42889e-06	NM_001278190.1	TPM3	7170	tropomyosin 3	mRNA
SH2576_peak_239	chr1	357	8.13993e-15	NM_001278190.1	TPM3	7170	tropomyosin 3	mRNA
SH2576_peak_240	chr1	122.5	4.9347e-06	NM_001297718.1	C1orf43	25912	chromosome 1 open reading frame 43	mRNA
SH2576_peak_241	chr1	233	2.93594e-13	NM_001297718.1	C1orf43	25912	chromosome 1 open reading frame 43	mRNA
SH2576_peak_242	chr1	74	2.10962e-05	NM_001127320.2	UBAP2L	9898	ubiquitin associated protein 2 like	mRNA
SH2576_peak_243	chr1	93	2.62113e-06	NM_006118.3	HAX1	10456	HCLS1 associated protein X-1	mRNA
SH2576_peak_244	chr1	70	3.24494e-05	NM_001018837.1	HAX1	10456	HCLS1 associated protein X-1	mRNA
SH2576_peak_245	chr1	82	8.78718e-06	NM_001010846.2	SHE	126669	Src homology 2 domain containing E	mRNA
SH2576_peak_246	chr1	111	8.01667e-07	NM_001025107.2	ADAR	103	adenosine deaminase%2C RNA specific	mRNA
SH2576_peak_247	chr1	67	4.46307e-05	NM_001025107.2	ADAR	103	adenosine deaminase%2C RNA specific	mRNA
SH2576_peak_248	chr1	71	2.90785e-05	NM_001025107.2	ADAR	103	adenosine deaminase%2C RNA specific	mRNA
SH2576_peak_249	chr1	81.5	9.64835e-06	NM_001025107.2	ADAR	103	adenosine deaminase%2C RNA specific	mRNA
SH2576_peak_250	chr1	77	1.55669e-05	NM_001025107.2	ADAR	103	adenosine deaminase%2C RNA specific	mRNA
SH2576_peak_251	chr1	128	3.93672e-06	NR_024163.1	CKS1B	1163	CDC28 protein kinase regulatory subunit 1B	ncRNA
SH2576_peak_252	chr1	69	3.61159e-05	NM_018973.3	DPM3	54344	dolichyl-phosphate mannosyltransferase subunit 3	mRNA
SH2576_peak_253	chr1	105	7.00116e-07	NM_173852.3	KRTCAP2	200185	keratinocyte associated protein 2	mRNA
SH2576_peak_254	chr1	81	9.80868e-06	NM_173852.3	KRTCAP2	200185	keratinocyte associated protein 2	mRNA
SH2576_peak_255	chr1	81	2.57929e-05	NM_005698.3	SCAMP3	10067	secretory carrier membrane protein 3	mRNA
SH2576_peak_256	chr1	74	2.10962e-05	NM_005698.3	SCAMP3	10067	secretory carrier membrane protein 3	mRNA
SH2576_peak_257	chr1	77	1.52145e-05	NR_145425.1	RUSC1-AS1	284618	RUSC1 antisense RNA 1	lnc_RNA
SH2576_peak_258	chr1	111	3.61455e-07	NM_001242824.1	FDPS	2224	farnesyl diphosphate synthase	mRNA
SH2576_peak_259	chr1	70	3.24494e-05	NM_001162383.1	ARHGEF2	9181	Rho/Rac guanine nucleotide exchange factor 2	mRNA
SH2576_peak_260	chr1	135.333	2.10871e-06	NM_003145.3	SSR2	6746	signal sequence receptor subunit 2	mRNA
SH2576_peak_261	chr1	130.667	1.52569e-06	NM_170708.3	LMNA	4000	lamin A/C	mRNA
SH2576_peak_262	chr1	71	2.90785e-05	NM_170708.3	LMNA	4000	lamin A/C	mRNA
SH2576_peak_263	chr1	72	2.62148e-05	NM_001199653.1	PMF1	11243	polyamine modulated factor 1	mRNA
SH2576_peak_264	chr1	168	2.54486e-06	NR_036564.1	CCT3	7203	chaperonin containing TCP1 subunit 3	ncRNA
SH2576_peak_265	chr1	118.333	1.79404e-05	NR_036565.1	CCT3	7203	chaperonin containing TCP1 subunit 3	ncRNA
SH2576_peak_266	chr1	69	3.61159e-05	NR_036564.1	CCT3	7203	chaperonin containing TCP1 subunit 3	ncRNA
SH2576_peak_267	chr1	70	3.24494e-05	NM_015590.3	GPATCH4	54865	G-patch domain containing 4	mRNA
SH2576_peak_268	chr1	70	3.24494e-05	NM_145729.2	MRPL24	79590	mitochondrial ribosomal protein L24	mRNA
SH2576_peak_269	chr1	191.429	5.21969e-08	NM_001319187.1	HDGF	3068	hepatoma-derived growth factor	mRNA
SH2576_peak_270	chr1	160.5	1.11111e-07	NM_001319186.1	HDGF	3068	hepatoma-derived growth factor	mRNA
SH2576_peak_271	chr1	106	6.24597e-07	NM_001319187.1	HDGF	3068	hepatoma-derived growth factor	mRNA
SH2576_peak_272	chr1	66	4.9696e-05	NM_005973.4	PRCC	5546	papillary renal cell carcinoma (translocation-associated)	mRNA
SH2576_peak_273	chr1	70	3.24494e-05	NM_005973.4	PRCC	5546	papillary renal cell carcinoma (translocation-associated)	mRNA
SH2576_peak_274	chr1	298.4	2.44875e-06	NM_001277223.1	TAGLN2	8407	transgelin 2	mRNA
SH2576_peak_275	chr1	71	2.90785e-05	NM_001277223.1	TAGLN2	8407	transgelin 2	mRNA
SH2576_peak_276	chr1	241	1.19506e-13	NM_001277224.1	TAGLN2	8407	transgelin 2	mRNA
SH2576_peak_277	chr1	66	4.9696e-05	NM_001098398.1	COPA	1314	coatomer protein complex subunit alpha	mRNA
SH2576_peak_278	chr1	87	5.08973e-06	NM_001098398.1	COPA	1314	coatomer protein complex subunit alpha	mRNA
SH2576_peak_279	chr1	76	1.68959e-05	NM_012394.3	PFDN2	5202	prefoldin subunit 2	mRNA
SH2576_peak_280	chr1	102	9.73897e-07	NM_016406.3	UFC1	51506	ubiquitin-fold modifier conjugating enzyme 1	mRNA
SH2576_peak_281	chr1	71	2.90785e-05	NM_004550.4	NDUFS2	4720	NADH:ubiquinone oxidoreductase core subunit S2	mRNA
SH2576_peak_282	chr1	109.5	2.48495e-05	NM_004106.1	FCER1G	2207	Fc fragment of IgE receptor Ig	mRNA
SH2576_peak_283	chr1	69	3.61159e-05	NM_001035511.1	SDHC	6391	succinate dehydrogenase complex subunit C	mRNA
SH2576_peak_284	chr1	80	1.09291e-05	NM_175866.4	UHMK1	127933	U2AF homology motif kinase 1	mRNA
SH2576_peak_285	chr1	86	5.64952e-06	NM_004528.3	MGST3	4259	microsomal glutathione S-transferase 3	mRNA
SH2576_peak_286	chr1	140	1.36264e-08	NM_012474.4	UCK2	7371	uridine-cytidine kinase 2	mRNA
SH2576_peak_287	chr1	72	2.62148e-05	NM_003851.2	CREG1	8804	cellular repressor of E1A stimulated genes 1	mRNA
SH2576_peak_288	chr1	88	4.54982e-06	NM_001143674.3	MPC2	25874	mitochondrial pyruvate carrier 2	mRNA
SH2576_peak_289	chr1	109	4.52832e-07	NM_015172.3	PRRC2C	23215	proline rich coiled-coil 2C	mRNA
SH2576_peak_290	chr1	88	4.54982e-06	NM_015172.3	PRRC2C	23215	proline rich coiled-coil 2C	mRNA
SH2576_peak_291	chr1	113	2.83157e-06	NM_015172.3	PRRC2C	23215	proline rich coiled-coil 2C	mRNA
SH2576_peak_292	chr1	83.75	1.42241e-05	NM_015172.3	PRRC2C	23215	proline rich coiled-coil 2C	mRNA
SH2576_peak_293	chr1	94	4.28662e-06	NM_015172.3	PRRC2C	23215	proline rich coiled-coil 2C	mRNA
SH2576_peak_294	chr1	172	3.50061e-10	NM_015172.3	PRRC2C	23215	proline rich coiled-coil 2C	mRNA
SH2576_peak_295	chr1	71	2.93321e-05	NM_015172.3	PRRC2C	23215	proline rich coiled-coil 2C	mRNA
SH2576_peak_296	chr1	86	5.64952e-06	NM_004905.2	PRDX6	9588	peroxiredoxin 6	mRNA
SH2576_peak_297	chr1	68.5	3.81689e-05	NM_018122.4	DARS2	55157	aspartyl-tRNA synthetase 2%2C mitochondrial	mRNA
SH2576_peak_298	chr1	134	2.68043e-08	NM_014412.2	CACYBP	27101	calcyclin binding protein	mRNA
SH2576_peak_299	chr1	132	3.34685e-08	NM_022371.3	TOR3A	64222	torsin family 3 member A	mRNA
SH2576_peak_300	chr1	172	3.50061e-10	NM_002826.4	QSOX1	5768	quiescin sulfhydryl oxidase 1	mRNA
SH2576_peak_301	chr1	103.5	1.43971e-06	NM_002826.4	QSOX1	5768	quiescin sulfhydryl oxidase 1	mRNA
SH2576_peak_302	chr1	117	6.7214e-07	NM_002826.4	QSOX1	5768	quiescin sulfhydryl oxidase 1	mRNA
SH2576_peak_303	chr1	102	9.73897e-07	NM_032360.3	ACBD6	84320	acyl-CoA binding domain containing 6	mRNA
SH2576_peak_304	chr1	107	5.60049e-07	NM_001033056.3	GLUL	2752	glutamate-ammonia ligase	mRNA
SH2576_peak_305	chr1	98	4.52274e-06	NM_001033056.3	GLUL	2752	glutamate-ammonia ligase	mRNA
SH2576_peak_306	chr1	77	1.52145e-05	NM_001033056.3	GLUL	2752	glutamate-ammonia ligase	mRNA
SH2576_peak_307	chr1	146	8.03413e-09	NM_001033056.3	GLUL	2752	glutamate-ammonia ligase	mRNA
SH2576_peak_308	chr1	105	7.00116e-07	NM_001033056.3	GLUL	2752	glutamate-ammonia ligase	mRNA
SH2576_peak_309	chr1	75	1.88899e-05	NM_001033056.3	GLUL	2752	glutamate-ammonia ligase	mRNA
SH2576_peak_310	chr1	99	1.35969e-06	NM_001033056.3	GLUL	2752	glutamate-ammonia ligase	mRNA
SH2576_peak_311	chr1	93	2.62113e-06	NR_033302.1	DHX9	1660	DExH-box helicase 9	ncRNA
SH2576_peak_312	chr1	114	2.5829e-07	NR_033302.1	DHX9	1660	DExH-box helicase 9	ncRNA
SH2576_peak_313	chr1	89	4.07385e-06	NR_033302.1	DHX9	1660	DExH-box helicase 9	ncRNA
SH2576_peak_314	chr1	94	2.35225e-06	NR_033302.1	DHX9	1660	DExH-box helicase 9	ncRNA
SH2576_peak_315	chr1	119	1.46086e-07	NM_005717.3	ARPC5	10092	actin related protein 2/3 complex subunit 5	mRNA
SH2576_peak_316	chr1	129	4.71199e-08	NM_005717.3	ARPC5	10092	actin related protein 2/3 complex subunit 5	mRNA
SH2576_peak_317	chr1	117	1.83854e-07	NM_005717.3	ARPC5	10092	actin related protein 2/3 complex subunit 5	mRNA
SH2576_peak_318	chr1	305	8.13993e-15	NM_005717.3	ARPC5	10092	actin related protein 2/3 complex subunit 5	mRNA
SH2576_peak_319	chr1	182	1.09972e-10	NM_001319960.1	EDEM3	80267	ER degradation enhancing alpha-mannosidase like protein 3	mRNA
SH2576_peak_320	chr1	70	3.24494e-05	NM_003292.2	TPR	7175	translocated promoter region%2C nuclear basket protein	mRNA
SH2576_peak_321	chr1	71	2.90785e-05	NM_001305792.1	KIF14	9928	kinesin family member 14	mRNA
SH2576_peak_322	chr1	67	4.46307e-05	NM_001193570.1	CSRP1	1465	cysteine and glycine rich protein 1	mRNA
SH2576_peak_323	chr1	98	4.52274e-06	NM_001193570.1	CSRP1	1465	cysteine and glycine rich protein 1	mRNA
SH2576_peak_324	chr1	97	1.69817e-06	NM_006335.2	TIMM17A	10440	translocase of inner mitochondrial membrane 17 homolog A (yeast)	mRNA
SH2576_peak_325	chr1	92	2.92399e-06	NM_001319183.1	RNPEP	6051	arginyl aminopeptidase	mRNA
SH2576_peak_326	chr1	78	1.35993e-05	NM_001319183.1	RNPEP	6051	arginyl aminopeptidase	mRNA
SH2576_peak_327	chr1	76	1.85719e-05	NM_002832.3	PTPN7	5778	protein tyrosine phosphatase%2C non-receptor type 7	mRNA
SH2576_peak_328	chr1	88	4.54982e-06	NM_001322959.1	TMEM183A	92703	transmembrane protein 183A	mRNA
SH2576_peak_329	chr1	68	4.02219e-05	NM_001276.2	CHI3L1	1116	chitinase 3 like 1	mRNA
SH2576_peak_330	chr1	71	3.17603e-05	NM_032833.4	PPP1R15B	84919	protein phosphatase 1 regulatory subunit 15B	mRNA
SH2576_peak_331	chr1	214	2.6903e-12	NM_001278516.1	MDM4	4194	MDM4%2C p53 regulator	mRNA
SH2576_peak_332	chr1	69	3.61159e-05	NM_022731.4	NUCKS1	64710	nuclear casein kinase and cyclin dependent kinase substrate 1	mRNA
SH2576_peak_333	chr1	74	2.10962e-05	NM_022731.4	NUCKS1	64710	nuclear casein kinase and cyclin dependent kinase substrate 1	mRNA
SH2576_peak_334	chr1	151	3.87462e-09	NM_022731.4	NUCKS1	64710	nuclear casein kinase and cyclin dependent kinase substrate 1	mRNA
SH2576_peak_335	chr1	91	3.2609e-06	NM_000574.4	CD55	1604	CD55 molecule (Cromer blood group)	mRNA
SH2576_peak_336	chr1	70	3.24494e-05	NM_172350.2	CD46	4179	CD46 molecule	mRNA
SH2576_peak_337	chr1	87	5.08973e-06	NM_013349.4	NENF	29937	neudesin neurotrophic factor	mRNA
SH2576_peak_338	chr1	81	9.80868e-06	NM_016343.3	CENPF	1063	centromere protein F	mRNA
SH2576_peak_339	chr1	66	4.9696e-05	NM_016343.3	CENPF	1063	centromere protein F	mRNA
SH2576_peak_340	chr1	69	3.61159e-05	NM_016343.3	CENPF	1063	centromere protein F	mRNA
SH2576_peak_341	chr1	70	3.24494e-05	NM_016343.3	CENPF	1063	centromere protein F	mRNA
SH2576_peak_342	chr1	71	2.90785e-05	NM_004446.2	EPRS	2058	glutamyl-prolyl-tRNA synthetase	mRNA
SH2576_peak_343	chr1	67	4.46307e-05	NM_004446.2	EPRS	2058	glutamyl-prolyl-tRNA synthetase	mRNA
SH2576_peak_344	chr1	68	4.02219e-05	NM_004446.2	EPRS	2058	glutamyl-prolyl-tRNA synthetase	mRNA
SH2576_peak_345	chr1	100	1.21651e-06	NM_018060.3	IARS2	55699	isoleucyl-tRNA synthetase 2%2C mitochondrial	mRNA
SH2576_peak_346	chr1	79	1.22438e-05	NM_003676.3	DEGS1	8560	delta 4-desaturase%2C sphingolipid 1	mRNA
SH2576_peak_347	chr1	83	7.87312e-06	NM_194442.2	LBR	3930	lamin B receptor	mRNA
SH2576_peak_348	chr1	77	1.52145e-05	NM_194442.2	LBR	3930	lamin B receptor	mRNA
SH2576_peak_349	chr1	122	1.03959e-07	NM_194442.2	LBR	3930	lamin B receptor	mRNA
SH2576_peak_350	chr1	74	2.10962e-05	NM_001130440.1	SRP9	6726	signal recognition particle 9	mRNA
SH2576_peak_351	chr1	107	5.60049e-07	NM_001130440.1	SRP9	6726	signal recognition particle 9	mRNA
SH2576_peak_352	chr1	71	3.05204e-05	NM_001130440.1	SRP9	6726	signal recognition particle 9	mRNA
SH2576_peak_353	chr1	99	1.35969e-06	NM_002107.4	H3F3A	3020	H3 histone family member 3A	mRNA
SH2576_peak_354	chr1	131	3.73775e-08	NM_001618.3	PARP1	142	poly(ADP-ribose) polymerase 1	mRNA
SH2576_peak_355	chr1	67	4.46307e-05	NM_001618.3	PARP1	142	poly(ADP-ribose) polymerase 1	mRNA
SH2576_peak_356	chr1	222	1.06455e-12	NM_001618.3	PARP1	142	poly(ADP-ribose) polymerase 1	mRNA
SH2576_peak_357	chr1	220	1.33654e-12	NM_001618.3	PARP1	142	poly(ADP-ribose) polymerase 1	mRNA
SH2576_peak_358	chr1	103	8.74326e-07	NM_001618.3	PARP1	142	poly(ADP-ribose) polymerase 1	mRNA
SH2576_peak_359	chr1	75	1.88899e-05	NM_001618.3	PARP1	142	poly(ADP-ribose) polymerase 1	mRNA
SH2576_peak_360	chr1	138.667	1.24896e-07	NM_001658.3	ARF1	375	ADP ribosylation factor 1	mRNA
SH2576_peak_361	chr1	202.667	1.09825e-07	NM_001658.3	ARF1	375	ADP ribosylation factor 1	mRNA
SH2576_peak_362	chr1	124	5.47879e-07	NM_033445.2	HIST3H2A	92815	histone cluster 3 H2A	mRNA
SH2576_peak_363	chr1	136	1.63051e-06	NM_175055.2	HIST3H2BB	128312	histone cluster 3 H2B family member b	mRNA
SH2576_peak_364	chr1	94	2.35225e-06	NM_001010858.2	RNF187	149603	ring finger protein 187	mRNA
SH2576_peak_365	chr1	83	7.87312e-06	NM_001010858.2	RNF187	149603	ring finger protein 187	mRNA
SH2576_peak_366	chr1	76	1.68959e-05	NM_001010858.2	RNF187	149603	ring finger protein 187	mRNA
SH2576_peak_367	chr1	66	4.9696e-05	NM_021205.5	RHOU	58480	ras homolog family member U	mRNA
SH2576_peak_368	chr1	76	1.68959e-05	NM_004481.4	GALNT2	2590	polypeptide N-acetylgalactosaminyltransferase 2	mRNA
SH2576_peak_369	chr1	67	4.46307e-05	NM_182972.2	IRF2BP2	359948	interferon regulatory factor 2 binding protein 2	mRNA
SH2576_peak_370	chr1	84	1.17242e-05	NM_182972.2	IRF2BP2	359948	interferon regulatory factor 2 binding protein 2	mRNA
SH2576_peak_371	chr1	141.75	6.38662e-07	NM_182972.2	IRF2BP2	359948	interferon regulatory factor 2 binding protein 2	mRNA
SH2576_peak_372	chr1	78	1.35993e-05	NM_182972.2	IRF2BP2	359948	interferon regulatory factor 2 binding protein 2	mRNA
SH2576_peak_373	chr1	104	7.81281e-07	NM_014765.2	TOMM20	9804	translocase of outer mitochondrial membrane 20	mRNA
SH2576_peak_374	chr1	74	2.10962e-05	NM_000081.3	LYST	1130	lysosomal trafficking regulator	mRNA
SH2576_peak_375	chr1	105	7.00116e-07	NM_018072.5	HEATR1	55127	HEAT repeat containing 1	mRNA
SH2576_peak_376	chr1	100	1.21651e-06	NM_000143.3	FH	2271	fumarate hydratase	mRNA
SH2576_peak_377	chr1	87.5	4.86168e-06	NM_001126.3	ADSS	159	adenylosuccinate synthase	mRNA
SH2576_peak_378	chr1	86	5.64952e-06	NM_031844.2	HNRNPU	3192	heterogeneous nuclear ribonucleoprotein U	mRNA
SH2576_peak_379	chr1	111	3.61455e-07	NM_031844.2	HNRNPU	3192	heterogeneous nuclear ribonucleoprotein U	mRNA
SH2576_peak_380	chr1	579	8.13993e-15	NM_031844.2	HNRNPU	3192	heterogeneous nuclear ribonucleoprotein U	mRNA
SH2576_peak_381	chr1	162	1.10262e-09	NM_031844.2	HNRNPU	3192	heterogeneous nuclear ribonucleoprotein U	mRNA
SH2576_peak_382	chr1	131	3.73775e-08	NM_031844.2	HNRNPU	3192	heterogeneous nuclear ribonucleoprotein U	mRNA
SH2576_peak_383	chr1	194	5.88088e-07	NM_031844.2	HNRNPU	3192	heterogeneous nuclear ribonucleoprotein U	mRNA
SH2576_peak_384	chr1	98	1.52017e-06	NM_022366.2	TFB2M	64216	transcription factor B2%2C mitochondrial	mRNA
SH2576_peak_385	chr1	140	1.36264e-08	NM_016002.2	SCCPDH	51097	saccharopine dehydrogenase (putative)	mRNA
SH2576_peak_386	chr10	78	1.35993e-05	NM_015155.2	LARP4B	23185	La ribonucleoprotein domain family member 4B	mRNA
SH2576_peak_387	chr10	78	1.35993e-05	NM_001317957.1	IDI1	3422	isopentenyl-diphosphate delta isomerase 1	mRNA
SH2576_peak_388	chr10	94.4	1.24171e-05	NM_001494.3	GDI2	2665	GDP dissociation inhibitor 2	mRNA
SH2576_peak_389	chr10	127	5.89537e-08	NM_001494.3	GDI2	2665	GDP dissociation inhibitor 2	mRNA
SH2576_peak_390	chr10	88	4.54982e-06	NM_001195602.1	SEPHS1	22929	selenophosphate synthetase 1	mRNA
SH2576_peak_391	chr10	89	4.07385e-06	NM_001282698.1	FAM107B	83641	family with sequence similarity 107 member B	mRNA
SH2576_peak_392	chr10	82	8.78718e-06	NM_152724.2	RSU1	6251	Ras suppressor protein 1	mRNA
SH2576_peak_393	chr10	176.667	2.79182e-10	NM_003380.3	VIM	7431	vimentin	mRNA
SH2576_peak_394	chr10	116	2.0563e-07	NM_003380.3	VIM	7431	vimentin	mRNA
SH2576_peak_395	chr10	86	5.64952e-06	NM_003380.3	VIM	7431	vimentin	mRNA
SH2576_peak_396	chr10	190	4.33836e-11	NM_003380.3	VIM	7431	vimentin	mRNA
SH2576_peak_397	chr10	114	6.12432e-06	NM_005180.8	BMI1	648	BMI1 proto-oncogene%2C polycomb ring finger	mRNA
SH2576_peak_398	chr10	111	1.33412e-06	NM_001204062.1	COMMD3-BMI1	100532731	COMMD3-BMI1 readthrough	mRNA
SH2576_peak_399	chr10	82	8.78718e-06	NM_001204062.1	COMMD3-BMI1	100532731	COMMD3-BMI1 readthrough	mRNA
SH2576_peak_400	chr10	66	4.9696e-05	NM_139312.2	YME1L1	10730	YME1 like 1 ATPase	mRNA
SH2576_peak_401	chr10	98.5	1.48975e-06	NM_004521.2	KIF5B	3799	kinesin family member 5B	mRNA
SH2576_peak_402	chr10	86	5.64952e-06	NM_133376.2	ITGB1	3688	integrin subunit beta 1	mRNA
SH2576_peak_403	chr10	75	1.88899e-05	NM_018590.4	CSGALNACT2	55454	chondroitin sulfate N-acetylgalactosaminyltransferase 2	mRNA
SH2576_peak_404	chr10	205.667	9.33422e-10	NM_001098206.1	HNRNPF	3185	heterogeneous nuclear ribonucleoprotein F	mRNA
SH2576_peak_405	chr10	89	4.07385e-06	NM_001145260.1	NCOA4	8031	nuclear receptor coactivator 4	mRNA
SH2576_peak_406	chr10	88	4.54982e-06	NM_001145260.1	NCOA4	8031	nuclear receptor coactivator 4	mRNA
SH2576_peak_407	chr10	70	3.24494e-05	NM_001145260.1	NCOA4	8031	nuclear receptor coactivator 4	mRNA
SH2576_peak_408	chr10	66	4.9696e-05	NR_073029.1	TIMM23	100287932	translocase of inner mitochondrial membrane 23	ncRNA
SH2576_peak_409	chr10	71	2.90785e-05	NM_013266.3	CTNNA3	29119	catenin alpha 3	mRNA
SH2576_peak_410	chr10	76	1.68959e-05	NM_024045.1	DDX50	79009	DExD-box helicase 50	mRNA
SH2576_peak_411	chr10	87	5.09967e-06	NM_001256910.1	DDX21	9188	DExD-box helicase 21	mRNA
SH2576_peak_412	chr10	88	4.54982e-06	NM_001256910.1	DDX21	9188	DExD-box helicase 21	mRNA
SH2576_peak_413	chr10	104	7.81281e-07	NM_001256910.1	DDX21	9188	DExD-box helicase 21	mRNA
SH2576_peak_414	chr10	523	3.39713e-07	NM_002727.3	SRGN	5552	serglycin	mRNA
SH2576_peak_415	chr10	87	5.08973e-06	NM_033496.2	HK1	3098	hexokinase 1	mRNA
SH2576_peak_416	chr10	67	4.46307e-05	NM_033496.2	HK1	3098	hexokinase 1	mRNA
SH2576_peak_417	chr10	84	7.09794e-06	NM_002778.3	PSAP	5660	prosaposin	mRNA
SH2576_peak_418	chr10	118	1.64509e-07	NM_002778.3	PSAP	5660	prosaposin	mRNA
SH2576_peak_419	chr10	131	3.73775e-08	NM_015190.4	DNAJC9	23234	DnaJ heat shock protein family (Hsp40) member C9	mRNA
SH2576_peak_420	chr10	78	1.35993e-05	NM_015190.4	DNAJC9	23234	DnaJ heat shock protein family (Hsp40) member C9	mRNA
SH2576_peak_421	chr10	109	4.52832e-07	NM_001320441.1	USP54	159195	ubiquitin specific peptidase 54	mRNA
SH2576_peak_422	chr10	72	2.62148e-05	NM_203298.2	CHCHD1	118487	coiled-coil-helix-coiled-coil-helix domain containing 1	mRNA
SH2576_peak_423	chr10	70.5	3.28635e-05	NM_003375.4	VDAC2	7417	voltage dependent anion channel 2	mRNA
SH2576_peak_424	chr10	440	8.13993e-15	NM_033022.3	RPS24	6229	ribosomal protein S24	mRNA
SH2576_peak_425	chr10	166	1.86948e-08	NM_005729.3	PPIF	10105	peptidylprolyl isomerase F	mRNA
SH2576_peak_426	chr10	199	1.53592e-11	NM_005729.3	PPIF	10105	peptidylprolyl isomerase F	mRNA
SH2576_peak_427	chr10	146	6.9045e-09	NM_001157.2	ANXA11	311	annexin A11	mRNA
SH2576_peak_428	chr10	74	2.10962e-05	NM_001157.2	ANXA11	311	annexin A11	mRNA
SH2576_peak_429	chr10	79	1.22438e-05	NM_001157.2	ANXA11	311	annexin A11	mRNA
SH2576_peak_430	chr10	69	3.61159e-05	NM_001128309.1	TSPAN14	81619	tetraspanin 14	mRNA
SH2576_peak_431	chr10	265	1.41808e-14	NM_014394.2	GHITM	27069	growth hormone inducible transmembrane protein	mRNA
SH2576_peak_432	chr10	105	7.00116e-07	NM_014394.2	GHITM	27069	growth hormone inducible transmembrane protein	mRNA
SH2576_peak_433	chr10	80	2.36259e-05	NM_001318904.1	GLUD1	2746	glutamate dehydrogenase 1	mRNA
SH2576_peak_434	chr10	86	5.64952e-06	NM_001318904.1	GLUD1	2746	glutamate dehydrogenase 1	mRNA
SH2576_peak_435	chr10	73	2.35075e-05	NM_004523.3	KIF11	3832	kinesin family member 11	mRNA
SH2576_peak_436	chr10	71	2.90785e-05	NM_001127182.1	CEP55	55165	centrosomal protein 55	mRNA
SH2576_peak_437	chr10	102	9.73897e-07	NM_001323416.1	ALDH18A1	5832	aldehyde dehydrogenase 18 family member A1	mRNA
SH2576_peak_438	chr10	69	3.61159e-05	NM_020123.3	TM9SF3	56889	transmembrane 9 superfamily member 3	mRNA
SH2576_peak_439	chr10	82	8.78718e-06	NM_152309.2	PIK3AP1	118788	phosphoinositide-3-kinase adaptor protein 1	mRNA
SH2576_peak_440	chr10	67	4.46307e-05	NM_012083.2	FRAT2	23401	FRAT2%2C WNT signaling pathway regulator	mRNA
SH2576_peak_441	chr10	259	2.07012e-14	NM_002629.3	PGAM1	5223	phosphoglycerate mutase 1	mRNA
SH2576_peak_442	chr10	162	1.10262e-09	NM_001317079.1	PGAM1	5223	phosphoglycerate mutase 1	mRNA
SH2576_peak_443	chr10	81	9.80868e-06	NM_002629.3	PGAM1	5223	phosphoglycerate mutase 1	mRNA
SH2576_peak_444	chr10	238	3.04862e-09	NM_001317079.1	PGAM1	5223	phosphoglycerate mutase 1	mRNA
SH2576_peak_445	chr10	83.5	7.46303e-06	NR_144759.1	ERLIN1	10613	ER lipid raft associated 1	ncRNA
SH2576_peak_446	chr10	92	2.92399e-06	NR_144759.1	ERLIN1	10613	ER lipid raft associated 1	ncRNA
SH2576_peak_447	chr10	248.5	3.0995e-10	NM_005063.4	SCD	6319	stearoyl-CoA desaturase	mRNA
SH2576_peak_448	chr10	94	2.35225e-06	NM_005063.4	SCD	6319	stearoyl-CoA desaturase	mRNA
SH2576_peak_449	chr10	86	5.64952e-06	NM_005063.4	SCD	6319	stearoyl-CoA desaturase	mRNA
SH2576_peak_450	chr10	92	4.48137e-06	NM_005063.4	SCD	6319	stearoyl-CoA desaturase	mRNA
SH2576_peak_451	chr10	83.5	8.52802e-06	NM_005063.4	SCD	6319	stearoyl-CoA desaturase	mRNA
SH2576_peak_452	chr10	77	1.52145e-05	NM_001284368.1	NDUFB8	4714	NADH:ubiquinone oxidoreductase subunit B8	mRNA
SH2576_peak_453	chr10	71	2.90785e-05	NM_032112.2	MRPL43	84545	mitochondrial ribosomal protein L43	mRNA
SH2576_peak_454	chr10	70	3.24494e-05	NM_001308396.1	MRPL43	84545	mitochondrial ribosomal protein L43	mRNA
SH2576_peak_455	chr10	105	7.00116e-07	NM_006993.2	NPM3	10360	nucleophosmin/nucleoplasmin 3	mRNA
SH2576_peak_456	chr10	74	2.10962e-05	NM_001284388.1	NOLC1	9221	nucleolar and coiled-body phosphoprotein 1	mRNA
SH2576_peak_457	chr10	92	2.92399e-06	NM_001284388.1	NOLC1	9221	nucleolar and coiled-body phosphoprotein 1	mRNA
SH2576_peak_458	chr10	120	1.30423e-07	NM_001284388.1	NOLC1	9221	nucleolar and coiled-body phosphoprotein 1	mRNA
SH2576_peak_459	chr10	112.5	2.59275e-06	NM_001284388.1	NOLC1	9221	nucleolar and coiled-body phosphoprotein 1	mRNA
SH2576_peak_460	chr10	76.5	2.15844e-05	NM_001284388.1	NOLC1	9221	nucleolar and coiled-body phosphoprotein 1	mRNA
SH2576_peak_461	chr10	66	4.9696e-05	NM_001284388.1	NOLC1	9221	nucleolar and coiled-body phosphoprotein 1	mRNA
SH2576_peak_462	chr10	84	7.05293e-06	NM_001191002.1	GSTO1	9446	glutathione S-transferase omega 1	mRNA
SH2576_peak_463	chr10	155	2.46285e-09	NM_004832.2	GSTO1	9446	glutathione S-transferase omega 1	mRNA
SH2576_peak_464	chr10	66	4.9696e-05	NM_007373.3	SHOC2	8036	SHOC2%2C leucine rich repeat scaffold protein	mRNA
SH2576_peak_465	chr10	69	3.61159e-05	NM_153810.4	CACUL1	143384	CDK2 associated cullin domain 1	mRNA
SH2576_peak_466	chr10	77.5	1.45699e-05	NM_003750.2	EIF3A	8661	eukaryotic translation initiation factor 3 subunit A	mRNA
SH2576_peak_467	chr10	86	5.64952e-06	NM_003750.2	EIF3A	8661	eukaryotic translation initiation factor 3 subunit A	mRNA
SH2576_peak_468	chr10	100	1.21651e-06	NM_003750.2	EIF3A	8661	eukaryotic translation initiation factor 3 subunit A	mRNA
SH2576_peak_469	chr10	139	1.52307e-08	NM_003750.2	EIF3A	8661	eukaryotic translation initiation factor 3 subunit A	mRNA
SH2576_peak_470	chr10	74	2.10962e-05	NR_126102.1	PRDX3	10935	peroxiredoxin 3	ncRNA
SH2576_peak_471	chr10	102	9.73897e-07	NM_003252.3	TIAL1	7073	TIA1 cytotoxic granule associated RNA binding protein like 1	mRNA
SH2576_peak_472	chr10	118	1.64509e-07	NM_001007793.2	BUB3	9184	BUB3%2C mitotic checkpoint protein	mRNA
SH2576_peak_473	chr10	124	8.31602e-08	NM_001007793.2	BUB3	9184	BUB3%2C mitotic checkpoint protein	mRNA
SH2576_peak_474	chr10	85	6.32276e-06	NM_004725.3	BUB3	9184	BUB3%2C mitotic checkpoint protein	mRNA
SH2576_peak_475	chr10	76	1.68959e-05	NM_001145966.1	MKI67	4288	marker of proliferation Ki-67	mRNA
SH2576_peak_476	chr10	90	3.65759e-06	NM_001145966.1	MKI67	4288	marker of proliferation Ki-67	mRNA
SH2576_peak_477	chr10	115.625	1.80604e-06	NM_001145966.1	MKI67	4288	marker of proliferation Ki-67	mRNA
SH2576_peak_478	chr10	112.625	5.61271e-06	NM_001145966.1	MKI67	4288	marker of proliferation Ki-67	mRNA
SH2576_peak_479	chr10	108	5.03481e-07	NM_001145966.1	MKI67	4288	marker of proliferation Ki-67	mRNA
SH2576_peak_480	chr10	104.667	9.24787e-06	NM_002417.4	MKI67	4288	marker of proliferation Ki-67	mRNA
SH2576_peak_481	chr10	102	9.73897e-07	NM_002417.4	MKI67	4288	marker of proliferation Ki-67	mRNA
SH2576_peak_482	chr10	74.5	2.13389e-05	NM_004092.3	ECHS1	1892	enoyl-CoA hydratase%2C short chain 1	mRNA
SH2576_peak_483	chr11	69	3.61159e-05	NM_175932.2	PSMD13	5719	proteasome 26S subunit%2C non-ATPase 13	mRNA
SH2576_peak_484	chr11	264	1.49676e-14	NM_006435.2	IFITM2	10581	interferon induced transmembrane protein 2	mRNA
SH2576_peak_485	chr11	128	5.27154e-08	NM_006435.2	IFITM2	10581	interferon induced transmembrane protein 2	mRNA
SH2576_peak_486	chr11	141	1.21936e-08	NM_203387.2	RNH1	6050	ribonuclease/angiogenin inhibitor 1	mRNA
SH2576_peak_487	chr11	106	6.24597e-07	NM_203387.2	RNH1	6050	ribonuclease/angiogenin inhibitor 1	mRNA
SH2576_peak_488	chr11	93	2.62113e-06	NM_203387.2	RNH1	6050	ribonuclease/angiogenin inhibitor 1	mRNA
SH2576_peak_489	chr11	119	1.46086e-07	NM_203387.2	RNH1	6050	ribonuclease/angiogenin inhibitor 1	mRNA
SH2576_peak_490	chr11	84	7.05293e-06	NM_203387.2	RNH1	6050	ribonuclease/angiogenin inhibitor 1	mRNA
SH2576_peak_491	chr11	98	1.52017e-06	NM_006755.1	TALDO1	6888	transaldolase 1	mRNA
SH2576_peak_492	chr11	88	4.54982e-06	NM_001004.3	RPLP2	6181	ribosomal protein lateral stalk subunit P2	mRNA
SH2576_peak_493	chr11	85	6.32276e-06	NM_139030.3	CD151	977	CD151 molecule (Raph blood group)	mRNA
SH2576_peak_494	chr11	668.333	1.03071e-09	NM_001909.4	CTSD	1509	cathepsin D	mRNA
SH2576_peak_495	chr11	451	8.13993e-15	NM_001909.4	CTSD	1509	cathepsin D	mRNA
SH2576_peak_496	chr11	74	2.10962e-05	NM_021134.3	MRPL23	6150	mitochondrial ribosomal protein L23	mRNA
SH2576_peak_497	chr11	125	7.432e-08	NM_005969.3	NAP1L4	4676	nucleosome assembly protein 1 like 4	mRNA
SH2576_peak_498	chr11	117.667	3.7359e-06	NM_001665.3	RHOG	391	ras homolog family member G	mRNA
SH2576_peak_499	chr11	77	1.52145e-05	NM_001318064.1	RRM1	6240	ribonucleotide reductase catalytic subunit M1	mRNA
SH2576_peak_500	chr11	74	2.10962e-05	NM_022061.3	MRPL17	63875	mitochondrial ribosomal protein L17	mRNA
SH2576_peak_501	chr11	66	4.9696e-05	NM_022061.3	MRPL17	63875	mitochondrial ribosomal protein L17	mRNA
SH2576_peak_502	chr11	90	1.08604e-05	NM_003754.2	EIF3F	8665	eukaryotic translation initiation factor 3 subunit F	mRNA
SH2576_peak_503	chr11	108	5.03481e-07	NM_003754.2	EIF3F	8665	eukaryotic translation initiation factor 3 subunit F	mRNA
SH2576_peak_504	chr11	142	1.09291e-08	NM_000990.4	RPL27A	6157	ribosomal protein L27a	mRNA
SH2576_peak_505	chr11	106	6.24597e-07	NM_000990.4	RPL27A	6157	ribosomal protein L27a	mRNA
SH2576_peak_506	chr11	102	8.00173e-06	NM_001042559.2	EIF4G2	1982	eukaryotic translation initiation factor 4 gamma 2	mRNA
SH2576_peak_507	chr11	94.5	2.39054e-06	NM_001042559.2	EIF4G2	1982	eukaryotic translation initiation factor 4 gamma 2	mRNA
SH2576_peak_508	chr11	170.75	1.15079e-06	NM_001042559.2	EIF4G2	1982	eukaryotic translation initiation factor 4 gamma 2	mRNA
SH2576_peak_509	chr11	82	8.78718e-06	NM_001418.3	EIF4G2	1982	eukaryotic translation initiation factor 4 gamma 2	mRNA
SH2576_peak_510	chr11	137	1.91642e-08	NM_001042559.2	EIF4G2	1982	eukaryotic translation initiation factor 4 gamma 2	mRNA
SH2576_peak_511	chr11	175	2.4932e-10	NM_001172705.1	EIF4G2	1982	eukaryotic translation initiation factor 4 gamma 2	mRNA
SH2576_peak_512	chr11	117	1.83854e-07	NM_001042559.2	EIF4G2	1982	eukaryotic translation initiation factor 4 gamma 2	mRNA
SH2576_peak_513	chr11	89	4.07385e-06	NM_001042559.2	EIF4G2	1982	eukaryotic translation initiation factor 4 gamma 2	mRNA
SH2576_peak_514	chr11	113	2.88789e-07	NM_001042559.2	EIF4G2	1982	eukaryotic translation initiation factor 4 gamma 2	mRNA
SH2576_peak_515	chr11	71	2.90785e-05	NM_014267.5	C11orf58	10944	chromosome 11 open reading frame 58	mRNA
SH2576_peak_516	chr11	183	9.78764e-11	NM_014267.5	C11orf58	10944	chromosome 11 open reading frame 58	mRNA
SH2576_peak_517	chr11	217	1.88584e-12	NM_001017.2	RPS13	6207	ribosomal protein S13	mRNA
SH2576_peak_518	chr11	209	4.8145e-12	NM_001165415.1	LDHA	3939	lactate dehydrogenase A	mRNA
SH2576_peak_519	chr11	68	4.02219e-05	NM_005566.3	LDHA	3939	lactate dehydrogenase A	mRNA
SH2576_peak_520	chr11	207	1.01846e-06	NM_001165415.1	LDHA	3939	lactate dehydrogenase A	mRNA
SH2576_peak_521	chr11	77	1.52145e-05	NM_203364.2	CAPRIN1	4076	cell cycle associated protein 1	mRNA
SH2576_peak_522	chr11	82	8.78718e-06	NM_005898.4	CAPRIN1	4076	cell cycle associated protein 1	mRNA
SH2576_peak_523	chr11	91	3.2609e-06	NM_005898.4	CAPRIN1	4076	cell cycle associated protein 1	mRNA
SH2576_peak_524	chr11	160	1.3874e-09	NM_005898.4	CAPRIN1	4076	cell cycle associated protein 1	mRNA
SH2576_peak_525	chr11	83	7.87312e-06	NM_005898.4	CAPRIN1	4076	cell cycle associated protein 1	mRNA
SH2576_peak_526	chr11	74	2.10962e-05	NM_005898.4	CAPRIN1	4076	cell cycle associated protein 1	mRNA
SH2576_peak_527	chr11	71	2.90785e-05	NM_001752.3	CAT	847	catalase	mRNA
SH2576_peak_528	chr11	109	4.52832e-07	NM_001001391.1	CD44	960	CD44 molecule (Indian blood group)	mRNA
SH2576_peak_529	chr11	110	4.04619e-07	NM_001178083.1	EXT2	2132	exostosin glycosyltransferase 2	mRNA
SH2576_peak_530	chr11	87	5.08973e-06	NM_003120.2	SPI1	6688	Spi-1 proto-oncogene	mRNA
SH2576_peak_531	chr11	113	3.31786e-07	NM_003146.2	SSRP1	6749	structure specific recognition protein 1	mRNA
SH2576_peak_532	chr11	140	1.36264e-08	NM_003146.2	SSRP1	6749	structure specific recognition protein 1	mRNA
SH2576_peak_533	chr11	145	7.74718e-09	NM_003146.2	SSRP1	6749	structure specific recognition protein 1	mRNA
SH2576_peak_534	chr11	110.25	9.42244e-07	NM_001278201.1	SLC43A3	29015	solute carrier family 43 member 3	mRNA
SH2576_peak_535	chr11	92	2.92399e-06	NM_001278201.1	SLC43A3	29015	solute carrier family 43 member 3	mRNA
SH2576_peak_536	chr11	114.5	3.53034e-06	NM_001278201.1	SLC43A3	29015	solute carrier family 43 member 3	mRNA
SH2576_peak_537	chr11	69	3.61159e-05	NM_012456.2	TIMM10	26519	translocase of inner mitochondrial membrane 10	mRNA
SH2576_peak_538	chr11	133	3.01061e-08	NM_015959.3	TMX2	51075	thioredoxin related transmembrane protein 2	mRNA
SH2576_peak_539	chr11	68	4.02219e-05	NM_015959.3	TMX2	51075	thioredoxin related transmembrane protein 2	mRNA
SH2576_peak_540	chr11	184	4.65357e-08	NM_001321335.1	SELENOH	280636	selenoprotein H	mRNA
SH2576_peak_541	chr11	111.667	3.47958e-06	NM_004811.2	LPXN	9404	leupaxin	mRNA
SH2576_peak_542	chr11	79	1.25116e-05	NM_017840.3	MRPL16	54948	mitochondrial ribosomal protein L16	mRNA
SH2576_peak_543	chr11	101	1.08962e-06	NM_014502.4	PRPF19	27339	pre-mRNA processing factor 19	mRNA
SH2576_peak_544	chr11	80	1.09291e-05	NM_014502.4	PRPF19	27339	pre-mRNA processing factor 19	mRNA
SH2576_peak_545	chr11	108	5.03481e-07	NM_014502.4	PRPF19	27339	pre-mRNA processing factor 19	mRNA
SH2576_peak_546	chr11	121	1.16275e-07	NM_014502.4	PRPF19	27339	pre-mRNA processing factor 19	mRNA
SH2576_peak_547	chr11	93	2.62113e-06	NM_014502.4	PRPF19	27339	pre-mRNA processing factor 19	mRNA
SH2576_peak_548	chr11	124	8.31602e-08	NM_001923.4	DDB1	1642	damage specific DNA binding protein 1	mRNA
SH2576_peak_549	chr11	179	1.56206e-10	NM_001923.4	DDB1	1642	damage specific DNA binding protein 1	mRNA
SH2576_peak_550	chr11	197	1.93652e-11	NM_001923.4	DDB1	1642	damage specific DNA binding protein 1	mRNA
SH2576_peak_551	chr11	73	2.69106e-05	NM_004111.5	FEN1	2237	flap structure-specific endonuclease 1	mRNA
SH2576_peak_552	chr11	88	4.54982e-06	NM_001281502.1	FADS2	9415	fatty acid desaturase 2	mRNA
SH2576_peak_553	chr11	102	9.73897e-07	NM_001281502.1	FADS2	9415	fatty acid desaturase 2	mRNA
SH2576_peak_554	chr11	76	1.68959e-05	NM_001281502.1	FADS2	9415	fatty acid desaturase 2	mRNA
SH2576_peak_555	chr11	284.667	2.08928e-14	NM_002032.2	FTH1	2495	ferritin heavy chain 1	mRNA
SH2576_peak_556	chr11	1109	8.13993e-15	NM_002032.2	FTH1	2495	ferritin heavy chain 1	mRNA
SH2576_peak_557	chr11	89	4.07385e-06	NM_001083926.1	ASRGL1	80150	asparaginase like 1	mRNA
SH2576_peak_558	chr11	72	2.62148e-05	NM_001346446.1	AHNAK	79026	AHNAK nucleoprotein	mRNA
SH2576_peak_559	chr11	109	4.52832e-07	NM_001346446.1	AHNAK	79026	AHNAK nucleoprotein	mRNA
SH2576_peak_560	chr11	230.5	1.5329e-11	NM_001404.4	EEF1G	1937	eukaryotic translation elongation factor 1 gamma	mRNA
SH2576_peak_561	chr11	222	1.06455e-12	NM_001404.4	EEF1G	1937	eukaryotic translation elongation factor 1 gamma	mRNA
SH2576_peak_562	chr11	160.5	6.12189e-06	NM_001404.4	EEF1G	1937	eukaryotic translation elongation factor 1 gamma	mRNA
SH2576_peak_563	chr11	208	5.39834e-12	NM_001404.4	EEF1G	1937	eukaryotic translation elongation factor 1 gamma	mRNA
SH2576_peak_564	chr11	475	8.13993e-15	NM_001404.4	EEF1G	1937	eukaryotic translation elongation factor 1 gamma	mRNA
SH2576_peak_565	chr11	288	8.20569e-15	NM_001404.4	EEF1G	1937	eukaryotic translation elongation factor 1 gamma	mRNA
SH2576_peak_566	chr11	86	5.64952e-06	NM_001404.4	EEF1G	1937	eukaryotic translation elongation factor 1 gamma	mRNA
SH2576_peak_567	chr11	83.3333	1.84711e-05	NM_004739.3	MTA2	9219	metastasis associated 1 family member 2	mRNA
SH2576_peak_568	chr11	80	1.09291e-05	NM_004739.3	MTA2	9219	metastasis associated 1 family member 2	mRNA
SH2576_peak_569	chr11	80	1.09291e-05	NM_001329224.1	GANAB	23193	glucosidase II alpha subunit	mRNA
SH2576_peak_570	chr11	72	2.62148e-05	NM_001329224.1	GANAB	23193	glucosidase II alpha subunit	mRNA
SH2576_peak_571	chr11	81	1.61697e-05	NM_001278192.1	GANAB	23193	glucosidase II alpha subunit	mRNA
SH2576_peak_572	chr11	73	2.35075e-05	NM_001329224.1	GANAB	23193	glucosidase II alpha subunit	mRNA
SH2576_peak_573	chr11	79	1.22438e-05	NM_001286078.1	UBXN1	51035	UBX domain protein 1	mRNA
SH2576_peak_574	chr11	361	8.13993e-15	NM_018093.3	WDR74	54663	WD repeat domain 74	mRNA
SH2576_peak_575	chr11	83	8.28931e-06	NM_002394.5	SLC3A2	6520	solute carrier family 3 member 2	mRNA
SH2576_peak_576	chr11	75	1.9361e-05	NM_002394.5	SLC3A2	6520	solute carrier family 3 member 2	mRNA
SH2576_peak_577	chr11	148	5.46609e-09	NM_001142536.1	LGALS12	85329	galectin 12	mRNA
SH2576_peak_578	chr11	97	1.69817e-06	NM_001142536.1	LGALS12	85329	galectin 12	mRNA
SH2576_peak_579	chr11	83	7.87312e-06	NM_001265590.1	RTN3	10313	reticulon 3	mRNA
SH2576_peak_580	chr11	113	2.88789e-07	NM_001265590.1	RTN3	10313	reticulon 3	mRNA
SH2576_peak_581	chr11	205	7.64141e-12	NM_004074.2	COX8A	1351	cytochrome c oxidase subunit 8A	mRNA
SH2576_peak_582	chr11	221	1.1935e-12	NM_004074.2	COX8A	1351	cytochrome c oxidase subunit 8A	mRNA
SH2576_peak_583	chr11	78	1.35993e-05	NM_001282653.1	STIP1	10963	stress induced phosphoprotein 1	mRNA
SH2576_peak_584	chr11	149	4.86953e-09	NM_001282652.1	STIP1	10963	stress induced phosphoprotein 1	mRNA
SH2576_peak_585	chr11	100	1.21651e-06	NM_031471.5	FERMT3	83706	fermitin family member 3	mRNA
SH2576_peak_586	chr11	104	8.59996e-07	NM_031471.5	FERMT3	83706	fermitin family member 3	mRNA
SH2576_peak_587	chr11	223	9.522e-13	NM_138689.2	PPP1R14B	26472	protein phosphatase 1 regulatory inhibitor subunit 14B	mRNA
SH2576_peak_588	chr11	76	1.68959e-05	NM_138689.2	PPP1R14B	26472	protein phosphatase 1 regulatory inhibitor subunit 14B	mRNA
SH2576_peak_589	chr11	86	5.64952e-06	NM_001286084.1	TRMT112	51504	tRNA methyltransferase 11-2 homolog (S. cerevisiae)	mRNA
SH2576_peak_590	chr11	130	4.21019e-08	NM_181651.2	PRDX5	25824	peroxiredoxin 5	mRNA
SH2576_peak_591	chr11	88	4.54982e-06	NM_001346410.1	SF1	7536	splicing factor 1	mRNA
SH2576_peak_592	chr11	95	2.11265e-06	NM_001346410.1	SF1	7536	splicing factor 1	mRNA
SH2576_peak_593	chr11	117	1.83854e-07	NM_001997.4	FAU	2197	FAU%2C ubiquitin like and ribosomal protein S30 fusion	mRNA
SH2576_peak_594	chr11	289	8.20569e-15	NM_001997.4	FAU	2197	FAU%2C ubiquitin like and ribosomal protein S30 fusion	mRNA
SH2576_peak_595	chr11	76	1.68959e-05	NR_144567.1	MALAT1	378938	metastasis associated lung adenocarcinoma transcript 1 (non-protein coding)	lnc_RNA
SH2576_peak_596	chr11	86	5.64952e-06	NR_144567.1	MALAT1	378938	metastasis associated lung adenocarcinoma transcript 1 (non-protein coding)	lnc_RNA
SH2576_peak_597	chr11	135	2.39733e-08	NR_144567.1	MALAT1	378938	metastasis associated lung adenocarcinoma transcript 1 (non-protein coding)	lnc_RNA
SH2576_peak_598	chr11	111	3.61455e-07	NR_144567.1	MALAT1	378938	metastasis associated lung adenocarcinoma transcript 1 (non-protein coding)	lnc_RNA
SH2576_peak_599	chr11	69	3.61159e-05	NR_144567.1	MALAT1	378938	metastasis associated lung adenocarcinoma transcript 1 (non-protein coding)	lnc_RNA
SH2576_peak_600	chr11	118.2	4.03468e-06	NR_144567.1	MALAT1	378938	metastasis associated lung adenocarcinoma transcript 1 (non-protein coding)	lnc_RNA
SH2576_peak_601	chr11	398.5	4.38106e-11	NM_005507.2	CFL1	1072	cofilin 1	mRNA
SH2576_peak_602	chr11	791	8.13993e-15	NM_005507.2	CFL1	1072	cofilin 1	mRNA
SH2576_peak_603	chr11	71	2.90785e-05	NM_004214.4	FIBP	9158	FGF1 intracellular binding protein	mRNA
SH2576_peak_604	chr11	83	7.87312e-06	NM_003860.3	BANF1	8815	barrier to autointegration factor 1	mRNA
SH2576_peak_605	chr11	85	6.32276e-06	NM_006842.2	SF3B2	10992	splicing factor 3b subunit 2	mRNA
SH2576_peak_606	chr11	66	4.9696e-05	NM_006842.2	SF3B2	10992	splicing factor 3b subunit 2	mRNA
SH2576_peak_607	chr11	152	3.45559e-09	NM_006842.2	SF3B2	10992	splicing factor 3b subunit 2	mRNA
SH2576_peak_608	chr11	90	5.15368e-06	NM_030981.2	RAB1B	81876	RAB1B%2C member RAS oncogene family	mRNA
SH2576_peak_609	chr11	94.5	2.31108e-06	NM_030981.2	RAB1B	81876	RAB1B%2C member RAS oncogene family	mRNA
SH2576_peak_610	chr11	86	5.64952e-06	NR_120589.1	MRPL11	65003	mitochondrial ribosomal protein L11	ncRNA
SH2576_peak_611	chr11	88	4.54982e-06	NM_001198846.1	RBM14-RBM4	100526737	RBM14-RBM4 readthrough	mRNA
SH2576_peak_612	chr11	71	2.90785e-05	NM_006328.3	RBM14	10432	RNA binding motif protein 14	mRNA
SH2576_peak_613	chr11	72	2.67728e-05	NM_001619.3	GRK2	156	G protein-coupled receptor kinase 2	mRNA
SH2576_peak_614	chr11	110.5	6.80454e-06	NM_001619.3	GRK2	156	G protein-coupled receptor kinase 2	mRNA
SH2576_peak_615	chr11	68	4.02219e-05	NM_001619.3	GRK2	156	G protein-coupled receptor kinase 2	mRNA
SH2576_peak_616	chr11	110	4.04619e-07	NM_002708.3	PPP1CA	5499	protein phosphatase 1 catalytic subunit alpha	mRNA
SH2576_peak_617	chr11	120.5	3.24285e-07	NM_001008709.1	PPP1CA	5499	protein phosphatase 1 catalytic subunit alpha	mRNA
SH2576_peak_618	chr11	92	2.92399e-06	NM_005851.4	CDK2AP2	10263	cyclin dependent kinase 2 associated protein 2	mRNA
SH2576_peak_619	chr11	298	2.46489e-10	NM_000852.3	GSTP1	2950	glutathione S-transferase pi 1	mRNA
SH2576_peak_620	chr11	104	7.81281e-07	NM_016565.2	COA4	51287	cytochrome c oxidase assembly factor 4 homolog	mRNA
SH2576_peak_621	chr11	236	2.0817e-13	NM_001260506.1	RPS3	6188	ribosomal protein S3	mRNA
SH2576_peak_622	chr11	150	4.3515e-09	NM_001260506.1	RPS3	6188	ribosomal protein S3	mRNA
SH2576_peak_623	chr11	103	8.74326e-07	NM_001256802.1	RPS3	6188	ribosomal protein S3	mRNA
SH2576_peak_624	chr11	312	8.13993e-15	NM_001203261.1	NDUFC2-KCTD14	100532726	NDUFC2-KCTD14 readthrough	mRNA
SH2576_peak_625	chr11	99	1.49349e-06	NM_001814.5	CTSC	1075	cathepsin C	mRNA
SH2576_peak_626	chr11	444	8.13993e-15	NM_001114173.2	CTSC	1075	cathepsin C	mRNA
SH2576_peak_627	chr11	77	1.52145e-05	NM_052932.2	TMEM123	114908	transmembrane protein 123	mRNA
SH2576_peak_628	chr11	83	7.87312e-06	NM_052932.2	TMEM123	114908	transmembrane protein 123	mRNA
SH2576_peak_629	chr11	70	3.24494e-05	NM_052932.2	TMEM123	114908	transmembrane protein 123	mRNA
SH2576_peak_630	chr11	112	3.22661e-07	NM_052932.2	TMEM123	114908	transmembrane protein 123	mRNA
SH2576_peak_631	chr11	172	3.50061e-10	NM_022122.2	MMP27	64066	matrix metallopeptidase 27	mRNA
SH2576_peak_632	chr11	93	2.62113e-06	NM_001318740.1	DCUN1D5	84259	defective in cullin neddylation 1 domain containing 5	mRNA
SH2576_peak_633	chr11	134	2.68043e-08	NM_015423.2	AASDHPPT	60496	aminoadipate-semialdehyde dehydrogenase-phosphopantetheinyl transferase	mRNA
SH2576_peak_634	chr11	102	9.73897e-07	NM_004398.3	DDX10	1662	DEAD-box helicase 10	mRNA
SH2576_peak_635	chr11	66	4.9696e-05	NM_001931.4	DLAT	1737	dihydrolipoamide S-acetyltransferase	mRNA
SH2576_peak_636	chr11	75	1.88899e-05	NM_015523.3	REXO2	25996	RNA exonuclease 2	mRNA
SH2576_peak_637	chr11	233	3.50058e-07	NM_001028.2	RPS25	6230	ribosomal protein S25	mRNA
SH2576_peak_638	chr11	272	1.0406e-14	NM_001028.2	RPS25	6230	ribosomal protein S25	mRNA
SH2576_peak_639	chr11	72	2.62148e-05	NM_001130991.2	HYOU1	10525	hypoxia up-regulated 1	mRNA
SH2576_peak_640	chr11	96	1.88988e-06	NM_001130991.2	HYOU1	10525	hypoxia up-regulated 1	mRNA
SH2576_peak_641	chr11	67	4.46307e-05	NM_006389.4	HYOU1	10525	hypoxia up-regulated 1	mRNA
SH2576_peak_642	chr11	110.25	8.3798e-06	NM_002105.2	H2AFX	3014	H2A histone family member X	mRNA
SH2576_peak_643	chr11	298.5	1.04416e-14	NM_002105.2	H2AFX	3014	H2A histone family member X	mRNA
SH2576_peak_644	chr11	69	3.61159e-05	NM_178507.2	OAF	220323	out at first homolog	mRNA
SH2576_peak_645	chr11	69	3.61159e-05	NM_178507.2	OAF	220323	out at first homolog	mRNA
SH2576_peak_646	chr11	69	3.79554e-05	NM_032873.4	UBASH3B	84959	ubiquitin associated and SH3 domain containing B	mRNA
SH2576_peak_647	chr11	343.5	8.13993e-15	NM_006597.5	HSPA8	3312	heat shock protein family A (Hsp70) member 8	mRNA
SH2576_peak_648	chr11	446	9.21546e-10	NM_006597.5	HSPA8	3312	heat shock protein family A (Hsp70) member 8	mRNA
SH2576_peak_649	chr11	400	8.13993e-15	NM_006597.5	HSPA8	3312	heat shock protein family A (Hsp70) member 8	mRNA
SH2576_peak_650	chr11	544.667	8.14284e-15	NM_006597.5	HSPA8	3312	heat shock protein family A (Hsp70) member 8	mRNA
SH2576_peak_651	chr11	245	7.72534e-14	NM_153201.3	HSPA8	3312	heat shock protein family A (Hsp70) member 8	mRNA
SH2576_peak_652	chr11	489	8.13993e-15	NM_006597.5	HSPA8	3312	heat shock protein family A (Hsp70) member 8	mRNA
SH2576_peak_653	chr11	80	1.09291e-05	NM_004879.4	EI24	9538	EI24%2C autophagy associated transmembrane protein	mRNA
SH2576_peak_654	chr11	70	3.24494e-05	NM_005238.3	ETS1	2113	ETS proto-oncogene 1	mRNA
SH2576_peak_655	chr11	78.5	1.33523e-05	NM_001167681.2	FLI1	2313	Fli-1 proto-oncogene%2C ETS transcription factor	mRNA
SH2576_peak_656	chr11	159	1.55527e-09	NM_001328684.1	APLP2	334	amyloid beta precursor like protein 2	mRNA
SH2576_peak_657	chr11	78	1.35993e-05	NM_001328684.1	APLP2	334	amyloid beta precursor like protein 2	mRNA
SH2576_peak_658	chr11	96	1.88988e-06	NM_001328684.1	APLP2	334	amyloid beta precursor like protein 2	mRNA
SH2576_peak_659	chr11	69	3.61159e-05	NM_001328684.1	APLP2	334	amyloid beta precursor like protein 2	mRNA
SH2576_peak_660	chr11	108	5.03481e-07	NM_001328684.1	APLP2	334	amyloid beta precursor like protein 2	mRNA
SH2576_peak_661	chr11	227	5.91184e-13	NM_001328684.1	APLP2	334	amyloid beta precursor like protein 2	mRNA
SH2576_peak_662	chr11	86	5.64952e-06	NM_001328684.1	APLP2	334	amyloid beta precursor like protein 2	mRNA
SH2576_peak_663	chr11	96	1.81045e-05	NM_001328684.1	APLP2	334	amyloid beta precursor like protein 2	mRNA
SH2576_peak_664	chr12	111	3.61455e-07	NM_002014.3	FKBP4	2288	FK506 binding protein 4	mRNA
SH2576_peak_665	chr12	71	2.90785e-05	NM_002014.3	FKBP4	2288	FK506 binding protein 4	mRNA
SH2576_peak_666	chr12	99	1.35969e-06	NM_002014.3	FKBP4	2288	FK506 binding protein 4	mRNA
SH2576_peak_667	chr12	80	1.09291e-05	NR_144351.1	TNFRSF1A	7132	TNF receptor superfamily member 1A	ncRNA
SH2576_peak_668	chr12	69	3.61159e-05	NM_016497.3	MRPL51	51258	mitochondrial ribosomal protein L51	mRNA
SH2576_peak_669	chr12	99	2.0132e-05	NM_016497.3	MRPL51	51258	mitochondrial ribosomal protein L51	mRNA
SH2576_peak_670	chr12	174	2.78708e-10	NR_004387.1	SCARNA10	692148	small Cajal body-specific RNA 10	ncRNA
SH2576_peak_671	chr12	302.4	1.80387e-09	NM_002046.5	GAPDH	2597	glyceraldehyde-3-phosphate dehydrogenase	mRNA
SH2576_peak_672	chr12	1767.67	8.13993e-15	NM_002046.5	GAPDH	2597	glyceraldehyde-3-phosphate dehydrogenase	mRNA
SH2576_peak_673	chr12	93	2.23884e-05	NM_001273.3	CHD4	1108	chromodomain helicase DNA binding protein 4	mRNA
SH2576_peak_674	chr12	105	7.00116e-07	NM_001273.3	CHD4	1108	chromodomain helicase DNA binding protein 4	mRNA
SH2576_peak_675	chr12	92	2.92399e-06	NM_001273.3	CHD4	1108	chromodomain helicase DNA binding protein 4	mRNA
SH2576_peak_676	chr12	77	1.52145e-05	NM_001273.3	CHD4	1108	chromodomain helicase DNA binding protein 4	mRNA
SH2576_peak_677	chr12	73	2.35075e-05	NM_001273.3	CHD4	1108	chromodomain helicase DNA binding protein 4	mRNA
SH2576_peak_678	chr12	183	9.78764e-11	NM_001273.3	CHD4	1108	chromodomain helicase DNA binding protein 4	mRNA
SH2576_peak_679	chr12	110	4.04619e-07	NM_001273.3	CHD4	1108	chromodomain helicase DNA binding protein 4	mRNA
SH2576_peak_680	chr12	92	2.92399e-06	NM_001273.3	CHD4	1108	chromodomain helicase DNA binding protein 4	mRNA
SH2576_peak_681	chr12	99	1.35969e-06	NM_001273.3	CHD4	1108	chromodomain helicase DNA binding protein 4	mRNA
SH2576_peak_682	chr12	84	7.05293e-06	NR_026581.1	MLF2	8079	myeloid leukemia factor 2	ncRNA
SH2576_peak_683	chr12	98.3333	1.8086e-05	NM_000365.5	TPI1	7167	triosephosphate isomerase 1	mRNA
SH2576_peak_684	chr12	364	1.35596e-14	NM_000365.5	TPI1	7167	triosephosphate isomerase 1	mRNA
SH2576_peak_685	chr12	114	1.1755e-05	NM_001144831.1	PHB2	11331	prohibitin 2	mRNA
SH2576_peak_686	chr12	67	4.46307e-05	NM_001144831.1	PHB2	11331	prohibitin 2	mRNA
SH2576_peak_687	chr12	112	3.53328e-06	NM_001144831.1	PHB2	11331	prohibitin 2	mRNA
SH2576_peak_688	chr12	101	1.08962e-06	NM_001207024.1	M6PR	4074	mannose-6-phosphate receptor%2C cation dependent	mRNA
SH2576_peak_689	chr12	85.6667	9.01427e-06	NM_001207024.1	M6PR	4074	mannose-6-phosphate receptor%2C cation dependent	mRNA
SH2576_peak_690	chr12	112	3.22661e-07	NM_001207024.1	M6PR	4074	mannose-6-phosphate receptor%2C cation dependent	mRNA
SH2576_peak_691	chr12	297	8.13993e-15	NM_005127.2	CLEC2B	9976	C-type lectin domain family 2 member B	mRNA
SH2576_peak_692	chr12	78	1.35993e-05	NM_004064.4	CDKN1B	1027	cyclin dependent kinase inhibitor 1B	mRNA
SH2576_peak_693	chr12	507.333	8.13993e-15	NR_135637.1	ARHGDIB	397	Rho GDP dissociation inhibitor beta	ncRNA
SH2576_peak_694	chr12	155	2.46285e-09	NM_001321423.1	ARHGDIB	397	Rho GDP dissociation inhibitor beta	mRNA
SH2576_peak_695	chr12	109.5	2.23171e-05	NM_007178.3	STRAP	11171	serine/threonine kinase receptor associated protein	mRNA
SH2576_peak_696	chr12	79	2.19397e-05	NM_001174097.2	LDHB	3945	lactate dehydrogenase B	mRNA
SH2576_peak_697	chr12	95	2.11265e-06	NM_001174097.2	LDHB	3945	lactate dehydrogenase B	mRNA
SH2576_peak_698	chr12	68	4.02219e-05	NM_001143843.1	TMEM106C	79022	transmembrane protein 106C	mRNA
SH2576_peak_699	chr12	67	4.46307e-05	NM_001143843.1	TMEM106C	79022	transmembrane protein 106C	mRNA
SH2576_peak_700	chr12	74	2.10962e-05	NM_004818.2	DDX23	9416	DEAD-box helicase 23	mRNA
SH2576_peak_701	chr12	792.833	1.45149e-14	NM_006082.2	TUBA1B	10376	tubulin alpha 1b	mRNA
SH2576_peak_702	chr12	713.5	8.13993e-15	NM_006082.2	TUBA1B	10376	tubulin alpha 1b	mRNA
SH2576_peak_703	chr12	97	1.69817e-06	NM_001270400.1	TUBA1A	7846	tubulin alpha 1a	mRNA
SH2576_peak_704	chr12	167	6.19893e-10	NM_001303115.1	TUBA1C	84790	tubulin alpha 1c	mRNA
SH2576_peak_705	chr12	236	2.71987e-06	NM_001303115.1	TUBA1C	84790	tubulin alpha 1c	mRNA
SH2576_peak_706	chr12	90	3.65759e-06	NM_003217.2	TMBIM6	7009	transmembrane BAX inhibitor motif containing 6	mRNA
SH2576_peak_707	chr12	94	2.35225e-06	NM_001098576.1	TMBIM6	7009	transmembrane BAX inhibitor motif containing 6	mRNA
SH2576_peak_708	chr12	90.5	4.09778e-06	NM_003217.2	TMBIM6	7009	transmembrane BAX inhibitor motif containing 6	mRNA
SH2576_peak_709	chr12	88	4.54982e-06	NM_003217.2	TMBIM6	7009	transmembrane BAX inhibitor motif containing 6	mRNA
SH2576_peak_710	chr12	74.3333	2.3347e-05	NM_001136264.1	DAZAP2	9802	DAZ associated protein 2	mRNA
SH2576_peak_711	chr12	74	2.10962e-05	NM_001417.6	EIF4B	1975	eukaryotic translation initiation factor 4B	mRNA
SH2576_peak_712	chr12	74	2.10962e-05	NM_001417.6	EIF4B	1975	eukaryotic translation initiation factor 4B	mRNA
SH2576_peak_713	chr12	138	1.70387e-08	NM_018457.3	PRR13	54458	proline rich 13	mRNA
SH2576_peak_714	chr12	117	1.62251e-05	NM_018457.3	PRR13	54458	proline rich 13	mRNA
SH2576_peak_715	chr12	195	2.42902e-11	NM_001128912.1	PCBP2	5094	poly(rC) binding protein 2	mRNA
SH2576_peak_716	chr12	104	2.10997e-06	NM_001002031.2	ATP5G2	517	ATP synthase%2C H+ transporting%2C mitochondrial Fo complex subunit C2 (subunit 9)	mRNA
SH2576_peak_717	chr12	126	6.62069e-08	NM_001002031.2	ATP5G2	517	ATP synthase%2C H+ transporting%2C mitochondrial Fo complex subunit C2 (subunit 9)	mRNA
SH2576_peak_718	chr12	155.25	1.58876e-06	NM_002136.3	HNRNPA1	3178	heterogeneous nuclear ribonucleoprotein A1	mRNA
SH2576_peak_719	chr12	142	1.09291e-08	NM_002136.3	HNRNPA1	3178	heterogeneous nuclear ribonucleoprotein A1	mRNA
SH2576_peak_720	chr12	129	4.71199e-08	NM_002136.3	HNRNPA1	3178	heterogeneous nuclear ribonucleoprotein A1	mRNA
SH2576_peak_721	chr12	88.5	4.45521e-06	NM_002136.3	HNRNPA1	3178	heterogeneous nuclear ribonucleoprotein A1	mRNA
SH2576_peak_722	chr12	146	2.74959e-07	NM_002205.4	ITGA5	3678	integrin subunit alpha 5	mRNA
SH2576_peak_723	chr12	67	4.46307e-05	NM_002205.4	ITGA5	3678	integrin subunit alpha 5	mRNA
SH2576_peak_724	chr12	101	1.08962e-06	NM_002205.4	ITGA5	3678	integrin subunit alpha 5	mRNA
SH2576_peak_725	chr12	81.5	1.47378e-05	NM_002205.4	ITGA5	3678	integrin subunit alpha 5	mRNA
SH2576_peak_726	chr12	95	2.11265e-06	NM_002205.4	ITGA5	3678	integrin subunit alpha 5	mRNA
SH2576_peak_727	chr12	107	5.60049e-07	NM_002205.4	ITGA5	3678	integrin subunit alpha 5	mRNA
SH2576_peak_728	chr12	68	4.02219e-05	NM_002205.4	ITGA5	3678	integrin subunit alpha 5	mRNA
SH2576_peak_729	chr12	84	7.05293e-06	NM_002205.4	ITGA5	3678	integrin subunit alpha 5	mRNA
SH2576_peak_730	chr12	106	6.24597e-07	NM_005337.4	NCKAP1L	3071	NCK associated protein 1 like	mRNA
SH2576_peak_731	chr12	158	1.74508e-09	NM_001257401.1	CD63	967	CD63 molecule	mRNA
SH2576_peak_732	chr12	102	9.73897e-07	NM_001257401.1	CD63	967	CD63 molecule	mRNA
SH2576_peak_733	chr12	101	1.08962e-06	NM_001257401.1	CD63	967	CD63 molecule	mRNA
SH2576_peak_734	chr12	665	8.13993e-15	NM_001029.3	RPS26	6231	ribosomal protein S26	mRNA
SH2576_peak_735	chr12	199	1.53592e-11	NM_001029.3	RPS26	6231	ribosomal protein S26	mRNA
SH2576_peak_736	chr12	288	8.20569e-15	NM_006191.2	PA2G4	5036	proliferation-associated 2G4	mRNA
SH2576_peak_737	chr12	98	1.52017e-06	NM_006191.2	PA2G4	5036	proliferation-associated 2G4	mRNA
SH2576_peak_738	chr12	121	1.16275e-07	NM_006191.2	PA2G4	5036	proliferation-associated 2G4	mRNA
SH2576_peak_739	chr12	240	1.33516e-13	NM_006191.2	PA2G4	5036	proliferation-associated 2G4	mRNA
SH2576_peak_740	chr12	960	8.13993e-15	NM_001035267.1	RPL41	6171	ribosomal protein L41	mRNA
SH2576_peak_741	chr12	68	4.02219e-05	NM_015292.2	ESYT1	23344	extended synaptotagmin 1	mRNA
SH2576_peak_742	chr12	210	4.29425e-12	NM_021019.4	MYL6	4637	myosin light chain 6	mRNA
SH2576_peak_743	chr12	161	1.23472e-09	NM_021019.4	MYL6	4637	myosin light chain 6	mRNA
SH2576_peak_744	chr12	75	1.88899e-05	NM_021019.4	MYL6	4637	myosin light chain 6	mRNA
SH2576_peak_745	chr12	72	2.85589e-05	NM_004077.2	CS	1431	citrate synthase	mRNA
SH2576_peak_746	chr12	93	2.62113e-06	NM_004077.2	CS	1431	citrate synthase	mRNA
SH2576_peak_747	chr12	88	4.54982e-06	NM_004077.2	CS	1431	citrate synthase	mRNA
SH2576_peak_748	chr12	104	7.81281e-07	NM_001686.3	ATP5B	506	ATP synthase%2C H+ transporting%2C mitochondrial F1 complex%2C beta polypeptide	mRNA
SH2576_peak_749	chr12	325	8.13993e-15	NM_001686.3	ATP5B	506	ATP synthase%2C H+ transporting%2C mitochondrial F1 complex%2C beta polypeptide	mRNA
SH2576_peak_750	chr12	161	1.23472e-09	NM_001686.3	ATP5B	506	ATP synthase%2C H+ transporting%2C mitochondrial F1 complex%2C beta polypeptide	mRNA
SH2576_peak_751	chr12	292	8.14867e-15	NM_001686.3	ATP5B	506	ATP synthase%2C H+ transporting%2C mitochondrial F1 complex%2C beta polypeptide	mRNA
SH2576_peak_752	chr12	185	7.77043e-11	NM_001686.3	ATP5B	506	ATP synthase%2C H+ transporting%2C mitochondrial F1 complex%2C beta polypeptide	mRNA
SH2576_peak_753	chr12	397	8.13993e-15	NM_001686.3	ATP5B	506	ATP synthase%2C H+ transporting%2C mitochondrial F1 complex%2C beta polypeptide	mRNA
SH2576_peak_754	chr12	111.25	8.17088e-06	NM_001282605.1	PTGES3	10728	prostaglandin E synthase 3	mRNA
SH2576_peak_755	chr12	215	2.39168e-12	NM_001282605.1	PTGES3	10728	prostaglandin E synthase 3	mRNA
SH2576_peak_756	chr12	97	1.69817e-06	NM_001113202.1	NACA	4666	nascent polypeptide-associated complex alpha subunit	mRNA
SH2576_peak_757	chr12	126	6.62069e-08	NM_001320193.1	NACA	4666	nascent polypeptide-associated complex alpha subunit	mRNA
SH2576_peak_758	chr12	133	3.01061e-08	NM_001320193.1	NACA	4666	nascent polypeptide-associated complex alpha subunit	mRNA
SH2576_peak_759	chr12	192	3.43345e-11	NM_005412.5	SHMT2	6472	serine hydroxymethyltransferase 2	mRNA
SH2576_peak_760	chr12	98	1.52017e-06	NM_005412.5	SHMT2	6472	serine hydroxymethyltransferase 2	mRNA
SH2576_peak_761	chr12	85.5	1.37872e-05	NM_001166359.1	SHMT2	6472	serine hydroxymethyltransferase 2	mRNA
SH2576_peak_762	chr12	73	2.35075e-05	NM_001166359.1	SHMT2	6472	serine hydroxymethyltransferase 2	mRNA
SH2576_peak_763	chr12	83.5	8.3968e-06	NM_005412.5	SHMT2	6472	serine hydroxymethyltransferase 2	mRNA
SH2576_peak_764	chr12	202.5	8.79045e-11	NM_000075.3	CDK4	1019	cyclin dependent kinase 4	mRNA
SH2576_peak_765	chr12	107.5	1.67203e-06	NM_000075.3	CDK4	1019	cyclin dependent kinase 4	mRNA
SH2576_peak_766	chr12	69	3.61159e-05	NM_002076.3	GNS	2799	glucosamine (N-acetyl)-6-sulfatase	mRNA
SH2576_peak_767	chr12	76	1.68959e-05	NM_032338.3	LLPH	84298	LLP homolog%2C long-term synaptic facilitation	mRNA
SH2576_peak_768	chr12	78	1.35993e-05	NM_007007.2	CPSF6	11052	cleavage and polyadenylation specific factor 6	mRNA
SH2576_peak_769	chr12	367.8	7.96643e-11	NM_000239.2	LYZ	4069	lysozyme	mRNA
SH2576_peak_770	chr12	135	2.39733e-08	NM_006431.2	CCT2	10576	chaperonin containing TCP1 subunit 2	mRNA
SH2576_peak_771	chr12	75	1.88899e-05	NM_199040.3	NUDT4	11163	nudix hydrolase 4	mRNA
SH2576_peak_772	chr12	73	2.35075e-05	NM_003348.3	UBE2N	7334	ubiquitin conjugating enzyme E2 N	mRNA
SH2576_peak_773	chr12	76	1.68959e-05	NM_001317182.1	METAP2	10988	methionyl aminopeptidase 2	mRNA
SH2576_peak_774	chr12	79	1.22438e-05	NM_001256643.1	LTA4H	4048	leukotriene A4 hydrolase	mRNA
SH2576_peak_775	chr12	214	4.33463e-09	NM_001307975.1	TMPO	7112	thymopoietin	mRNA
SH2576_peak_776	chr12	82	8.78718e-06	NM_213611.2	SLC25A3	5250	solute carrier family 25 member 3	mRNA
SH2576_peak_777	chr12	75	1.88899e-05	NM_213611.2	SLC25A3	5250	solute carrier family 25 member 3	mRNA
SH2576_peak_778	chr12	67	4.46307e-05	NM_201612.2	IKBIP	121457	IKBKB interacting protein	mRNA
SH2576_peak_779	chr12	123	9.30712e-08	NM_003299.2	HSP90B1	7184	heat shock protein 90 beta family member 1	mRNA
SH2576_peak_780	chr12	132	3.34685e-08	NM_003299.2	HSP90B1	7184	heat shock protein 90 beta family member 1	mRNA
SH2576_peak_781	chr12	100	1.21651e-06	NM_003299.2	HSP90B1	7184	heat shock protein 90 beta family member 1	mRNA
SH2576_peak_782	chr12	126	6.62069e-08	NM_003299.2	HSP90B1	7184	heat shock protein 90 beta family member 1	mRNA
SH2576_peak_783	chr12	82	8.78718e-06	NM_003299.2	HSP90B1	7184	heat shock protein 90 beta family member 1	mRNA
SH2576_peak_784	chr12	105	2.23202e-05	NM_003299.2	HSP90B1	7184	heat shock protein 90 beta family member 1	mRNA
SH2576_peak_785	chr12	180	1.39133e-10	NM_003299.2	HSP90B1	7184	heat shock protein 90 beta family member 1	mRNA
SH2576_peak_786	chr12	76.5	1.89329e-05	NM_003299.2	HSP90B1	7184	heat shock protein 90 beta family member 1	mRNA
SH2576_peak_787	chr12	71	2.90785e-05	NM_003330.3	TXNRD1	7296	thioredoxin reductase 1	mRNA
SH2576_peak_788	chr12	71	2.90785e-05	NM_080911.2	UNG	7374	uracil DNA glycosylase	mRNA
SH2576_peak_789	chr12	82	8.78718e-06	NM_001681.3	ATP2A2	488	ATPase sarcoplasmic/endoplasmic reticulum Ca2+ transporting 2	mRNA
SH2576_peak_790	chr12	117	1.83854e-07	NM_001287222.1	ARPC3	10094	actin related protein 2/3 complex subunit 3	mRNA
SH2576_peak_791	chr12	78	1.35993e-05	NM_002710.3	PPP1CC	5501	protein phosphatase 1 catalytic subunit gamma	mRNA
SH2576_peak_792	chr12	83	7.87312e-06	NM_002710.3	PPP1CC	5501	protein phosphatase 1 catalytic subunit gamma	mRNA
SH2576_peak_793	chr12	593	8.13993e-15	NM_001320137.1	RPL6	6128	ribosomal protein L6	mRNA
SH2576_peak_794	chr12	471	8.13993e-15	NM_001320137.1	RPL6	6128	ribosomal protein L6	mRNA
SH2576_peak_795	chr12	583	1.15478e-07	NM_001320142.1	RPL6	6128	ribosomal protein L6	mRNA
SH2576_peak_796	chr12	69	3.61159e-05	NM_001330437.1	PTPN11	5781	protein tyrosine phosphatase%2C non-receptor type 11	mRNA
SH2576_peak_797	chr12	74	2.11987e-05	NM_001168325.1	TESC	54997	tescalcin	mRNA
SH2576_peak_798	chr12	203	9.64835e-12	NM_002567.3	PEBP1	5037	phosphatidylethanolamine binding protein 1	mRNA
SH2576_peak_799	chr12	131	4.82427e-06	NM_002567.3	PEBP1	5037	phosphatidylethanolamine binding protein 1	mRNA
SH2576_peak_800	chr12	751	8.13993e-15	NM_053275.3	RPLP0	6175	ribosomal protein lateral stalk subunit P0	mRNA
SH2576_peak_801	chr12	400.75	7.21972e-08	NM_053275.3	RPLP0	6175	ribosomal protein lateral stalk subunit P0	mRNA
SH2576_peak_802	chr12	374	8.13993e-15	NR_003137.2	RNU4-2	26834	RNA%2C U4 small nuclear 2	snRNA
SH2576_peak_803	chr12	574	8.13993e-15	NR_003925.1	RNU4-1	26835	RNA%2C U4 small nuclear 1	snRNA
SH2576_peak_804	chr12	254	3.16688e-14	NM_004373.3	COX6A1	1337	cytochrome c oxidase subunit 6A1	mRNA
SH2576_peak_805	chr12	105	7.00116e-07	NM_004373.3	COX6A1	1337	cytochrome c oxidase subunit 6A1	mRNA
SH2576_peak_806	chr12	88	4.54982e-06	NM_003769.2	SRSF9	8683	serine and arginine rich splicing factor 9	mRNA
SH2576_peak_807	chr12	78	1.35993e-05	NM_001037495.1	DYNLL1	8655	dynein light chain LC8-type 1	mRNA
SH2576_peak_808	chr12	163	1.00728e-09	NM_001037494.1	DYNLL1	8655	dynein light chain LC8-type 1	mRNA
SH2576_peak_809	chr12	75	1.88899e-05	NM_016237.4	ANAPC5	51433	anaphase promoting complex subunit 5	mRNA
SH2576_peak_810	chr12	72	2.62148e-05	NM_032790.3	ORAI1	84876	ORAI calcium release-activated calcium modulator 1	mRNA
SH2576_peak_811	chr12	98	1.60113e-06	NM_016638.3	ARL6IP4	51329	ADP ribosylation factor like GTPase 6 interacting protein 4	mRNA
SH2576_peak_812	chr12	87	5.08973e-06	NM_016638.3	ARL6IP4	51329	ADP ribosylation factor like GTPase 6 interacting protein 4	mRNA
SH2576_peak_813	chr12	139	1.52307e-08	NR_130703.1	RILPL2	196383	Rab interacting lysosomal protein like 2	ncRNA
SH2576_peak_814	chr12	128	5.27154e-08	NM_001321445.1	TMED2	10959	transmembrane p24 trafficking protein 2	mRNA
SH2576_peak_815	chr12	82.5	2.096e-05	NM_001321445.1	TMED2	10959	transmembrane p24 trafficking protein 2	mRNA
SH2576_peak_816	chr12	75	1.88899e-05	NM_005505.4	SCARB1	949	scavenger receptor class B member 1	mRNA
SH2576_peak_817	chr12	73	2.35075e-05	NM_005505.4	SCARB1	949	scavenger receptor class B member 1	mRNA
SH2576_peak_818	chr12	181.5	4.8656e-09	NM_021009.6	UBC	7316	ubiquitin C	mRNA
SH2576_peak_819	chr12	226.429	3.95486e-11	NM_021009.6	UBC	7316	ubiquitin C	mRNA
SH2576_peak_820	chr12	68	4.02219e-05	NM_080626.5	BRI3BP	140707	BRI3 binding protein	mRNA
SH2576_peak_821	chr12	135	2.39733e-08	NM_001300797.1	RAN	5901	RAN%2C member RAS oncogene family	mRNA
SH2576_peak_822	chr12	84	7.05293e-06	NM_001300796.1	RAN	5901	RAN%2C member RAS oncogene family	mRNA
SH2576_peak_823	chr12	224	4.90434e-06	NM_001300797.1	RAN	5901	RAN%2C member RAS oncogene family	mRNA
SH2576_peak_824	chr13	92	2.92399e-06	NM_024026.4	MRPL57	78988	mitochondrial ribosomal protein L57	mRNA
SH2576_peak_825	chr13	97	1.18119e-05	NM_000982.3	RPL21	6144	ribosomal protein L21	mRNA
SH2576_peak_826	chr13	240	1.33516e-13	NM_002097.2	GTF3A	2971	general transcription factor IIIA	mRNA
SH2576_peak_827	chr13	113	2.88789e-07	NM_002097.2	GTF3A	2971	general transcription factor IIIA	mRNA
SH2576_peak_828	chr13	76	1.68959e-05	NM_002097.2	GTF3A	2971	general transcription factor IIIA	mRNA
SH2576_peak_829	chr13	78	1.35993e-05	NM_002128.5	HMGB1	3146	high mobility group box 1	mRNA
SH2576_peak_830	chr13	159.667	4.53377e-06	NM_002128.5	HMGB1	3146	high mobility group box 1	mRNA
SH2576_peak_831	chr13	113	2.88789e-07	NM_002128.5	HMGB1	3146	high mobility group box 1	mRNA
SH2576_peak_832	chr13	164	8.7668e-10	NM_001313892.1	HMGB1	3146	high mobility group box 1	mRNA
SH2576_peak_833	chr13	93	2.62113e-06	NM_001629.3	ALOX5AP	241	arachidonate 5-lipoxygenase activating protein	mRNA
SH2576_peak_834	chr13	118	1.73616e-07	NM_006644.3	HSPH1	10808	heat shock protein family H (Hsp110) member 1	mRNA
SH2576_peak_835	chr13	93	2.62113e-06	NM_001111045.1	CCNA1	8900	cyclin A1	mRNA
SH2576_peak_836	chr13	68	4.02219e-05	NM_004128.2	GTF2F2	2963	general transcription factor IIF subunit 2	mRNA
SH2576_peak_837	chr13	201	9.19272e-08	NM_001286272.1	TPT1	7178	tumor protein%2C translationally-controlled 1	mRNA
SH2576_peak_838	chr13	231	3.70545e-13	NM_001286273.1	TPT1	7178	tumor protein%2C translationally-controlled 1	mRNA
SH2576_peak_839	chr13	351.222	4.35196e-11	NM_002298.4	LCP1	3936	lymphocyte cytosolic protein 1	mRNA
SH2576_peak_840	chr13	206	6.79706e-12	NM_002298.4	LCP1	3936	lymphocyte cytosolic protein 1	mRNA
SH2576_peak_841	chr13	247	6.26619e-14	NM_002298.4	LCP1	3936	lymphocyte cytosolic protein 1	mRNA
SH2576_peak_842	chr13	78	1.35993e-05	NM_002298.4	LCP1	3936	lymphocyte cytosolic protein 1	mRNA
SH2576_peak_843	chr13	987	8.13993e-15	NM_002298.4	LCP1	3936	lymphocyte cytosolic protein 1	mRNA
SH2576_peak_844	chr13	931	8.13993e-15	NM_002298.4	LCP1	3936	lymphocyte cytosolic protein 1	mRNA
SH2576_peak_845	chr13	102	9.73897e-07	NM_001286761.1	RUBCNL	80183	RUN and cysteine rich domain containing beclin 1 interacting protein like	mRNA
SH2576_peak_846	chr13	138	1.70387e-08	NM_001984.1	ESD	2098	esterase D	mRNA
SH2576_peak_847	chr13	67	4.46307e-05	NM_001984.1	ESD	2098	esterase D	mRNA
SH2576_peak_848	chr13	105	2.5914e-06	NM_021999.4	ITM2B	9445	integral membrane protein 2B	mRNA
SH2576_peak_849	chr13	139	1.52307e-08	NM_021999.4	ITM2B	9445	integral membrane protein 2B	mRNA
SH2576_peak_850	chr13	74	2.10962e-05	NR_103803.1	EBPL	84650	emopamil binding protein like	ncRNA
SH2576_peak_851	chr13	66	4.9696e-05	NM_001142279.2	RNASEH2B	79621	ribonuclease H2 subunit B	mRNA
SH2576_peak_852	chr13	106.75	9.06634e-06	NM_001098525.2	CKAP2	26586	cytoskeleton associated protein 2	mRNA
SH2576_peak_853	chr13	95	2.11265e-06	NM_001128226.2	DIS3	22894	DIS3 homolog%2C exosome endoribonuclease and 3'-5' exoribonuclease	mRNA
SH2576_peak_854	chr13	97	1.69817e-06	NM_015057.4	MYCBP2	23077	MYC binding protein 2%2C E3 ubiquitin protein ligase	mRNA
SH2576_peak_855	chr13	116	2.0563e-07	NM_002271.4	IPO5	3843	importin 5	mRNA
SH2576_peak_856	chr13	91	3.2609e-06	NM_002271.4	IPO5	3843	importin 5	mRNA
SH2576_peak_857	chr13	109	4.52832e-07	NM_002271.4	IPO5	3843	importin 5	mRNA
SH2576_peak_858	chr13	95	2.11265e-06	NM_002271.4	IPO5	3843	importin 5	mRNA
SH2576_peak_859	chr13	76	1.68959e-05	NM_002271.4	IPO5	3843	importin 5	mRNA
SH2576_peak_860	chr13	71	2.90785e-05	NM_001032296.3	STK24	8428	serine/threonine kinase 24	mRNA
SH2576_peak_861	chr13	71	2.90785e-05	NM_177967.3	UBAC2	337867	UBA domain containing 2	mRNA
SH2576_peak_862	chr13	185.5	2.0231e-07	NM_004800.2	TM9SF2	9375	transmembrane 9 superfamily member 2	mRNA
SH2576_peak_863	chr13	68	4.02219e-05	NM_001330588.1	TPP2	7174	tripeptidyl peptidase 2	mRNA
SH2576_peak_864	chr13	76	1.68959e-05	NM_018011.3	ARGLU1	55082	arginine and glutamate rich 1	mRNA
SH2576_peak_865	chr13	111	3.61455e-07	NM_001145645.2	TNFSF13B	10673	tumor necrosis factor superfamily member 13b	mRNA
SH2576_peak_866	chr13	83	7.87312e-06	NM_001846.3	COL4A2	1284	collagen type IV alpha 2 chain	mRNA
SH2576_peak_867	chr13	107	5.60049e-07	NM_001846.3	COL4A2	1284	collagen type IV alpha 2 chain	mRNA
SH2576_peak_868	chr13	88	4.54982e-06	NM_017817.2	RAB20	55647	RAB20%2C member RAS oncogene family	mRNA
SH2576_peak_869	chr13	69	3.61159e-05	NM_017817.2	RAB20	55647	RAB20%2C member RAS oncogene family	mRNA
SH2576_peak_870	chr13	113	2.88789e-07	NM_017817.2	RAB20	55647	RAB20%2C member RAS oncogene family	mRNA
SH2576_peak_871	chr13	85	6.32276e-06	NM_017664.3	ANKRD10	55608	ankyrin repeat domain 10	mRNA
SH2576_peak_872	chr13	93	2.62113e-06	NM_003589.2	CUL4A	8451	cullin 4A	mRNA
SH2576_peak_873	chr13	187	6.1331e-11	NM_005561.3	LAMP1	3916	lysosomal associated membrane protein 1	mRNA
SH2576_peak_874	chr13	312	8.13993e-15	NM_005561.3	LAMP1	3916	lysosomal associated membrane protein 1	mRNA
SH2576_peak_875	chr13	135	9.3473e-08	NM_005561.3	LAMP1	3916	lysosomal associated membrane protein 1	mRNA
SH2576_peak_876	chr13	206	6.79706e-12	NM_007111.4	TFDP1	7027	transcription factor Dp-1	mRNA
SH2576_peak_877	chr13	117	1.83854e-07	NM_007111.4	TFDP1	7027	transcription factor Dp-1	mRNA
SH2576_peak_878	chr13	133	3.07372e-06	NM_007111.4	TFDP1	7027	transcription factor Dp-1	mRNA
SH2576_peak_879	chr14	16869	8.13993e-15	NR_002312.1	RPPH1	85495	ribonuclease P RNA component H1	RNase_P_RNA
SH2576_peak_880	chr14	68	4.02219e-05	NM_001641.3	APEX1	328	apurinic/apyrimidinic endodeoxyribonuclease 1	mRNA
SH2576_peak_881	chr14	105	7.00116e-07	NM_080649.2	APEX1	328	apurinic/apyrimidinic endodeoxyribonuclease 1	mRNA
SH2576_peak_882	chr14	128	7.6096e-07	NM_080649.2	APEX1	328	apurinic/apyrimidinic endodeoxyribonuclease 1	mRNA
SH2576_peak_883	chr14	129.5	1.33019e-07	NM_000270.3	PNP	4860	purine nucleoside phosphorylase	mRNA
SH2576_peak_884	chr14	109	4.52832e-07	NM_002935.2	RNASE3	6037	ribonuclease A family member 3	mRNA
SH2576_peak_885	chr14	72	2.62148e-05	NM_002935.2	RNASE3	6037	ribonuclease A family member 3	mRNA
SH2576_peak_886	chr14	119.5	2.25869e-07	NM_002934.2	RNASE2	6036	ribonuclease A family member 2	mRNA
SH2576_peak_887	chr14	154	2.89268e-06	NM_004500.3	HNRNPC	3183	heterogeneous nuclear ribonucleoprotein C (C1/C2)	mRNA
SH2576_peak_888	chr14	109	4.52832e-07	NM_004500.3	HNRNPC	3183	heterogeneous nuclear ribonucleoprotein C (C1/C2)	mRNA
SH2576_peak_889	chr14	67	4.46307e-05	NM_007192.3	SUPT16H	11198	SPT16 homolog%2C facilitates chromatin remodeling subunit	mRNA
SH2576_peak_890	chr14	339	8.13993e-15	NM_007192.3	SUPT16H	11198	SPT16 homolog%2C facilitates chromatin remodeling subunit	mRNA
SH2576_peak_891	chr14	72	2.62148e-05	NM_007192.3	SUPT16H	11198	SPT16 homolog%2C facilitates chromatin remodeling subunit	mRNA
SH2576_peak_892	chr14	73	2.35075e-05	NM_007192.3	SUPT16H	11198	SPT16 homolog%2C facilitates chromatin remodeling subunit	mRNA
SH2576_peak_893	chr14	121	1.16275e-07	NM_001344.3	DAD1	1603	defender against cell death 1	mRNA
SH2576_peak_894	chr14	105	7.00116e-07	NM_005015.3	OXA1L	5018	OXA1L%2C mitochondrial inner membrane protein	mRNA
SH2576_peak_895	chr14	81	9.80868e-06	NM_001144932.2	PSMB5	5693	proteasome subunit beta 5	mRNA
SH2576_peak_896	chr14	83	7.87312e-06	NM_001805.3	CEBPE	1053	CCAAT/enhancer binding protein epsilon	mRNA
SH2576_peak_897	chr14	67	4.46307e-05	NM_001199864.1	BCL2L2-PABPN1	100529063	BCL2L2-PABPN1 readthrough	mRNA
SH2576_peak_898	chr14	102	9.73897e-07	NM_006156.2	NEDD8	4738	neural precursor cell expressed%2C developmentally down-regulated 8	mRNA
SH2576_peak_899	chr14	108	5.03481e-07	NM_001911.2	CTSG	1511	cathepsin G	mRNA
SH2576_peak_900	chr14	171.5	2.26416e-07	NM_001911.2	CTSG	1511	cathepsin G	mRNA
SH2576_peak_901	chr14	83	7.87312e-06	NM_002791.2	PSMA6	5687	proteasome subunit alpha 6	mRNA
SH2576_peak_902	chr14	69	3.61159e-05	NM_020529.2	NFKBIA	4792	NFKB inhibitor alpha	mRNA
SH2576_peak_903	chr14	116	2.0563e-07	NM_001032.4	RPS29	6235	ribosomal protein S29	mRNA
SH2576_peak_904	chr14	26464.5	8.13993e-15	NR_002715.1	RN7SL1	6029	RNA%2C 7SL%2C cytoplasmic 1	SRP_RNA
SH2576_peak_905	chr14	140	5.28522e-08	NM_001001.4	RPL36AL	6166	ribosomal protein L36a like	mRNA
SH2576_peak_906	chr14	72	2.62148e-05	NM_002408.3	MGAT2	4247	mannosyl (alpha-1%2C6-)-glycoprotein beta-1%2C2-N-acetylglucosaminyltransferase	mRNA
SH2576_peak_907	chr14	71	2.90785e-05	NM_002408.3	MGAT2	4247	mannosyl (alpha-1%2C6-)-glycoprotein beta-1%2C2-N-acetylglucosaminyltransferase	mRNA
SH2576_peak_908	chr14	78	1.35993e-05	NM_002408.3	MGAT2	4247	mannosyl (alpha-1%2C6-)-glycoprotein beta-1%2C2-N-acetylglucosaminyltransferase	mRNA
SH2576_peak_909	chr14	38741.5	8.13993e-15	NR_027260.1	RN7SL2	378706	RNA%2C 7SL%2C cytoplasmic 2	SRP_RNA
SH2576_peak_910	chr14	157	1.9567e-09	NM_001663.3	ARF6	382	ADP ribosylation factor 6	mRNA
SH2576_peak_911	chr14	91.5	1.08758e-05	NM_001663.3	ARF6	382	ADP ribosylation factor 6	mRNA
SH2576_peak_912	chr14	82	8.78718e-06	NM_001163940.1	PYGL	5836	glycogen phosphorylase L	mRNA
SH2576_peak_913	chr14	122.5	4.39408e-06	NM_001163940.1	PYGL	5836	glycogen phosphorylase L	mRNA
SH2576_peak_914	chr14	93	2.62113e-06	NM_030755.4	TMX1	81542	thioredoxin related transmembrane protein 1	mRNA
SH2576_peak_915	chr14	119	1.46086e-07	NM_016039.2	C14orf166	51637	chromosome 14 open reading frame 166	mRNA
SH2576_peak_916	chr14	67	4.46307e-05	NM_002806.3	PSMC6	5706	proteasome 26S subunit%2C ATPase 6	mRNA
SH2576_peak_917	chr14	78	1.35993e-05	NM_181054.2	HIF1A	3091	hypoxia inducible factor 1 alpha subunit	mRNA
SH2576_peak_918	chr14	306	8.13993e-15	NM_001102.3	ACTN1	87	actinin alpha 1	mRNA
SH2576_peak_919	chr14	66	4.9696e-05	NM_001102.3	ACTN1	87	actinin alpha 1	mRNA
SH2576_peak_920	chr14	92	2.92399e-06	NM_001102.3	ACTN1	87	actinin alpha 1	mRNA
SH2576_peak_921	chr14	88	4.54982e-06	NM_001102.3	ACTN1	87	actinin alpha 1	mRNA
SH2576_peak_922	chr14	68	4.02219e-05	NM_001102.3	ACTN1	87	actinin alpha 1	mRNA
SH2576_peak_923	chr14	72	2.85589e-05	NM_004450.2	ERH	2079	enhancer of rudimentary homolog (Drosophila)	mRNA
SH2576_peak_924	chr14	80	1.09291e-05	NM_001320214.1	SRSF5	6430	serine and arginine rich splicing factor 5	mRNA
SH2576_peak_925	chr14	105	7.00116e-07	NM_006827.5	TMED10	10972	transmembrane p24 trafficking protein 10	mRNA
SH2576_peak_926	chr14	112	3.22661e-07	NM_006827.5	TMED10	10972	transmembrane p24 trafficking protein 10	mRNA
SH2576_peak_927	chr14	80	1.09291e-05	NM_006399.3	BATF	10538	basic leucine zipper ATF-like transcription factor	mRNA
SH2576_peak_928	chr14	92	2.92399e-06	NM_001321441.1	AHSA1	10598	activator of HSP90 ATPase activity 1	mRNA
SH2576_peak_929	chr14	71	2.90785e-05	NM_001330212.1	PSMC1	5700	proteasome 26S subunit%2C ATPase 1	mRNA
SH2576_peak_930	chr14	73	2.35075e-05	NM_006888.4	CALM1	801	calmodulin 1	mRNA
SH2576_peak_931	chr14	93.5	6.37363e-06	NM_006888.4	CALM1	801	calmodulin 1	mRNA
SH2576_peak_932	chr14	84	7.05293e-06	NM_175748.3	UBR7	55148	ubiquitin protein ligase E3 component n-recognin 7 (putative)	mRNA
SH2576_peak_933	chr14	86	6.22238e-06	NM_020414.3	DDX24	57062	DEAD-box helicase 24	mRNA
SH2576_peak_934	chr14	87	5.08973e-06	NM_020414.3	DDX24	57062	DEAD-box helicase 24	mRNA
SH2576_peak_935	chr14	75.6667	1.80009e-05	NM_020414.3	DDX24	57062	DEAD-box helicase 24	mRNA
SH2576_peak_936	chr14	80.5	1.07362e-05	NM_016417.2	GLRX5	51218	glutaredoxin 5	mRNA
SH2576_peak_937	chr14	114	2.5829e-07	NM_001099402.1	CCNK	8812	cyclin K	mRNA
SH2576_peak_938	chr14	114.5	2.47209e-07	NM_003403.4	YY1	7528	YY1 transcription factor	mRNA
SH2576_peak_939	chr14	82	8.78718e-06	NM_001376.4	DYNC1H1	1778	dynein cytoplasmic 1 heavy chain 1	mRNA
SH2576_peak_940	chr14	69	3.61159e-05	NM_001376.4	DYNC1H1	1778	dynein cytoplasmic 1 heavy chain 1	mRNA
SH2576_peak_941	chr14	95	2.11265e-06	NM_001376.4	DYNC1H1	1778	dynein cytoplasmic 1 heavy chain 1	mRNA
SH2576_peak_942	chr14	144.333	6.64273e-08	NM_005348.3	HSP90AA1	3320	heat shock protein 90 alpha family class A member 1	mRNA
SH2576_peak_943	chr14	172.5	2.4848e-05	NM_005348.3	HSP90AA1	3320	heat shock protein 90 alpha family class A member 1	mRNA
SH2576_peak_944	chr14	177.75	1.33767e-05	NM_001017963.2	HSP90AA1	3320	heat shock protein 90 alpha family class A member 1	mRNA
SH2576_peak_945	chr14	173.5	2.57684e-06	NM_001017963.2	HSP90AA1	3320	heat shock protein 90 alpha family class A member 1	mRNA
SH2576_peak_946	chr14	106	6.24597e-07	NM_005348.3	HSP90AA1	3320	heat shock protein 90 alpha family class A member 1	mRNA
SH2576_peak_947	chr14	132	2.81649e-07	NM_005348.3	HSP90AA1	3320	heat shock protein 90 alpha family class A member 1	mRNA
SH2576_peak_948	chr14	77	1.52145e-05	NM_001969.4	EIF5	1983	eukaryotic translation initiation factor 5	mRNA
SH2576_peak_949	chr14	171	3.915e-10	NM_001127393.1	C14orf2	9556	chromosome 14 open reading frame 2	mRNA
SH2576_peak_950	chr14	73	2.35075e-05	NM_005163.2	AKT1	207	AKT serine/threonine kinase 1	mRNA
SH2576_peak_951	chr14	66	4.9696e-05	NM_005163.2	AKT1	207	AKT serine/threonine kinase 1	mRNA
SH2576_peak_952	chr14	80	1.09291e-05	NM_017955.3	CDCA4	55038	cell division cycle associated 4	mRNA
SH2576_peak_953	chr14	75	1.88899e-05	NM_001311.4	CRIP1	1396	cysteine rich protein 1	mRNA
SH2576_peak_954	chr15	77	1.52145e-05	NM_001184889.1	NIPA2	81614	non imprinted in Prader-Willi/Angelman syndrome 2	mRNA
SH2576_peak_955	chr15	85	6.32276e-06	NM_020154.2	EMC7	56851	ER membrane protein complex subunit 7	mRNA
SH2576_peak_956	chr15	101	1.08962e-06	NM_016454.3	EMC4	51234	ER membrane protein complex subunit 4	mRNA
SH2576_peak_957	chr15	69	3.61159e-05	NM_016454.3	EMC4	51234	ER membrane protein complex subunit 4	mRNA
SH2576_peak_958	chr15	133	9.4516e-07	NM_018648.3	NOP10	55505	NOP10 ribonucleoprotein	mRNA
SH2576_peak_959	chr15	81	9.80868e-06	NM_014106.3	ZNF770	54989	zinc finger protein 770	mRNA
SH2576_peak_960	chr15	88	5.96067e-06	NM_001309434.1	SRP14	6727	signal recognition particle 14	mRNA
SH2576_peak_961	chr15	97	1.69817e-06	NM_020857.2	VPS18	57617	VPS18%2C CORVET/HOPS core subunit	mRNA
SH2576_peak_962	chr15	418	8.13993e-15	NM_005313.4	PDIA3	2923	protein disulfide isomerase family A member 3	mRNA
SH2576_peak_963	chr15	113	2.88789e-07	NM_005313.4	PDIA3	2923	protein disulfide isomerase family A member 3	mRNA
SH2576_peak_964	chr15	72	2.62148e-05	NM_005313.4	PDIA3	2923	protein disulfide isomerase family A member 3	mRNA
SH2576_peak_965	chr15	469	8.13993e-15	NM_001199875.1	SERF2	10169	small EDRK-rich factor 2	mRNA
SH2576_peak_966	chr15	113	2.88789e-07	NM_016400.3	HYPK	25764	huntingtin interacting protein K	mRNA
SH2576_peak_967	chr15	100	1.21651e-06	NM_001284336.1	EIF3J	8669	eukaryotic translation initiation factor 3 subunit J	mRNA
SH2576_peak_968	chr15	79	1.22438e-05	NM_001284336.1	EIF3J	8669	eukaryotic translation initiation factor 3 subunit J	mRNA
SH2576_peak_969	chr15	516	8.13993e-15	NM_004048.2	B2M	567	beta-2-microglobulin	mRNA
SH2576_peak_970	chr15	291.5	6.38229e-14	NM_004048.2	B2M	567	beta-2-microglobulin	mRNA
SH2576_peak_971	chr15	74	2.10962e-05	NM_021199.3	SQRDL	58472	sulfide quinone reductase-like (yeast)	mRNA
SH2576_peak_972	chr15	93	2.62113e-06	NM_021199.3	SQRDL	58472	sulfide quinone reductase-like (yeast)	mRNA
SH2576_peak_973	chr15	87	5.08973e-06	NM_001025248.1	DUT	1854	deoxyuridine triphosphatase	mRNA
SH2576_peak_974	chr15	374	8.13993e-15	NM_001948.3	DUT	1854	deoxyuridine triphosphatase	mRNA
SH2576_peak_975	chr15	68	4.02219e-05	NM_001948.3	DUT	1854	deoxyuridine triphosphatase	mRNA
SH2576_peak_976	chr15	89	4.07385e-06	NM_001948.3	DUT	1854	deoxyuridine triphosphatase	mRNA
SH2576_peak_977	chr15	120.667	8.92998e-06	NM_014335.2	EID1	23741	EP300 interacting inhibitor of differentiation 1	mRNA
SH2576_peak_978	chr15	112.5	8.45041e-06	NM_004236.3	COPS2	9318	COP9 signalosome subunit 2	mRNA
SH2576_peak_979	chr15	76	1.68959e-05	NM_015263.3	DMXL2	23312	Dmx like 2	mRNA
SH2576_peak_980	chr15	115	2.30957e-07	NM_016304.2	RSL24D1	51187	ribosomal L24 domain containing 1	mRNA
SH2576_peak_981	chr15	131	3.73775e-08	NM_016304.2	RSL24D1	51187	ribosomal L24 domain containing 1	mRNA
SH2576_peak_982	chr15	66	4.9696e-05	NM_001204451.1	CCPG1	9236	cell cycle progression 1	mRNA
SH2576_peak_983	chr15	118	1.64509e-07	NR_024433.1	LINC00926	283663	long intergenic non-protein coding RNA 926	lnc_RNA
SH2576_peak_984	chr15	68	4.02219e-05	NM_001110.3	ADAM10	102	ADAM metallopeptidase domain 10	mRNA
SH2576_peak_985	chr15	111	3.61455e-07	NM_004701.3	CCNB2	9133	cyclin B2	mRNA
SH2576_peak_986	chr15	83	7.87312e-06	NM_004701.3	CCNB2	9133	cyclin B2	mRNA
SH2576_peak_987	chr15	67	4.46307e-05	NM_004330.3	BNIP2	663	BCL2 interacting protein 2	mRNA
SH2576_peak_988	chr15	225.5	6.79967e-06	NM_001002858.2	ANXA2	302	annexin A2	mRNA
SH2576_peak_989	chr15	96	1.88988e-06	NM_001136015.2	ANXA2	302	annexin A2	mRNA
SH2576_peak_990	chr15	234	2.61459e-13	NM_015920.3	RPS27L	51065	ribosomal protein S27 like	mRNA
SH2576_peak_991	chr15	157	1.9567e-09	NM_015920.3	RPS27L	51065	ribosomal protein S27 like	mRNA
SH2576_peak_992	chr15	75	1.88899e-05	NM_001289108.1	FAM96A	84191	family with sequence similarity 96 member A	mRNA
SH2576_peak_993	chr15	93	2.62113e-06	NM_001289108.1	FAM96A	84191	family with sequence similarity 96 member A	mRNA
SH2576_peak_994	chr15	77	1.52145e-05	NM_001242933.1	SNX1	6642	sorting nexin 1	mRNA
SH2576_peak_995	chr15	70	3.24494e-05	NM_148955.3	SNX1	6642	sorting nexin 1	mRNA
SH2576_peak_996	chr15	876	8.13993e-15	NM_024798.2	SNX22	79856	sorting nexin 22	mRNA
SH2576_peak_997	chr15	75	1.88899e-05	NM_024798.2	SNX22	79856	sorting nexin 22	mRNA
SH2576_peak_998	chr15	84	7.05293e-06	NM_000942.4	PPIB	5479	peptidylprolyl isomerase B	mRNA
SH2576_peak_999	chr15	75	1.88899e-05	NM_014736.5	PCLAF	9768	PCNA clamp associated factor	mRNA
SH2576_peak_1000	chr15	73	2.35075e-05	NM_015042.1	ZNF609	23060	zinc finger protein 609	mRNA
SH2576_peak_1001	chr15	131.5	5.80765e-08	NM_001127890.4	SPG21	51324	spastic paraplegia 21 (autosomal recessive%2C Mast syndrome)	mRNA
SH2576_peak_1002	chr15	372	8.13993e-15	NR_002756.2	RNU5A-1	26831	RNA%2C U5A small nuclear 1	snRNA
SH2576_peak_1003	chr15	133	3.01061e-08	NR_002757.3	RNU5B-1	26832	RNA%2C U5B small nuclear 1	snRNA
SH2576_peak_1004	chr15	82	8.78718e-06	NM_016395.2	HACD3	51495	3-hydroxyacyl-CoA dehydratase 3	mRNA
SH2576_peak_1005	chr15	418.5	4.70053e-14	NM_000968.3	RPL4	6124	ribosomal protein L4	mRNA
SH2576_peak_1006	chr15	273	2.94769e-08	NM_000968.3	RPL4	6124	ribosomal protein L4	mRNA
SH2576_peak_1007	chr15	66	4.9696e-05	NM_000968.3	RPL4	6124	ribosomal protein L4	mRNA
SH2576_peak_1008	chr15	363	8.13993e-15	NM_000968.3	RPL4	6124	ribosomal protein L4	mRNA
SH2576_peak_1009	chr15	128.5	9.87403e-08	NR_002441.1	SNORD18A	595098	small nucleolar RNA%2C C/D box 18A	snoRNA
SH2576_peak_1010	chr15	70	3.24494e-05	NM_001143936.1	C15orf61	145853	chromosome 15 open reading frame 61	mRNA
SH2576_peak_1011	chr15	160	1.3874e-09	NM_001320687.1	PIAS1	8554	protein inhibitor of activated STAT 1	mRNA
SH2576_peak_1012	chr15	87.5	4.86168e-06	NM_017882.2	CLN6	54982	ceroid-lipofuscinosis%2C neuronal 6%2C late infantile%2C variant	mRNA
SH2576_peak_1013	chr15	113	2.88789e-07	NM_017882.2	CLN6	54982	ceroid-lipofuscinosis%2C neuronal 6%2C late infantile%2C variant	mRNA
SH2576_peak_1014	chr15	112	3.22661e-07	NM_017882.2	CLN6	54982	ceroid-lipofuscinosis%2C neuronal 6%2C late infantile%2C variant	mRNA
SH2576_peak_1015	chr15	125	7.432e-08	NM_015322.4	FEM1B	10116	fem-1 homolog B	mRNA
SH2576_peak_1016	chr15	66	4.9696e-05	NM_015322.4	FEM1B	10116	fem-1 homolog B	mRNA
SH2576_peak_1017	chr15	89	4.07385e-06	NM_006305.3	ANP32A	8125	acidic nuclear phosphoprotein 32 family member A	mRNA
SH2576_peak_1018	chr15	87	5.08973e-06	NM_006305.3	ANP32A	8125	acidic nuclear phosphoprotein 32 family member A	mRNA
SH2576_peak_1019	chr15	91	3.2609e-06	NM_006305.3	ANP32A	8125	acidic nuclear phosphoprotein 32 family member A	mRNA
SH2576_peak_1020	chr15	66	4.9696e-05	NM_004856.6	KIF23	9493	kinesin family member 23	mRNA
SH2576_peak_1021	chr15	383	8.13993e-15	NM_001003.2	RPLP1	6176	ribosomal protein lateral stalk subunit P1	mRNA
SH2576_peak_1022	chr15	970	8.13993e-15	NM_001003.2	RPLP1	6176	ribosomal protein lateral stalk subunit P1	mRNA
SH2576_peak_1023	chr15	76	1.68959e-05	NM_001282980.1	TLE3	7090	transducin like enhancer of split 3	mRNA
SH2576_peak_1024	chr15	763.75	8.13993e-15	NM_001206799.1	PKM	5315	pyruvate kinase%2C muscle	mRNA
SH2576_peak_1025	chr15	183	9.78764e-11	NM_001206799.1	PKM	5315	pyruvate kinase%2C muscle	mRNA
SH2576_peak_1026	chr15	67	4.46307e-05	NM_001206797.2	PKM	5315	pyruvate kinase%2C muscle	mRNA
SH2576_peak_1027	chr15	672	8.13993e-15	NM_001206799.1	PKM	5315	pyruvate kinase%2C muscle	mRNA
SH2576_peak_1028	chr15	262	1.68375e-14	NM_001206799.1	PKM	5315	pyruvate kinase%2C muscle	mRNA
SH2576_peak_1029	chr15	230	4.15884e-13	NM_001206799.1	PKM	5315	pyruvate kinase%2C muscle	mRNA
SH2576_peak_1030	chr15	85	6.32276e-06	NM_031284.4	ADPGK	83440	ADP dependent glucokinase	mRNA
SH2576_peak_1031	chr15	73	2.35075e-05	NM_031284.4	ADPGK	83440	ADP dependent glucokinase	mRNA
SH2576_peak_1032	chr15	147	6.14084e-09	NR_040107.1	ADPGK-AS1	100287559	ADPGK antisense RNA 1	lnc_RNA
SH2576_peak_1033	chr15	86	5.64952e-06	NM_001307939.1	ARID3B	10620	AT-rich interaction domain 3B	mRNA
SH2576_peak_1034	chr15	108	5.03481e-07	NM_004383.2	CSK	1445	c-src tyrosine kinase	mRNA
SH2576_peak_1035	chr15	96	1.88988e-06	NM_001127190.1	CSK	1445	c-src tyrosine kinase	mRNA
SH2576_peak_1036	chr15	104	1.56481e-06	NM_001127190.1	CSK	1445	c-src tyrosine kinase	mRNA
SH2576_peak_1037	chr15	76	1.94436e-05	NM_005697.4	SCAMP2	10066	secretory carrier membrane protein 2	mRNA
SH2576_peak_1038	chr15	152	3.45559e-09	NM_004255.3	COX5A	9377	cytochrome c oxidase subunit 5A	mRNA
SH2576_peak_1039	chr15	151	3.87462e-09	NM_004255.3	COX5A	9377	cytochrome c oxidase subunit 5A	mRNA
SH2576_peak_1040	chr15	67	4.46307e-05	NM_017793.2	RPP25	54913	ribonuclease P/MRP subunit p25	mRNA
SH2576_peak_1041	chr15	67	4.46307e-05	NM_017793.2	RPP25	54913	ribonuclease P/MRP subunit p25	mRNA
SH2576_peak_1042	chr15	71	2.90785e-05	NM_015492.4	C15orf39	56905	chromosome 15 open reading frame 39	mRNA
SH2576_peak_1043	chr15	94	2.35225e-06	NM_015492.4	C15orf39	56905	chromosome 15 open reading frame 39	mRNA
SH2576_peak_1044	chr15	66	4.9696e-05	NM_018285.3	IMP3	55272	IMP3%2C U3 small nucleolar ribonucleoprotein	mRNA
SH2576_peak_1045	chr15	173	3.14385e-10	NM_018285.3	IMP3	55272	IMP3%2C U3 small nucleolar ribonucleoprotein	mRNA
SH2576_peak_1046	chr15	105	7.00116e-07	NM_198902.2	TSPAN3	10099	tetraspanin 3	mRNA
SH2576_peak_1047	chr15	71	2.90785e-05	NM_198902.2	TSPAN3	10099	tetraspanin 3	mRNA
SH2576_peak_1048	chr15	161	1.23472e-09	NM_001330676.1	PSMA4	5685	proteasome subunit alpha 4	mRNA
SH2576_peak_1049	chr15	563	8.13993e-15	NM_206839.2	MORF4L1	10933	mortality factor 4 like 1	mRNA
SH2576_peak_1050	chr15	90	3.65759e-06	NM_206839.2	MORF4L1	10933	mortality factor 4 like 1	mRNA
SH2576_peak_1051	chr15	120	1.30423e-07	NM_206839.2	MORF4L1	10933	mortality factor 4 like 1	mRNA
SH2576_peak_1052	chr15	95	2.11265e-06	NM_206839.2	MORF4L1	10933	mortality factor 4 like 1	mRNA
SH2576_peak_1053	chr15	100	1.21651e-06	NM_004390.4	CTSH	1512	cathepsin H	mRNA
SH2576_peak_1054	chr15	149	4.86953e-09	NM_007364.3	TMED3	23423	transmembrane p24 trafficking protein 3	mRNA
SH2576_peak_1055	chr15	71	2.90785e-05	NM_007364.3	TMED3	23423	transmembrane p24 trafficking protein 3	mRNA
SH2576_peak_1056	chr15	199.333	1.22559e-09	NM_007364.3	TMED3	23423	transmembrane p24 trafficking protein 3	mRNA
SH2576_peak_1057	chr15	66	4.9696e-05	NR_028330.1	ST20-AS1	283687	ST20 antisense RNA 1	lnc_RNA
SH2576_peak_1058	chr15	72	2.62148e-05	NM_004049.3	BCL2A1	597	BCL2 related protein A1	mRNA
SH2576_peak_1059	chr15	96	1.81045e-05	NM_004049.3	BCL2A1	597	BCL2 related protein A1	mRNA
SH2576_peak_1060	chr15	68	4.02219e-05	NR_126327.1	MESDC2	23184	mesoderm development candidate 2	ncRNA
SH2576_peak_1061	chr15	286	8.27148e-15	NM_001021.4	RPS17	6218	ribosomal protein S17	mRNA
SH2576_peak_1062	chr15	677	8.13993e-15	NR_111943.1	RPS17	6218	ribosomal protein S17	ncRNA
SH2576_peak_1063	chr15	136	2.14046e-08	NR_111943.1	RPS17	6218	ribosomal protein S17	ncRNA
SH2576_peak_1064	chr15	104	7.81281e-07	NM_001011885.1	BTBD1	53339	BTB domain containing 1	mRNA
SH2576_peak_1065	chr15	87.5	1.65747e-05	NM_001150.2	ANPEP	290	alanyl aminopeptidase%2C membrane	mRNA
SH2576_peak_1066	chr15	93	2.62113e-06	NM_001150.2	ANPEP	290	alanyl aminopeptidase%2C membrane	mRNA
SH2576_peak_1067	chr15	142	1.09618e-08	NM_001150.2	ANPEP	290	alanyl aminopeptidase%2C membrane	mRNA
SH2576_peak_1068	chr15	75	1.88899e-05	NM_001150.2	ANPEP	290	alanyl aminopeptidase%2C membrane	mRNA
SH2576_peak_1069	chr15	66	4.9696e-05	NM_002168.3	IDH2	3418	isocitrate dehydrogenase (NADP(+)) 2%2C mitochondrial	mRNA
SH2576_peak_1070	chr15	117	1.83854e-07	NM_002168.3	IDH2	3418	isocitrate dehydrogenase (NADP(+)) 2%2C mitochondrial	mRNA
SH2576_peak_1071	chr15	93	2.62113e-06	NM_003870.3	IQGAP1	8826	IQ motif containing GTPase activating protein 1	mRNA
SH2576_peak_1072	chr15	75	1.88899e-05	NM_003870.3	IQGAP1	8826	IQ motif containing GTPase activating protein 1	mRNA
SH2576_peak_1073	chr15	86	5.64952e-06	NM_003870.3	IQGAP1	8826	IQ motif containing GTPase activating protein 1	mRNA
SH2576_peak_1074	chr15	72	2.62148e-05	NM_003870.3	IQGAP1	8826	IQ motif containing GTPase activating protein 1	mRNA
SH2576_peak_1075	chr15	67	4.46307e-05	NM_003870.3	IQGAP1	8826	IQ motif containing GTPase activating protein 1	mRNA
SH2576_peak_1076	chr15	66	4.9696e-05	NM_003981.3	PRC1	9055	protein regulator of cytokinesis 1	mRNA
SH2576_peak_1077	chr15	77	1.60127e-05	NM_014918.4	CHSY1	22856	chondroitin sulfate synthase 1	mRNA
SH2576_peak_1078	chr15	89	4.07385e-06	NM_014918.4	CHSY1	22856	chondroitin sulfate synthase 1	mRNA
SH2576_peak_1079	chr15	179.714	7.24095e-06	NM_014918.4	CHSY1	22856	chondroitin sulfate synthase 1	mRNA
SH2576_peak_1080	chr15	85	1.05013e-05	NM_014918.4	CHSY1	22856	chondroitin sulfate synthase 1	mRNA
SH2576_peak_1081	chr16	68	4.02219e-05	NM_016310.4	POLR3K	51728	RNA polymerase III subunit K	mRNA
SH2576_peak_1082	chr16	72	2.85589e-05	NM_001015054.2	MPG	4350	N-methylpurine DNA glycosylase	mRNA
SH2576_peak_1083	chr16	110	1.45417e-05	NM_001015054.2	MPG	4350	N-methylpurine DNA glycosylase	mRNA
SH2576_peak_1084	chr16	125	7.432e-08	NM_005861.3	STUB1	10273	STIP1 homology and U-box containing protein 1	mRNA
SH2576_peak_1085	chr16	89	4.07385e-06	NM_003294.3	TPSAB1	7177	tryptase alpha/beta 1	mRNA
SH2576_peak_1086	chr16	413	8.13993e-15	NM_003294.3	TPSAB1	7177	tryptase alpha/beta 1	mRNA
SH2576_peak_1087	chr16	90	3.65759e-06	NM_003345.4	UBE2I	7329	ubiquitin conjugating enzyme E2 I	mRNA
SH2576_peak_1088	chr16	110	4.04619e-07	NM_194261.2	UBE2I	7329	ubiquitin conjugating enzyme E2 I	mRNA
SH2576_peak_1089	chr16	72	2.62148e-05	NM_014714.3	IFT140	9742	intraflagellar transport 140	mRNA
SH2576_peak_1090	chr16	132	7.69165e-08	NM_023936.1	MRPS34	65993	mitochondrial ribosomal protein S34	mRNA
SH2576_peak_1091	chr16	213	3.01144e-12	NM_023936.1	MRPS34	65993	mitochondrial ribosomal protein S34	mRNA
SH2576_peak_1092	chr16	133	3.01061e-08	NM_004548.2	NDUFB10	4716	NADH:ubiquinone oxidoreductase subunit B10	mRNA
SH2576_peak_1093	chr16	859	8.13993e-15	NM_002952.3	RPS2	6187	ribosomal protein S2	mRNA
SH2576_peak_1094	chr16	450.667	8.36066e-15	NM_002952.3	RPS2	6187	ribosomal protein S2	mRNA
SH2576_peak_1095	chr16	635	1.08155e-13	NM_002952.3	RPS2	6187	ribosomal protein S2	mRNA
SH2576_peak_1096	chr16	74	2.10962e-05	NM_178167.3	ZNF598	90850	zinc finger protein 598	mRNA
SH2576_peak_1097	chr16	113.5	4.36472e-06	NM_006711.4	RNPS1	10921	RNA binding protein with serine rich domain 1	mRNA
SH2576_peak_1098	chr16	66	4.9696e-05	NM_006711.4	RNPS1	10921	RNA binding protein with serine rich domain 1	mRNA
SH2576_peak_1099	chr16	103	8.74326e-07	NM_001198569.1	ATP6V0C	527	ATPase H+ transporting V0 subunit c	mRNA
SH2576_peak_1100	chr16	81	9.80868e-06	NM_016333.3	SRRM2	23524	serine/arginine repetitive matrix 2	mRNA
SH2576_peak_1101	chr16	73	2.35075e-05	NM_016333.3	SRRM2	23524	serine/arginine repetitive matrix 2	mRNA
SH2576_peak_1102	chr16	86.6667	1.46672e-05	NM_016333.3	SRRM2	23524	serine/arginine repetitive matrix 2	mRNA
SH2576_peak_1103	chr16	87	1.35943e-05	NM_016333.3	SRRM2	23524	serine/arginine repetitive matrix 2	mRNA
SH2576_peak_1104	chr16	81	1.74086e-05	NM_016333.3	SRRM2	23524	serine/arginine repetitive matrix 2	mRNA
SH2576_peak_1105	chr16	131	3.73775e-08	NM_016333.3	SRRM2	23524	serine/arginine repetitive matrix 2	mRNA
SH2576_peak_1106	chr16	82.8333	1.87712e-05	NM_016333.3	SRRM2	23524	serine/arginine repetitive matrix 2	mRNA
SH2576_peak_1107	chr16	73	2.35075e-05	NM_001284512.1	PAQR4	124222	progestin and adipoQ receptor family member 4	mRNA
SH2576_peak_1108	chr16	189.5	1.15404e-10	NM_004221.4	IL32	9235	interleukin 32	mRNA
SH2576_peak_1109	chr16	138	2.23154e-05	NR_033904.1	LINC00921	283876	long intergenic non-protein coding RNA 921	lnc_RNA
SH2576_peak_1110	chr16	166.333	7.12541e-09	NM_015659.2	RSL1D1	26156	ribosomal L1 domain containing 1	mRNA
SH2576_peak_1111	chr16	87.5	2.0391e-05	NM_002094.3	GSPT1	2935	G1 to S phase transition 1	mRNA
SH2576_peak_1112	chr16	123	9.30712e-08	NM_015161.2	ARL6IP1	23204	ADP ribosylation factor like GTPase 6 interacting protein 1	mRNA
SH2576_peak_1113	chr16	100	1.59059e-06	NM_016025.4	METTL9	51108	methyltransferase like 9	mRNA
SH2576_peak_1114	chr16	75	1.88899e-05	NM_003366.3	UQCRC2	7385	ubiquinol-cytochrome c reductase core protein II	mRNA
SH2576_peak_1115	chr16	102	2.94181e-06	NM_006043.1	HS3ST2	9956	heparan sulfate-glucosamine 3-sulfotransferase 2	mRNA
SH2576_peak_1116	chr16	87	5.08973e-06	NM_006043.1	HS3ST2	9956	heparan sulfate-glucosamine 3-sulfotransferase 2	mRNA
SH2576_peak_1117	chr16	92	2.92399e-06	NM_006043.1	HS3ST2	9956	heparan sulfate-glucosamine 3-sulfotransferase 2	mRNA
SH2576_peak_1118	chr16	121	1.16275e-07	NM_005003.2	NDUFAB1	4706	NADH:ubiquinone oxidoreductase subunit AB1	mRNA
SH2576_peak_1119	chr16	181	1.62247e-05	NM_005030.5	PLK1	5347	polo like kinase 1	mRNA
SH2576_peak_1120	chr16	130	4.21019e-08	NM_005030.5	PLK1	5347	polo like kinase 1	mRNA
SH2576_peak_1121	chr16	82	8.78718e-06	NM_005030.5	PLK1	5347	polo like kinase 1	mRNA
SH2576_peak_1122	chr16	92	2.92399e-06	NM_005030.5	PLK1	5347	polo like kinase 1	mRNA
SH2576_peak_1123	chr16	129	1.46234e-06	NM_005030.5	PLK1	5347	polo like kinase 1	mRNA
SH2576_peak_1124	chr16	86	5.64952e-06	NM_015171.3	XPO6	23214	exportin 6	mRNA
SH2576_peak_1125	chr16	108	5.03481e-07	NM_177530.2	SULT1A1	6817	sulfotransferase family 1A member 1	mRNA
SH2576_peak_1126	chr16	68	4.02219e-05	NM_001308230.1	ATXN2L	11273	ataxin 2 like	mRNA
SH2576_peak_1127	chr16	68	4.02219e-05	NM_001308230.1	ATXN2L	11273	ataxin 2 like	mRNA
SH2576_peak_1128	chr16	262	1.68375e-14	NM_003321.4	TUFM	7284	Tu translation elongation factor%2C mitochondrial	mRNA
SH2576_peak_1129	chr16	117	2.20192e-06	NM_003321.4	TUFM	7284	Tu translation elongation factor%2C mitochondrial	mRNA
SH2576_peak_1130	chr16	244	8.58707e-14	NM_003321.4	TUFM	7284	Tu translation elongation factor%2C mitochondrial	mRNA
SH2576_peak_1131	chr16	153	3.09175e-09	NM_001030288.2	SPN	6693	sialophorin	mRNA
SH2576_peak_1132	chr16	69.5	3.42826e-05	NM_001030288.2	SPN	6693	sialophorin	mRNA
SH2576_peak_1133	chr16	96	1.88988e-06	NM_001256269.1	KIF22	3835	kinesin family member 22	mRNA
SH2576_peak_1134	chr16	73	2.35075e-05	NM_001256269.1	KIF22	3835	kinesin family member 22	mRNA
SH2576_peak_1135	chr16	127	5.89537e-08	NM_001256269.1	KIF22	3835	kinesin family member 22	mRNA
SH2576_peak_1136	chr16	145	1.17614e-06	NM_001042539.2	MAZ	4150	MYC associated zinc finger protein	mRNA
SH2576_peak_1137	chr16	121.6	5.0001e-07	NM_001276276.1	MAZ	4150	MYC associated zinc finger protein	mRNA
SH2576_peak_1138	chr16	88	4.54982e-06	NM_001083613.1	TMEM219	124446	transmembrane protein 219	mRNA
SH2576_peak_1139	chr16	378	8.13993e-15	NM_000034.3	ALDOA	226	aldolase%2C fructose-bisphosphate A	mRNA
SH2576_peak_1140	chr16	127	5.89537e-08	NM_001127617.2	ALDOA	226	aldolase%2C fructose-bisphosphate A	mRNA
SH2576_peak_1141	chr16	541.5	8.13993e-15	NM_001127617.2	ALDOA	226	aldolase%2C fructose-bisphosphate A	mRNA
SH2576_peak_1142	chr16	896.5	8.13993e-15	NM_001127617.2	ALDOA	226	aldolase%2C fructose-bisphosphate A	mRNA
SH2576_peak_1143	chr16	195	2.42902e-11	NM_001303506.1	PPP4C	5531	protein phosphatase 4 catalytic subunit	mRNA
SH2576_peak_1144	chr16	89	4.07385e-06	NM_001303506.1	PPP4C	5531	protein phosphatase 4 catalytic subunit	mRNA
SH2576_peak_1145	chr16	104	7.81281e-07	NR_135192.1	LOC101928595	101928595	uncharacterized LOC101928595	lnc_RNA
SH2576_peak_1146	chr16	141	1.21936e-08	NM_001193333.2	CORO1A	11151	coronin 1A	mRNA
SH2576_peak_1147	chr16	128.75	1.51866e-06	NM_007074.3	CORO1A	11151	coronin 1A	mRNA
SH2576_peak_1148	chr16	189.5	9.19272e-08	NM_001193333.2	CORO1A	11151	coronin 1A	mRNA
SH2576_peak_1149	chr16	266.5	3.16138e-06	NM_007074.3	CORO1A	11151	coronin 1A	mRNA
SH2576_peak_1150	chr16	112	2.08109e-06	NR_134470.1	DCTPP1	79077	dCTP pyrophosphatase 1	ncRNA
SH2576_peak_1151	chr16	74	2.54795e-05	NM_012248.3	SEPHS2	22928	selenophosphate synthetase 2	mRNA
SH2576_peak_1152	chr16	96.6667	3.02553e-06	NM_012248.3	SEPHS2	22928	selenophosphate synthetase 2	mRNA
SH2576_peak_1153	chr16	116	2.0563e-07	NM_024006.5	VKORC1	79001	vitamin K epoxide reductase complex subunit 1	mRNA
SH2576_peak_1154	chr16	126	6.62069e-08	NM_001122957.2	BCKDK	10295	branched chain ketoacid dehydrogenase kinase	mRNA
SH2576_peak_1155	chr16	96	1.88988e-06	NM_001122957.2	BCKDK	10295	branched chain ketoacid dehydrogenase kinase	mRNA
SH2576_peak_1156	chr16	199	1.53592e-11	NM_001271926.1	BCKDK	10295	branched chain ketoacid dehydrogenase kinase	mRNA
SH2576_peak_1157	chr16	86	5.64952e-06	NM_001122957.2	BCKDK	10295	branched chain ketoacid dehydrogenase kinase	mRNA
SH2576_peak_1158	chr16	222	1.06455e-12	NR_028388.2	FUS	2521	FUS RNA binding protein	ncRNA
SH2576_peak_1159	chr16	146	6.9045e-09	NR_028388.2	FUS	2521	FUS RNA binding protein	ncRNA
SH2576_peak_1160	chr16	81	9.80868e-06	NR_028388.2	FUS	2521	FUS RNA binding protein	ncRNA
SH2576_peak_1161	chr16	119	1.46086e-07	NR_028388.2	FUS	2521	FUS RNA binding protein	ncRNA
SH2576_peak_1162	chr16	174	2.78708e-10	NM_145182.2	PYCARD	29108	PYD and CARD domain containing	mRNA
SH2576_peak_1163	chr16	148	5.46609e-09	NR_102400.1	PYCARD-AS1	100652740	PYCARD antisense RNA 1	lnc_RNA
SH2576_peak_1164	chr16	69	3.61159e-05	NM_018206.5	VPS35	55737	VPS35%2C retromer complex component	mRNA
SH2576_peak_1165	chr16	71	2.90785e-05	NM_005880.3	DNAJA2	10294	DnaJ heat shock protein family (Hsp40) member A2	mRNA
SH2576_peak_1166	chr16	66	4.9696e-05	NM_017839.4	LPCAT2	54947	lysophosphatidylcholine acyltransferase 2	mRNA
SH2576_peak_1167	chr16	96	1.88988e-06	NM_001025194.1	CES1	1066	carboxylesterase 1	mRNA
SH2576_peak_1168	chr16	74	2.10962e-05	NM_001025194.1	CES1	1066	carboxylesterase 1	mRNA
SH2576_peak_1169	chr16	137	1.91642e-08	NM_001025194.1	CES1	1066	carboxylesterase 1	mRNA
SH2576_peak_1170	chr16	102	9.73897e-07	NM_001025194.1	CES1	1066	carboxylesterase 1	mRNA
SH2576_peak_1171	chr16	236	2.0817e-13	NM_001025194.1	CES1	1066	carboxylesterase 1	mRNA
SH2576_peak_1172	chr16	77	1.52145e-05	NM_007006.2	NUDT21	11051	nudix hydrolase 21	mRNA
SH2576_peak_1173	chr16	69	3.61159e-05	NM_005953.3	MT2A	4502	metallothionein 2A	mRNA
SH2576_peak_1174	chr16	67	4.46307e-05	NM_001265612.1	CNOT1	23019	CCR4-NOT transcription complex subunit 1	mRNA
SH2576_peak_1175	chr16	84	7.05293e-06	NM_001286220.1	GOT2	2806	glutamic-oxaloacetic transaminase 2	mRNA
SH2576_peak_1176	chr16	80	1.09291e-05	NM_004691.4	ATP6V0D1	9114	ATPase H+ transporting V0 subunit d1	mRNA
SH2576_peak_1177	chr16	67	4.46307e-05	NM_001322038.1	NUTF2	10204	nuclear transport factor 2	mRNA
SH2576_peak_1178	chr16	94	2.35225e-06	NM_004555.3	NFATC3	4775	nuclear factor of activated T-cells 3	mRNA
SH2576_peak_1179	chr16	70	3.24494e-05	NM_030579.2	CYB5B	80777	cytochrome b5 type B	mRNA
SH2576_peak_1180	chr16	79	1.70841e-05	NR_074074.1	NOB1	28987	NIN1/PSMD8 binding protein 1 homolog	ncRNA
SH2576_peak_1181	chr16	69	3.61159e-05	NM_001605.2	AARS	16	alanyl-tRNA synthetase	mRNA
SH2576_peak_1182	chr16	79	1.40746e-05	NM_012426.4	SF3B3	23450	splicing factor 3b subunit 3	mRNA
SH2576_peak_1183	chr16	68	4.02219e-05	NM_002811.4	PSMD7	5713	proteasome 26S subunit%2C non-ATPase 7	mRNA
SH2576_peak_1184	chr16	69	3.61159e-05	NM_001130089.1	KARS	3735	lysyl-tRNA synthetase	mRNA
SH2576_peak_1185	chr16	82	8.78718e-06	NM_001537.3	HSBP1	3281	heat shock factor binding protein 1	mRNA
SH2576_peak_1186	chr16	89.5	1.82603e-05	NM_021149.3	COTL1	23406	coactosin like F-actin binding protein 1	mRNA
SH2576_peak_1187	chr16	86	5.64952e-06	NM_021149.3	COTL1	23406	coactosin like F-actin binding protein 1	mRNA
SH2576_peak_1188	chr16	121	2.03847e-06	NM_001318788.1	COX4I1	1327	cytochrome c oxidase subunit 4I1	mRNA
SH2576_peak_1189	chr16	66	4.9696e-05	NM_003486.6	SLC7A5	8140	solute carrier family 7 member 5	mRNA
SH2576_peak_1190	chr16	92	4.48137e-06	NM_003486.6	SLC7A5	8140	solute carrier family 7 member 5	mRNA
SH2576_peak_1191	chr16	67	4.46307e-05	NM_003486.6	SLC7A5	8140	solute carrier family 7 member 5	mRNA
SH2576_peak_1192	chr16	121.5	2.54596e-06	NM_003486.6	SLC7A5	8140	solute carrier family 7 member 5	mRNA
SH2576_peak_1193	chr16	109	4.52832e-07	NM_000101.3	CYBA	1535	cytochrome b-245 alpha chain	mRNA
SH2576_peak_1194	chr16	100	1.21651e-06	NM_000101.3	CYBA	1535	cytochrome b-245 alpha chain	mRNA
SH2576_peak_1195	chr16	79	1.22438e-05	NM_030928.3	CDT1	81620	chromatin licensing and DNA replication factor 1	mRNA
SH2576_peak_1196	chr16	74	2.10962e-05	NM_001030018.1	APRT	353	adenine phosphoribosyltransferase	mRNA
SH2576_peak_1197	chr16	138	1.70387e-08	NM_001243131.1	RPL13	6137	ribosomal protein L13	mRNA
SH2576_peak_1198	chr16	92	2.92399e-06	NM_000977.3	RPL13	6137	ribosomal protein L13	mRNA
SH2576_peak_1199	chr16	174	1.45393e-05	NM_001243131.1	RPL13	6137	ribosomal protein L13	mRNA
SH2576_peak_1200	chr16	81	9.80868e-06	NM_014972.2	TCF25	22980	transcription factor 25	mRNA
SH2576_peak_1201	chr17	174	2.78708e-10	NM_182705.2	RFLNB	359845	refilin B	mRNA
SH2576_peak_1202	chr17	143.667	9.59807e-07	NM_006761.4	YWHAE	7531	tyrosine 3-monooxygenase/tryptophan 5-monooxygenase activation protein epsilon	mRNA
SH2576_peak_1203	chr17	87	5.08973e-06	NM_006761.4	YWHAE	7531	tyrosine 3-monooxygenase/tryptophan 5-monooxygenase activation protein epsilon	mRNA
SH2576_peak_1204	chr17	81	9.80868e-06	NR_024058.1	YWHAE	7531	tyrosine 3-monooxygenase/tryptophan 5-monooxygenase activation protein epsilon	ncRNA
SH2576_peak_1205	chr17	126.5	1.31074e-05	NM_006445.3	PRPF8	10594	pre-mRNA processing factor 8	mRNA
SH2576_peak_1206	chr17	87	5.08973e-06	NM_006445.3	PRPF8	10594	pre-mRNA processing factor 8	mRNA
SH2576_peak_1207	chr17	79	1.22438e-05	NM_006445.3	PRPF8	10594	pre-mRNA processing factor 8	mRNA
SH2576_peak_1208	chr17	96	1.88988e-06	NM_006445.3	PRPF8	10594	pre-mRNA processing factor 8	mRNA
SH2576_peak_1209	chr17	90	3.65759e-06	NM_006445.3	PRPF8	10594	pre-mRNA processing factor 8	mRNA
SH2576_peak_1210	chr17	73	2.35075e-05	NM_006445.3	PRPF8	10594	pre-mRNA processing factor 8	mRNA
SH2576_peak_1211	chr17	66	4.9696e-05	NM_006445.3	PRPF8	10594	pre-mRNA processing factor 8	mRNA
SH2576_peak_1212	chr17	105	7.00116e-07	NM_006445.3	PRPF8	10594	pre-mRNA processing factor 8	mRNA
SH2576_peak_1213	chr17	90	3.65759e-06	NM_006445.3	PRPF8	10594	pre-mRNA processing factor 8	mRNA
SH2576_peak_1214	chr17	78	1.35993e-05	NM_006445.3	PRPF8	10594	pre-mRNA processing factor 8	mRNA
SH2576_peak_1215	chr17	134	2.68043e-08	NM_006445.3	PRPF8	10594	pre-mRNA processing factor 8	mRNA
SH2576_peak_1216	chr17	89	4.07385e-06	NM_006445.3	PRPF8	10594	pre-mRNA processing factor 8	mRNA
SH2576_peak_1217	chr17	78	1.35993e-05	NM_006445.3	PRPF8	10594	pre-mRNA processing factor 8	mRNA
SH2576_peak_1218	chr17	110.5	1.80597e-05	NM_006445.3	PRPF8	10594	pre-mRNA processing factor 8	mRNA
SH2576_peak_1219	chr17	73	2.35075e-05	NM_006445.3	PRPF8	10594	pre-mRNA processing factor 8	mRNA
SH2576_peak_1220	chr17	84	7.05293e-06	NM_006445.3	PRPF8	10594	pre-mRNA processing factor 8	mRNA
SH2576_peak_1221	chr17	92.3333	9.64283e-06	NM_006445.3	PRPF8	10594	pre-mRNA processing factor 8	mRNA
SH2576_peak_1222	chr17	112	3.22661e-07	NM_002945.3	RPA1	6117	replication protein A1	mRNA
SH2576_peak_1223	chr17	99	1.35969e-06	NM_003342.4	UBE2G1	7326	ubiquitin conjugating enzyme E2 G1	mRNA
SH2576_peak_1224	chr17	72	2.62148e-05	NM_001105538.1	MYBBP1A	10514	MYB binding protein 1a	mRNA
SH2576_peak_1225	chr17	68	4.02219e-05	NM_004313.3	ARRB2	409	arrestin beta 2	mRNA
SH2576_peak_1226	chr17	122	1.03959e-07	NM_004313.3	ARRB2	409	arrestin beta 2	mRNA
SH2576_peak_1227	chr17	103	8.74326e-07	NM_001270481.1	PSMB6	5694	proteasome subunit beta 6	mRNA
SH2576_peak_1228	chr17	66	4.9696e-05	NM_001270481.1	PSMB6	5694	proteasome subunit beta 6	mRNA
SH2576_peak_1229	chr17	863.5	8.2282e-15	NM_005022.3	PFN1	5216	profilin 1	mRNA
SH2576_peak_1230	chr17	1359	8.13993e-15	NM_005022.3	PFN1	5216	profilin 1	mRNA
SH2576_peak_1231	chr17	149.667	1.53231e-06	NM_001212.3	C1QBP	708	complement C1q binding protein	mRNA
SH2576_peak_1232	chr17	71	2.90785e-05	NM_001212.3	C1QBP	708	complement C1q binding protein	mRNA
SH2576_peak_1233	chr17	99	1.35969e-06	NM_001212.3	C1QBP	708	complement C1q binding protein	mRNA
SH2576_peak_1234	chr17	104	8.46471e-06	NM_001004333.4	RNASEK	440400	ribonuclease K	mRNA
SH2576_peak_1235	chr17	73	2.35075e-05	NM_001270447.1	ACADVL	37	acyl-CoA dehydrogenase%2C very long chain	mRNA
SH2576_peak_1236	chr17	85	6.32276e-06	NM_001270447.1	ACADVL	37	acyl-CoA dehydrogenase%2C very long chain	mRNA
SH2576_peak_1237	chr17	81.5	9.96105e-06	NM_001270447.1	ACADVL	37	acyl-CoA dehydrogenase%2C very long chain	mRNA
SH2576_peak_1238	chr17	71	3.32959e-05	NM_007278.1	GABARAP	11337	GABA type A receptor-associated protein	mRNA
SH2576_peak_1239	chr17	78	1.35993e-05	NM_007278.1	GABARAP	11337	GABA type A receptor-associated protein	mRNA
SH2576_peak_1240	chr17	86	5.64952e-06	NM_015343.4	CTDNEP1	23399	CTD nuclear envelope phosphatase 1	mRNA
SH2576_peak_1241	chr17	68	4.02219e-05	NM_001970.4	EIF5A	1984	eukaryotic translation initiation factor 5A	mRNA
SH2576_peak_1242	chr17	533	8.13993e-15	NM_001970.4	EIF5A	1984	eukaryotic translation initiation factor 5A	mRNA
SH2576_peak_1243	chr17	435	1.08697e-06	NM_001970.4	EIF5A	1984	eukaryotic translation initiation factor 5A	mRNA
SH2576_peak_1244	chr17	85	6.32276e-06	NM_000937.4	POLR2A	5430	RNA polymerase II subunit A	mRNA
SH2576_peak_1245	chr17	132	3.34685e-08	NM_001416.3	EIF4A1	1973	eukaryotic translation initiation factor 4A1	mRNA
SH2576_peak_1246	chr17	149.667	9.18958e-07	NM_001416.3	EIF4A1	1973	eukaryotic translation initiation factor 4A1	mRNA
SH2576_peak_1247	chr17	83	8.28931e-06	NR_037926.1	SENP3-EIF4A1	100533955	SENP3-EIF4A1 readthrough (NMD candidate)	lnc_RNA
SH2576_peak_1248	chr17	120	1.30423e-07	NM_001416.3	EIF4A1	1973	eukaryotic translation initiation factor 4A1	mRNA
SH2576_peak_1249	chr17	67	4.46307e-05	NM_001040059.1	CD68	968	CD68 molecule	mRNA
SH2576_peak_1250	chr17	155	2.46285e-09	NM_001320924.2	NAA38	84316	N(alpha)-acetyltransferase 38%2C NatC auxiliary subunit	mRNA
SH2576_peak_1251	chr17	66	4.9696e-05	NM_021210.4	TRAPPC1	58485	trafficking protein particle complex 1	mRNA
SH2576_peak_1252	chr17	75	1.88899e-05	NM_001313955.1	AURKB	9212	aurora kinase B	mRNA
SH2576_peak_1253	chr17	87	5.08973e-06	NM_001315531.1	RPL26	6154	ribosomal protein L26	mRNA
SH2576_peak_1254	chr17	72	2.62148e-05	NM_018127.6	ELAC2	60528	elaC ribonuclease Z 2	mRNA
SH2576_peak_1255	chr17	85	6.32276e-06	NM_018127.6	ELAC2	60528	elaC ribonuclease Z 2	mRNA
SH2576_peak_1256	chr17	369	8.13993e-15	NM_001281720.1	UBB	7314	ubiquitin B	mRNA
SH2576_peak_1257	chr17	84	7.05293e-06	NR_027168.2	LRRC75A-AS1	125144	LRRC75A antisense RNA 1	lnc_RNA
SH2576_peak_1258	chr17	243.333	5.84864e-11	NR_027168.2	LRRC75A-AS1	125144	LRRC75A antisense RNA 1	lnc_RNA
SH2576_peak_1259	chr17	93	2.62113e-06	NM_001199125.1	COPS3	8533	COP9 signalosome subunit 3	mRNA
SH2576_peak_1260	chr17	70	3.24494e-05	NM_017758.3	ALKBH5	54890	alkB homolog 5%2C RNA demethylase	mRNA
SH2576_peak_1261	chr17	121	3.16236e-06	NR_003271.1	SNORD3B-1	26851	small nucleolar RNA%2C C/D box 3B-1	snoRNA
SH2576_peak_1262	chr17	336	8.13993e-15	NR_003924.1	SNORD3B-2	780852	small nucleolar RNA%2C C/D box 3B-2	snoRNA
SH2576_peak_1263	chr17	101	1.08962e-06	NR_006882.1	SNORD3D	780854	small nucleolar RNA%2C C/D box 3D	snoRNA
SH2576_peak_1264	chr17	480.5	3.16138e-06	NR_006880.1	SNORD3A	780851	small nucleolar RNA%2C C/D box 3A	snoRNA
SH2576_peak_1265	chr17	104	1.31181e-05	NM_002308.3	LGALS9	3965	galectin 9	mRNA
SH2576_peak_1266	chr17	81	9.80868e-06	NM_015584.4	POLDIP2	26073	DNA polymerase delta interacting protein 2	mRNA
SH2576_peak_1267	chr17	70	3.24494e-05	NM_015584.4	POLDIP2	26073	DNA polymerase delta interacting protein 2	mRNA
SH2576_peak_1268	chr17	83	7.87312e-06	NM_001032293.2	ZNF207	7756	zinc finger protein 207	mRNA
SH2576_peak_1269	chr17	165	7.79834e-10	NM_001032293.2	ZNF207	7756	zinc finger protein 207	mRNA
SH2576_peak_1270	chr17	83	7.87312e-06	NM_001270482.1	PSMD11	5717	proteasome 26S subunit%2C non-ATPase 11	mRNA
SH2576_peak_1271	chr17	81	9.80868e-06	NM_002982.3	CCL2	6347	C-C motif chemokine ligand 2	mRNA
SH2576_peak_1272	chr17	89.5	1.4791e-05	NM_002985.2	CCL5	6352	C-C motif chemokine ligand 5	mRNA
SH2576_peak_1273	chr17	81	9.80868e-06	NM_012138.3	AATF	26574	apoptosis antagonizing transcription factor	mRNA
SH2576_peak_1274	chr17	73	2.35075e-05	NM_001136498.1	CISD3	284106	CDGSH iron sulfur domain 3	mRNA
SH2576_peak_1275	chr17	174	2.78708e-10	NM_000978.3	RPL23	9349	ribosomal protein L23	mRNA
SH2576_peak_1276	chr17	66	4.9696e-05	NM_006148.3	LASP1	3927	LIM and SH3 protein 1	mRNA
SH2576_peak_1277	chr17	581	8.13993e-15	NM_000981.3	RPL19	6143	ribosomal protein L19	mRNA
SH2576_peak_1278	chr17	130	9.67921e-08	NM_002809.3	PSMD3	5709	proteasome 26S subunit%2C non-ATPase 3	mRNA
SH2576_peak_1279	chr17	90	3.65759e-06	NM_002809.3	PSMD3	5709	proteasome 26S subunit%2C non-ATPase 3	mRNA
SH2576_peak_1280	chr17	77	1.52145e-05	NM_002809.3	PSMD3	5709	proteasome 26S subunit%2C non-ATPase 3	mRNA
SH2576_peak_1281	chr17	77	1.52145e-05	NM_002809.3	PSMD3	5709	proteasome 26S subunit%2C non-ATPase 3	mRNA
SH2576_peak_1282	chr17	67	4.46307e-05	NM_001254.3	CDC6	990	cell division cycle 6	mRNA
SH2576_peak_1283	chr17	88	4.54982e-06	NM_001067.3	TOP2A	7153	topoisomerase (DNA) II alpha 170kDa	mRNA
SH2576_peak_1284	chr17	112	3.22661e-07	NM_001067.3	TOP2A	7153	topoisomerase (DNA) II alpha 170kDa	mRNA
SH2576_peak_1285	chr17	135	2.39733e-08	NM_001067.3	TOP2A	7153	topoisomerase (DNA) II alpha 170kDa	mRNA
SH2576_peak_1286	chr17	144	8.66926e-09	NM_001067.3	TOP2A	7153	topoisomerase (DNA) II alpha 170kDa	mRNA
SH2576_peak_1287	chr17	126	6.62069e-08	NM_005801.3	EIF1	10209	eukaryotic translation initiation factor 1	mRNA
SH2576_peak_1288	chr17	201	1.21856e-11	NM_005801.3	EIF1	10209	eukaryotic translation initiation factor 1	mRNA
SH2576_peak_1289	chr17	140.667	4.08151e-07	NM_005801.3	EIF1	10209	eukaryotic translation initiation factor 1	mRNA
SH2576_peak_1290	chr17	68.5	3.81689e-05	NM_001096.2	ACLY	47	ATP citrate lyase	mRNA
SH2576_peak_1291	chr17	84	7.05293e-06	NM_001252039.1	RAB5C	5878	RAB5C%2C member RAS oncogene family	mRNA
SH2576_peak_1292	chr17	82	1.33842e-05	NM_001252039.1	RAB5C	5878	RAB5C%2C member RAS oncogene family	mRNA
SH2576_peak_1293	chr17	124	8.31602e-08	NM_001330229.1	PSME3	10197	proteasome activator subunit 3	mRNA
SH2576_peak_1294	chr17	76	1.68959e-05	NM_000988.3	RPL27	6155	ribosomal protein L27	mRNA
SH2576_peak_1295	chr17	103.444	6.28114e-06	NM_006373.3	VAT1	10493	vesicle amine transport 1	mRNA
SH2576_peak_1296	chr17	77	1.52145e-05	NM_006373.3	VAT1	10493	vesicle amine transport 1	mRNA
SH2576_peak_1297	chr17	112.5	2.23162e-05	NM_006373.3	VAT1	10493	vesicle amine transport 1	mRNA
SH2576_peak_1298	chr17	87	6.64067e-06	NM_001321240.1	SLC25A39	51629	solute carrier family 25 member 39	mRNA
SH2576_peak_1299	chr17	88	4.54982e-06	NM_001321240.1	SLC25A39	51629	solute carrier family 25 member 39	mRNA
SH2576_peak_1300	chr17	120	1.30423e-07	NM_002087.3	GRN	2896	granulin precursor	mRNA
SH2576_peak_1301	chr17	112	3.22661e-07	NM_002087.3	GRN	2896	granulin precursor	mRNA
SH2576_peak_1302	chr17	126	9.81788e-07	NM_002087.3	GRN	2896	granulin precursor	mRNA
SH2576_peak_1303	chr17	84.5	1.52994e-05	NM_002087.3	GRN	2896	granulin precursor	mRNA
SH2576_peak_1304	chr17	141	1.21936e-08	NM_002087.3	GRN	2896	granulin precursor	mRNA
SH2576_peak_1305	chr17	131.5	3.13277e-07	NM_002087.3	GRN	2896	granulin precursor	mRNA
SH2576_peak_1306	chr17	67	4.46307e-05	NM_004247.3	EFTUD2	9343	elongation factor Tu GTP binding domain containing 2	mRNA
SH2576_peak_1307	chr17	72	2.62148e-05	NM_004247.3	EFTUD2	9343	elongation factor Tu GTP binding domain containing 2	mRNA
SH2576_peak_1308	chr17	72	2.62148e-05	NM_001276453.1	KPNB1	3837	karyopherin subunit beta 1	mRNA
SH2576_peak_1309	chr17	90.5	1.47416e-05	NM_001276453.1	KPNB1	3837	karyopherin subunit beta 1	mRNA
SH2576_peak_1310	chr17	179	1.56206e-10	NM_001281497.1	PHB	5245	prohibitin	mRNA
SH2576_peak_1311	chr17	93	2.62113e-06	NM_001281497.1	PHB	5245	prohibitin	mRNA
SH2576_peak_1312	chr17	153	3.09175e-09	NM_001281497.1	PHB	5245	prohibitin	mRNA
SH2576_peak_1313	chr17	87	8.749e-06	NM_018509.3	LRRC59	55379	leucine rich repeat containing 59	mRNA
SH2576_peak_1314	chr17	130	4.21019e-08	NM_018509.3	LRRC59	55379	leucine rich repeat containing 59	mRNA
SH2576_peak_1315	chr17	378	8.13993e-15	NM_018509.3	LRRC59	55379	leucine rich repeat containing 59	mRNA
SH2576_peak_1316	chr17	77	1.52145e-05	NM_001018136.2	NME1-NME2	654364	NME1-NME2 readthrough	mRNA
SH2576_peak_1317	chr17	112	1.47873e-06	NM_198175.1	NME1	4830	NME/NM23 nucleoside diphosphate kinase 1	mRNA
SH2576_peak_1318	chr17	143	9.72987e-09	NR_037149.1	NME1-NME2	654364	NME1-NME2 readthrough	ncRNA
SH2576_peak_1319	chr17	310	8.13993e-15	NR_037149.1	NME1-NME2	654364	NME1-NME2 readthrough	ncRNA
SH2576_peak_1320	chr17	83	1.02768e-05	NM_001078166.1	SRSF1	6426	serine and arginine rich splicing factor 1	mRNA
SH2576_peak_1321	chr17	108	5.03481e-07	NM_001078166.1	SRSF1	6426	serine and arginine rich splicing factor 1	mRNA
SH2576_peak_1322	chr17	165	4.86949e-07	NM_001078166.1	SRSF1	6426	serine and arginine rich splicing factor 1	mRNA
SH2576_peak_1323	chr17	120	1.30423e-07	NR_034041.1	SRSF1	6426	serine and arginine rich splicing factor 1	ncRNA
SH2576_peak_1324	chr17	218	1.67476e-12	NM_001078166.1	SRSF1	6426	serine and arginine rich splicing factor 1	mRNA
SH2576_peak_1325	chr17	136	2.14046e-08	NM_001288653.1	CLTC	1213	clathrin heavy chain	mRNA
SH2576_peak_1326	chr17	109	4.52832e-07	NM_001288653.1	CLTC	1213	clathrin heavy chain	mRNA
SH2576_peak_1327	chr17	73	2.35075e-05	NM_001288653.1	CLTC	1213	clathrin heavy chain	mRNA
SH2576_peak_1328	chr17	86	5.64952e-06	NM_001288653.1	CLTC	1213	clathrin heavy chain	mRNA
SH2576_peak_1329	chr17	87	5.08973e-06	NM_001288653.1	CLTC	1213	clathrin heavy chain	mRNA
SH2576_peak_1330	chr17	79	1.22438e-05	NM_001288653.1	CLTC	1213	clathrin heavy chain	mRNA
SH2576_peak_1331	chr17	92	2.92399e-06	NM_001288653.1	CLTC	1213	clathrin heavy chain	mRNA
SH2576_peak_1332	chr17	69	3.61159e-05	NM_001288653.1	CLTC	1213	clathrin heavy chain	mRNA
SH2576_peak_1333	chr17	91	3.2609e-06	NM_001288653.1	CLTC	1213	clathrin heavy chain	mRNA
SH2576_peak_1334	chr17	122	1.03959e-07	NM_001288653.1	CLTC	1213	clathrin heavy chain	mRNA
SH2576_peak_1335	chr17	66	4.9696e-05	NM_005828.4	DCAF7	10238	DDB1 and CUL4 associated factor 7	mRNA
SH2576_peak_1336	chr17	93	2.62113e-06	NM_005828.4	DCAF7	10238	DDB1 and CUL4 associated factor 7	mRNA
SH2576_peak_1337	chr17	70	3.24494e-05	NM_017647.3	FTSJ3	117246	FtsJ homolog 3	mRNA
SH2576_peak_1338	chr17	83	7.87312e-06	NM_001199163.1	PSMC5	5705	proteasome 26S subunit%2C ATPase 5	mRNA
SH2576_peak_1339	chr17	95	2.01629e-05	NM_004396.4	DDX5	1655	DEAD-box helicase 5	mRNA
SH2576_peak_1340	chr17	113	2.88789e-07	NM_004396.4	DDX5	1655	DEAD-box helicase 5	mRNA
SH2576_peak_1341	chr17	93	2.62113e-06	NM_001320597.1	DDX5	1655	DEAD-box helicase 5	mRNA
SH2576_peak_1342	chr17	140	1.36264e-08	NM_004396.4	DDX5	1655	DEAD-box helicase 5	mRNA
SH2576_peak_1343	chr17	90	3.65759e-06	NM_015462.4	NOL11	25926	nucleolar protein 11	mRNA
SH2576_peak_1344	chr17	158	1.74508e-09	NM_001320611.1	KPNA2	3838	karyopherin subunit alpha 2	mRNA
SH2576_peak_1345	chr17	134	2.68043e-08	NM_001320611.1	KPNA2	3838	karyopherin subunit alpha 2	mRNA
SH2576_peak_1346	chr17	91	3.7697e-06	NM_002266.3	KPNA2	3838	karyopherin subunit alpha 2	mRNA
SH2576_peak_1347	chr17	148	5.46609e-09	NM_001320611.1	KPNA2	3838	karyopherin subunit alpha 2	mRNA
SH2576_peak_1348	chr17	69	3.61159e-05	NM_001320611.1	KPNA2	3838	karyopherin subunit alpha 2	mRNA
SH2576_peak_1349	chr17	140	1.36264e-08	NM_000999.3	RPL38	6169	ribosomal protein L38	mRNA
SH2576_peak_1350	chr17	159	1.95618e-07	NM_004252.4	SLC9A3R1	9368	SLC9A3 regulator 1	mRNA
SH2576_peak_1351	chr17	77	1.52145e-05	NM_004252.4	SLC9A3R1	9368	SLC9A3 regulator 1	mRNA
SH2576_peak_1352	chr17	144	3.83272e-06	NM_004252.4	SLC9A3R1	9368	SLC9A3 regulator 1	mRNA
SH2576_peak_1353	chr17	69	3.61159e-05	NM_001003785.1	ATP5H	10476	ATP synthase%2C H+ transporting%2C mitochondrial Fo complex subunit D	mRNA
SH2576_peak_1354	chr17	74	2.10962e-05	NM_006356.2	ATP5H	10476	ATP synthase%2C H+ transporting%2C mitochondrial Fo complex subunit D	mRNA
SH2576_peak_1355	chr17	86	5.64952e-06	NM_001003785.1	ATP5H	10476	ATP synthase%2C H+ transporting%2C mitochondrial Fo complex subunit D	mRNA
SH2576_peak_1356	chr17	78	1.35993e-05	NM_001288610.1	HN1	51155	hematological and neurological expressed 1	mRNA
SH2576_peak_1357	chr17	120	4.90512e-06	NM_001005849.1	SUMO2	6613	small ubiquitin-like modifier 2	mRNA
SH2576_peak_1358	chr17	70	3.24494e-05	NM_203506.2	GRB2	2885	growth factor receptor bound protein 2	mRNA
SH2576_peak_1359	chr17	123.375	9.87693e-06	NM_005324.4	H3F3B	3021	H3 histone family member 3B	mRNA
SH2576_peak_1360	chr17	83	7.87312e-06	NM_001145298.3	EXOC7	23265	exocyst complex component 7	mRNA
SH2576_peak_1361	chr17	112	9.44741e-06	NM_003016.4	SRSF2	6427	serine and arginine rich splicing factor 2	mRNA
SH2576_peak_1362	chr17	79	1.22438e-05	NM_003016.4	SRSF2	6427	serine and arginine rich splicing factor 2	mRNA
SH2576_peak_1363	chr17	262	1.68375e-14	NM_003016.4	SRSF2	6427	serine and arginine rich splicing factor 2	mRNA
SH2576_peak_1364	chr17	169.5	1.07071e-08	NM_003016.4	SRSF2	6427	serine and arginine rich splicing factor 2	mRNA
SH2576_peak_1365	chr17	82	8.78718e-06	NM_001320523.1	SYNGR2	9144	synaptogyrin 2	mRNA
SH2576_peak_1366	chr17	67	4.46307e-05	NM_003258.4	TK1	7083	thymidine kinase 1	mRNA
SH2576_peak_1367	chr17	80	1.09291e-05	NM_014740.3	EIF4A3	9775	eukaryotic translation initiation factor 4A3	mRNA
SH2576_peak_1368	chr17	80	1.09291e-05	NM_138570.3	SLC38A10	124565	solute carrier family 38 member 10	mRNA
SH2576_peak_1369	chr17	644.125	8.71534e-15	NR_037688.1	ACTG1	71	actin gamma 1	ncRNA
SH2576_peak_1370	chr17	1987	8.13993e-15	NR_037688.1	ACTG1	71	actin gamma 1	ncRNA
SH2576_peak_1371	chr17	158	1.74508e-09	NM_002949.3	MRPL12	6182	mitochondrial ribosomal protein L12	mRNA
SH2576_peak_1372	chr17	416.6	1.56256e-07	NM_000918.3	P4HB	5034	prolyl 4-hydroxylase subunit beta	mRNA
SH2576_peak_1373	chr17	372	8.13993e-15	NM_000918.3	P4HB	5034	prolyl 4-hydroxylase subunit beta	mRNA
SH2576_peak_1374	chr17	203	9.64835e-12	NM_000918.3	P4HB	5034	prolyl 4-hydroxylase subunit beta	mRNA
SH2576_peak_1375	chr17	204	8.59117e-12	NM_000918.3	P4HB	5034	prolyl 4-hydroxylase subunit beta	mRNA
SH2576_peak_1376	chr17	326	8.13993e-15	NM_000918.3	P4HB	5034	prolyl 4-hydroxylase subunit beta	mRNA
SH2576_peak_1377	chr17	555	8.13993e-15	NM_000918.3	P4HB	5034	prolyl 4-hydroxylase subunit beta	mRNA
SH2576_peak_1378	chr17	1114	8.13993e-15	NM_000918.3	P4HB	5034	prolyl 4-hydroxylase subunit beta	mRNA
SH2576_peak_1379	chr17	179.143	1.16535e-07	NM_001185077.2	ARHGDIA	396	Rho GDP dissociation inhibitor alpha	mRNA
SH2576_peak_1380	chr17	205.5	2.46539e-10	NR_125441.1	ARHGDIA	396	Rho GDP dissociation inhibitor alpha	ncRNA
SH2576_peak_1381	chr17	153	3.09175e-09	NM_005782.3	ALYREF	10189	Aly/REF export factor	mRNA
SH2576_peak_1382	chr17	78	1.35993e-05	NM_001289418.1	ANAPC11	51529	anaphase promoting complex subunit 11	mRNA
SH2576_peak_1383	chr17	76	1.68959e-05	NM_144998.3	CENPX	201254	centromere protein X	mRNA
SH2576_peak_1384	chr17	93	2.62113e-06	NM_001321091.1	GPS1	2873	G protein pathway suppressor 1	mRNA
SH2576_peak_1385	chr17	68	4.02219e-05	NM_001321091.1	GPS1	2873	G protein pathway suppressor 1	mRNA
SH2576_peak_1386	chr17	68	4.02219e-05	NM_004104.4	FASN	2194	fatty acid synthase	mRNA
SH2576_peak_1387	chr17	74	2.10962e-05	NM_004104.4	FASN	2194	fatty acid synthase	mRNA
SH2576_peak_1388	chr17	67	4.46307e-05	NM_004104.4	FASN	2194	fatty acid synthase	mRNA
SH2576_peak_1389	chr17	71	2.90785e-05	NM_004104.4	FASN	2194	fatty acid synthase	mRNA
SH2576_peak_1390	chr17	67	4.46307e-05	NM_004104.4	FASN	2194	fatty acid synthase	mRNA
SH2576_peak_1391	chr17	85	7.75234e-06	NM_004104.4	FASN	2194	fatty acid synthase	mRNA
SH2576_peak_1392	chr17	80	1.09291e-05	NM_004104.4	FASN	2194	fatty acid synthase	mRNA
SH2576_peak_1393	chr17	187	6.1331e-11	NM_001206950.1	SLC16A3	9123	solute carrier family 16 member 3	mRNA
SH2576_peak_1394	chr17	100	1.21651e-06	NM_001206950.1	SLC16A3	9123	solute carrier family 16 member 3	mRNA
SH2576_peak_1395	chr17	136.667	7.86091e-07	NM_001206950.1	SLC16A3	9123	solute carrier family 16 member 3	mRNA
SH2576_peak_1396	chr17	116.5	3.5289e-06	NM_001206950.1	SLC16A3	9123	solute carrier family 16 member 3	mRNA
SH2576_peak_1397	chr18	69	3.61159e-05	NM_005151.3	USP14	9097	ubiquitin specific peptidase 14	mRNA
SH2576_peak_1398	chr18	76.5	1.60552e-05	NM_001071.2	TYMS	7298	thymidylate synthetase	mRNA
SH2576_peak_1399	chr18	67	4.46307e-05	NM_017512.5	ENOSF1	55556	enolase superfamily member 1	mRNA
SH2576_peak_1400	chr18	108.25	4.00861e-06	NM_032048.2	EMILIN2	84034	elastin microfibril interfacer 2	mRNA
SH2576_peak_1401	chr18	73.5	2.25524e-05	NM_032048.2	EMILIN2	84034	elastin microfibril interfacer 2	mRNA
SH2576_peak_1402	chr18	134	2.68043e-08	NM_001303048.1	MYL12A	10627	myosin light chain 12A	mRNA
SH2576_peak_1403	chr18	77	1.52145e-05	NM_001303048.1	MYL12A	10627	myosin light chain 12A	mRNA
SH2576_peak_1404	chr18	196	2.16156e-11	NM_001303048.1	MYL12A	10627	myosin light chain 12A	mRNA
SH2576_peak_1405	chr18	92	2.92399e-06	NM_033546.3	MYL12B	103910	myosin light chain 12B	mRNA
SH2576_peak_1406	chr18	91	3.2609e-06	NM_033546.3	MYL12B	103910	myosin light chain 12B	mRNA
SH2576_peak_1407	chr18	242	1.06737e-13	NM_194434.2	VAPA	9218	VAMP associated protein A	mRNA
SH2576_peak_1408	chr18	96	1.88988e-06	NM_014214.2	IMPA2	3613	inositol monophosphatase 2	mRNA
SH2576_peak_1409	chr18	117.5	1.96374e-07	NM_001303526.1	TUBB6	84617	tubulin beta 6 class V	mRNA
SH2576_peak_1410	chr18	78	1.35993e-05	NM_006796.2	AFG3L2	10939	AFG3 like matrix AAA peptidase subunit 2	mRNA
SH2576_peak_1411	chr18	69	3.61159e-05	NM_000271.4	NPC1	4864	NPC intracellular cholesterol transporter 1	mRNA
SH2576_peak_1412	chr18	71	2.90785e-05	NM_001257335.1	ATP5A1	498	ATP synthase%2C H+ transporting%2C mitochondrial F1 complex%2C alpha subunit 1%2C cardiac muscle	mRNA
SH2576_peak_1413	chr18	127	5.89537e-08	NM_001257335.1	ATP5A1	498	ATP synthase%2C H+ transporting%2C mitochondrial F1 complex%2C alpha subunit 1%2C cardiac muscle	mRNA
SH2576_peak_1414	chr18	250	4.63898e-14	NM_001257335.1	ATP5A1	498	ATP synthase%2C H+ transporting%2C mitochondrial F1 complex%2C alpha subunit 1%2C cardiac muscle	mRNA
SH2576_peak_1415	chr18	101.5	6.83683e-06	NM_001257335.1	ATP5A1	498	ATP synthase%2C H+ transporting%2C mitochondrial F1 complex%2C alpha subunit 1%2C cardiac muscle	mRNA
SH2576_peak_1416	chr18	99	1.35969e-06	NM_016097.4	IER3IP1	51124	immediate early response 3 interacting protein 1	mRNA
SH2576_peak_1417	chr18	213	3.01144e-12	NM_001199355.1	RPL17-C18orf32	100526842	RPL17-C18orf32 readthrough	mRNA
SH2576_peak_1418	chr18	201	1.21856e-11	NM_001199355.1	RPL17-C18orf32	100526842	RPL17-C18orf32 readthrough	mRNA
SH2576_peak_1419	chr18	71	2.90785e-05	NM_006111.2	ACAA2	10449	acetyl-CoA acyltransferase 2	mRNA
SH2576_peak_1420	chr18	149	4.86953e-09	NM_004786.2	TXNL1	9352	thioredoxin like 1	mRNA
SH2576_peak_1421	chr18	71	2.90785e-05	NM_004539.3	NARS	4677	asparaginyl-tRNA synthetase	mRNA
SH2576_peak_1422	chr18	98	1.52017e-06	NM_005570.3	LMAN1	3998	lectin%2C mannose binding 1	mRNA
SH2576_peak_1423	chr18	90	3.65759e-06	NM_001143818.1	SERPINB2	5055	serpin family B member 2	mRNA
SH2576_peak_1424	chr18	77	1.52145e-05	NM_001025092.1	MBP	4155	myelin basic protein	mRNA
SH2576_peak_1425	chr18	98	1.52017e-06	NR_131177.1	TXNL4A	10907	thioredoxin like 4A	ncRNA
SH2576_peak_1426	chr18	72	2.62148e-05	NR_131177.1	TXNL4A	10907	thioredoxin like 4A	ncRNA
SH2576_peak_1427	chr19	73	2.84372e-05	NM_004359.1	CDC34	997	cell division cycle 34	mRNA
SH2576_peak_1428	chr19	106	6.24597e-07	NM_001322243.1	BSG	682	basigin (Ok blood group)	mRNA
SH2576_peak_1429	chr19	81	9.80868e-06	NM_001322243.1	BSG	682	basigin (Ok blood group)	mRNA
SH2576_peak_1430	chr19	208	1.18395e-11	NM_001322243.1	BSG	682	basigin (Ok blood group)	mRNA
SH2576_peak_1431	chr19	86	1.67116e-05	NM_194460.2	RNF126	55658	ring finger protein 126	mRNA
SH2576_peak_1432	chr19	178	1.75218e-10	NM_031991.3	PTBP1	5725	polypyrimidine tract binding protein 1	mRNA
SH2576_peak_1433	chr19	156.25	1.51373e-06	NM_002819.4	PTBP1	5725	polypyrimidine tract binding protein 1	mRNA
SH2576_peak_1434	chr19	230	4.15884e-13	NM_002819.4	PTBP1	5725	polypyrimidine tract binding protein 1	mRNA
SH2576_peak_1435	chr19	130.25	1.05496e-06	NM_031991.3	PTBP1	5725	polypyrimidine tract binding protein 1	mRNA
SH2576_peak_1436	chr19	180.333	1.60696e-08	NM_031991.3	PTBP1	5725	polypyrimidine tract binding protein 1	mRNA
SH2576_peak_1437	chr19	171	3.915e-10	NM_002777.3	PRTN3	5657	proteinase 3	mRNA
SH2576_peak_1438	chr19	75	1.88899e-05	NM_002777.3	PRTN3	5657	proteinase 3	mRNA
SH2576_peak_1439	chr19	233	8.49086e-07	NM_002777.3	PRTN3	5657	proteinase 3	mRNA
SH2576_peak_1440	chr19	179	1.56206e-10	NM_001972.3	ELANE	1991	elastase%2C neutrophil expressed	mRNA
SH2576_peak_1441	chr19	278	9.06713e-15	NM_001972.3	ELANE	1991	elastase%2C neutrophil expressed	mRNA
SH2576_peak_1442	chr19	188	5.45477e-11	NM_001972.3	ELANE	1991	elastase%2C neutrophil expressed	mRNA
SH2576_peak_1443	chr19	310	8.13993e-15	NM_001972.3	ELANE	1991	elastase%2C neutrophil expressed	mRNA
SH2576_peak_1444	chr19	97	1.69817e-06	NM_001303501.1	CNN2	1265	calponin 2	mRNA
SH2576_peak_1445	chr19	134	2.68043e-08	NM_001303501.1	CNN2	1265	calponin 2	mRNA
SH2576_peak_1446	chr19	76	1.68959e-05	NM_001303501.1	CNN2	1265	calponin 2	mRNA
SH2576_peak_1447	chr19	78	1.35993e-05	NM_001282335.1	ARHGAP45	23526	Rho GTPase activating protein 45	mRNA
SH2576_peak_1448	chr19	135.333	1.80493e-07	NM_002695.3	POLR2E	5434	RNA polymerase II subunit E	mRNA
SH2576_peak_1449	chr19	66	4.9696e-05	NM_002695.3	POLR2E	5434	RNA polymerase II subunit E	mRNA
SH2576_peak_1450	chr19	276	9.35202e-15	NM_001039847.2	GPX4	2879	glutathione peroxidase 4	mRNA
SH2576_peak_1451	chr19	121	1.16275e-07	NM_001039848.3	GPX4	2879	glutathione peroxidase 4	mRNA
SH2576_peak_1452	chr19	123	1.08612e-07	NM_001039848.3	GPX4	2879	glutathione peroxidase 4	mRNA
SH2576_peak_1453	chr19	104	7.81281e-07	NM_001687.4	ATP5D	513	ATP synthase%2C H+ transporting%2C mitochondrial F1 complex%2C delta subunit	mRNA
SH2576_peak_1454	chr19	66	4.9696e-05	NM_017914.3	C19orf24	55009	chromosome 19 open reading frame 24	mRNA
SH2576_peak_1455	chr19	111	3.61455e-07	NM_000156.5	GAMT	2593	guanidinoacetate N-methyltransferase	mRNA
SH2576_peak_1456	chr19	110	4.04619e-07	NM_170711.2	DAZAP1	26528	DAZ associated protein 1	mRNA
SH2576_peak_1457	chr19	795	8.13993e-15	NM_001308226.1	RPS15	6209	ribosomal protein S15	mRNA
SH2576_peak_1458	chr19	76	1.68959e-05	NM_031213.3	ABHD17A	81926	abhydrolase domain containing 17A	mRNA
SH2576_peak_1459	chr19	71	2.90785e-05	NM_003938.6	AP3D1	8943	adaptor related protein complex 3 delta 1 subunit	mRNA
SH2576_peak_1460	chr19	76	1.68959e-05	NM_018049.2	PLEKHJ1	55111	pleckstrin homology domain containing J1	mRNA
SH2576_peak_1461	chr19	91	3.2609e-06	NM_001301020.1	OAZ1	4946	ornithine decarboxylase antizyme 1	mRNA
SH2576_peak_1462	chr19	463	8.13993e-15	NM_001301020.1	OAZ1	4946	ornithine decarboxylase antizyme 1	mRNA
SH2576_peak_1463	chr19	76	1.68959e-05	NM_001301020.1	OAZ1	4946	ornithine decarboxylase antizyme 1	mRNA
SH2576_peak_1464	chr19	678	8.13993e-15	NM_001301020.1	OAZ1	4946	ornithine decarboxylase antizyme 1	mRNA
SH2576_peak_1465	chr19	248	5.65088e-14	NM_016199.2	LSM7	51690	LSM7 homolog%2C U6 small nuclear RNA and mRNA degradation associated	mRNA
SH2576_peak_1466	chr19	187.667	7.03281e-06	NM_012458.3	TIMM13	26517	translocase of inner mitochondrial membrane 13	mRNA
SH2576_peak_1467	chr19	77	1.52145e-05	NM_012458.3	TIMM13	26517	translocase of inner mitochondrial membrane 13	mRNA
SH2576_peak_1468	chr19	107.5	1.66262e-06	NM_144564.4	SLC39A3	29985	solute carrier family 39 member 3	mRNA
SH2576_peak_1469	chr19	89	4.07385e-06	NM_213568.1	SLC39A3	29985	solute carrier family 39 member 3	mRNA
SH2576_peak_1470	chr19	90.6667	6.3376e-06	NM_003021.3	SGTA	6449	small glutamine rich tetratricopeptide repeat containing alpha	mRNA
SH2576_peak_1471	chr19	140	1.37122e-08	NM_198969.1	AES	166	amino-terminal enhancer of split	mRNA
SH2576_peak_1472	chr19	152	3.45559e-09	NM_198969.1	AES	166	amino-terminal enhancer of split	mRNA
SH2576_peak_1473	chr19	99	1.35969e-06	NM_003775.3	S1PR4	8698	sphingosine-1-phosphate receptor 4	mRNA
SH2576_peak_1474	chr19	78	1.35993e-05	NM_031304.4	DOHH	83475	deoxyhypusine hydroxylase/monooxygenase	mRNA
SH2576_peak_1475	chr19	446	8.13993e-15	NM_001961.3	EEF2	1938	eukaryotic translation elongation factor 2	mRNA
SH2576_peak_1476	chr19	958	8.13993e-15	NM_001961.3	EEF2	1938	eukaryotic translation elongation factor 2	mRNA
SH2576_peak_1477	chr19	427.5	1.37133e-14	NM_001961.3	EEF2	1938	eukaryotic translation elongation factor 2	mRNA
SH2576_peak_1478	chr19	432	1.80727e-07	NM_001961.3	EEF2	1938	eukaryotic translation elongation factor 2	mRNA
SH2576_peak_1479	chr19	360	8.13993e-15	NM_001961.3	EEF2	1938	eukaryotic translation elongation factor 2	mRNA
SH2576_peak_1480	chr19	209	1.52766e-07	NM_001961.3	EEF2	1938	eukaryotic translation elongation factor 2	mRNA
SH2576_peak_1481	chr19	106	6.24597e-07	NM_001961.3	EEF2	1938	eukaryotic translation elongation factor 2	mRNA
SH2576_peak_1482	chr19	269	1.16614e-14	NM_001961.3	EEF2	1938	eukaryotic translation elongation factor 2	mRNA
SH2576_peak_1483	chr19	648	8.13993e-15	NM_001961.3	EEF2	1938	eukaryotic translation elongation factor 2	mRNA
SH2576_peak_1484	chr19	196	2.16156e-11	NM_030662.3	MAP2K2	5605	mitogen-activated protein kinase kinase 2	mRNA
SH2576_peak_1485	chr19	80	1.09291e-05	NM_030662.3	MAP2K2	5605	mitogen-activated protein kinase kinase 2	mRNA
SH2576_peak_1486	chr19	94	2.35225e-06	NM_052972.2	LRG1	116844	leucine rich alpha-2-glycoprotein 1	mRNA
SH2576_peak_1487	chr19	70	3.24494e-05	NM_052972.2	LRG1	116844	leucine rich alpha-2-glycoprotein 1	mRNA
SH2576_peak_1488	chr19	133.5	4.26245e-08	NM_019107.3	MYDGF	56005	myeloid derived growth factor	mRNA
SH2576_peak_1489	chr19	121	8.5296e-07	NM_005817.4	PLIN3	10226	perilipin 3	mRNA
SH2576_peak_1490	chr19	94	2.35225e-06	NM_005817.4	PLIN3	10226	perilipin 3	mRNA
SH2576_peak_1491	chr19	98	1.52017e-06	NM_001290051.1	UHRF1	29128	ubiquitin like with PHD and ring finger domains 1	mRNA
SH2576_peak_1492	chr19	92	3.21985e-06	NM_001290051.1	UHRF1	29128	ubiquitin like with PHD and ring finger domains 1	mRNA
SH2576_peak_1493	chr19	86	5.64952e-06	NM_205767.2	C19orf70	125988	chromosome 19 open reading frame 70	mRNA
SH2576_peak_1494	chr19	362	8.13993e-15	NM_033643.2	RPL36	25873	ribosomal protein L36	mRNA
SH2576_peak_1495	chr19	76	1.68959e-05	NM_004793.3	LONP1	9361	lon peptidase 1%2C mitochondrial	mRNA
SH2576_peak_1496	chr19	68	4.02219e-05	NM_004793.3	LONP1	9361	lon peptidase 1%2C mitochondrial	mRNA
SH2576_peak_1497	chr19	183	9.78764e-11	NM_175614.4	NDUFA11	126328	NADH:ubiquinone oxidoreductase subunit A11	mRNA
SH2576_peak_1498	chr19	96	1.88988e-06	NM_006012.2	CLPP	8192	caseinolytic mitochondrial matrix peptidase proteolytic subunit	mRNA
SH2576_peak_1499	chr19	82.75	1.88692e-05	NM_002096.2	GTF2F1	2962	general transcription factor IIF subunit 1	mRNA
SH2576_peak_1500	chr19	70.5	3.28635e-05	NM_002096.2	GTF2F1	2962	general transcription factor IIF subunit 1	mRNA
SH2576_peak_1501	chr19	103.5	1.72967e-06	NM_003685.2	KHSRP	8570	KH-type splicing regulatory protein	mRNA
SH2576_peak_1502	chr19	110	4.04619e-07	NR_037505.1	MIR3940	100500888	microRNA 3940	miRNA
SH2576_peak_1503	chr19	74	2.10962e-05	NM_003685.2	KHSRP	8570	KH-type splicing regulatory protein	mRNA
SH2576_peak_1504	chr19	70	3.24494e-05	NM_003685.2	KHSRP	8570	KH-type splicing regulatory protein	mRNA
SH2576_peak_1505	chr19	167	6.19893e-10	NM_001127396.2	STXBP2	6813	syntaxin binding protein 2	mRNA
SH2576_peak_1506	chr19	70	3.24494e-05	NM_020415.3	RETN	56729	resistin	mRNA
SH2576_peak_1507	chr19	96	1.88988e-06	NM_174918.2	MCEMP1	199675	mast cell expressed membrane protein 1	mRNA
SH2576_peak_1508	chr19	78	1.35993e-05	NM_174918.2	MCEMP1	199675	mast cell expressed membrane protein 1	mRNA
SH2576_peak_1509	chr19	77	1.52145e-05	NM_001042461.2	TRAPPC5	126003	trafficking protein particle complex 5	mRNA
SH2576_peak_1510	chr19	78	1.77006e-05	NM_001419.2	ELAVL1	1994	ELAV like RNA binding protein 1	mRNA
SH2576_peak_1511	chr19	92	2.92399e-06	NM_001419.2	ELAVL1	1994	ELAV like RNA binding protein 1	mRNA
SH2576_peak_1512	chr19	100	1.21651e-06	NR_135539.1	NDUFA7	4701	NADH:ubiquinone oxidoreductase subunit A7	ncRNA
SH2576_peak_1513	chr19	348	8.13993e-15	NM_001031.4	RPS28	6234	ribosomal protein S28	mRNA
SH2576_peak_1514	chr19	766	8.13993e-15	NM_001031.4	RPS28	6234	ribosomal protein S28	mRNA
SH2576_peak_1515	chr19	76	1.68959e-05	NM_031203.3	HNRNPM	4670	heterogeneous nuclear ribonucleoprotein M	mRNA
SH2576_peak_1516	chr19	169.5	9.19277e-08	NM_031203.3	HNRNPM	4670	heterogeneous nuclear ribonucleoprotein M	mRNA
SH2576_peak_1517	chr19	104	7.81281e-07	NM_031203.3	HNRNPM	4670	heterogeneous nuclear ribonucleoprotein M	mRNA
SH2576_peak_1518	chr19	66	4.9696e-05	NM_032152.4	PRAM1	84106	PML-RARA regulated adaptor molecule 1	mRNA
SH2576_peak_1519	chr19	100	1.21651e-06	NM_012335.3	MYO1F	4542	myosin IF	mRNA
SH2576_peak_1520	chr19	77	1.52145e-05	NM_006221.3	PIN1	5300	peptidylprolyl cis/trans isomerase%2C NIMA-interacting 1	mRNA
SH2576_peak_1521	chr19	136	2.14046e-08	NM_002566.4	P2RY11	5032	purinergic receptor P2Y11	mRNA
SH2576_peak_1522	chr19	188	5.45477e-11	NM_003755.4	EIF3G	8666	eukaryotic translation initiation factor 3 subunit G	mRNA
SH2576_peak_1523	chr19	71	2.90785e-05	NM_003755.4	EIF3G	8666	eukaryotic translation initiation factor 3 subunit G	mRNA
SH2576_peak_1524	chr19	67	4.46307e-05	NM_001318731.1	DNMT1	1786	DNA methyltransferase 1	mRNA
SH2576_peak_1525	chr19	70	3.24494e-05	NM_001318731.1	DNMT1	1786	DNA methyltransferase 1	mRNA
SH2576_peak_1526	chr19	110	4.04619e-07	NM_015956.2	MRPL4	51073	mitochondrial ribosomal protein L4	mRNA
SH2576_peak_1527	chr19	121	1.31076e-05	NM_015956.2	MRPL4	51073	mitochondrial ribosomal protein L4	mRNA
SH2576_peak_1528	chr19	80	1.09291e-05	NM_133452.2	RAVER1	125950	ribonucleoprotein%2C PTB binding 1	mRNA
SH2576_peak_1529	chr19	66	4.9696e-05	NM_133452.2	RAVER1	125950	ribonucleoprotein%2C PTB binding 1	mRNA
SH2576_peak_1530	chr19	80	1.09291e-05	NM_133452.2	RAVER1	125950	ribonucleoprotein%2C PTB binding 1	mRNA
SH2576_peak_1531	chr19	83	7.87312e-06	NM_133452.2	RAVER1	125950	ribonucleoprotein%2C PTB binding 1	mRNA
SH2576_peak_1532	chr19	103	8.74326e-07	NM_133452.2	RAVER1	125950	ribonucleoprotein%2C PTB binding 1	mRNA
SH2576_peak_1533	chr19	66	4.9696e-05	NM_007065.3	CDC37	11140	cell division cycle 37	mRNA
SH2576_peak_1534	chr19	94	2.35225e-06	NM_007065.3	CDC37	11140	cell division cycle 37	mRNA
SH2576_peak_1535	chr19	190	4.33836e-11	NM_007065.3	CDC37	11140	cell division cycle 37	mRNA
SH2576_peak_1536	chr19	67	4.46307e-05	NM_012289.3	KEAP1	9817	kelch like ECH associated protein 1	mRNA
SH2576_peak_1537	chr19	69	3.61159e-05	NM_012289.3	KEAP1	9817	kelch like ECH associated protein 1	mRNA
SH2576_peak_1538	chr19	201	1.21856e-11	NM_017620.2	ILF3	3609	interleukin enhancer binding factor 3	mRNA
SH2576_peak_1539	chr19	86	5.64952e-06	NM_017620.2	ILF3	3609	interleukin enhancer binding factor 3	mRNA
SH2576_peak_1540	chr19	67	4.46307e-05	NM_017620.2	ILF3	3609	interleukin enhancer binding factor 3	mRNA
SH2576_peak_1541	chr19	140	1.36264e-08	NM_017620.2	ILF3	3609	interleukin enhancer binding factor 3	mRNA
SH2576_peak_1542	chr19	67	4.46307e-05	NM_004516.3	ILF3	3609	interleukin enhancer binding factor 3	mRNA
SH2576_peak_1543	chr19	66	4.9696e-05	NM_001005360.2	DNM2	1785	dynamin 2	mRNA
SH2576_peak_1544	chr19	71	2.90785e-05	NM_001005360.2	DNM2	1785	dynamin 2	mRNA
SH2576_peak_1545	chr19	77	1.52145e-05	NM_001289104.1	PRKCSH	5589	protein kinase C substrate 80K-H	mRNA
SH2576_peak_1546	chr19	73	2.35075e-05	NM_001289102.1	PRKCSH	5589	protein kinase C substrate 80K-H	mRNA
SH2576_peak_1547	chr19	128	5.27154e-08	NM_032377.3	ELOF1	84337	elongation factor 1 homolog	mRNA
SH2576_peak_1548	chr19	80	1.09291e-05	NM_032377.3	ELOF1	84337	elongation factor 1 homolog	mRNA
SH2576_peak_1549	chr19	141	1.21936e-08	NM_001173498.1	MAN2B1	4125	mannosidase alpha class 2B member 1	mRNA
SH2576_peak_1550	chr19	95	2.98203e-06	NM_016145.3	WDR83OS	51398	WD repeat domain 83 opposite strand	mRNA
SH2576_peak_1551	chr19	100	1.21651e-06	NM_001099737.2	WDR83	84292	WD repeat domain 83	mRNA
SH2576_peak_1552	chr19	153.5	3.30731e-09	NR_138095.1	C19orf43	79002	chromosome 19 open reading frame 43	ncRNA
SH2576_peak_1553	chr19	289	8.20569e-15	NR_138095.1	C19orf43	79002	chromosome 19 open reading frame 43	ncRNA
SH2576_peak_1554	chr19	68	4.02219e-05	NM_004317.3	ASNA1	439	arsA arsenite transporter%2C ATP-binding%2C homolog 1 (bacterial)	mRNA
SH2576_peak_1555	chr19	69	3.61159e-05	NM_002229.2	JUNB	3726	JunB proto-oncogene%2C AP-1 transcription factor subunit	mRNA
SH2576_peak_1556	chr19	118	1.64509e-07	NM_004461.2	FARSA	2193	phenylalanyl-tRNA synthetase alpha subunit	mRNA
SH2576_peak_1557	chr19	117	1.83854e-07	NM_004461.2	FARSA	2193	phenylalanyl-tRNA synthetase alpha subunit	mRNA
SH2576_peak_1558	chr19	95	2.11265e-06	NM_004461.2	FARSA	2193	phenylalanyl-tRNA synthetase alpha subunit	mRNA
SH2576_peak_1559	chr19	107	5.60049e-07	NM_004461.2	FARSA	2193	phenylalanyl-tRNA synthetase alpha subunit	mRNA
SH2576_peak_1560	chr19	213	3.01144e-12	NM_004343.3	CALR	811	calreticulin	mRNA
SH2576_peak_1561	chr19	434	8.13993e-15	NM_004343.3	CALR	811	calreticulin	mRNA
SH2576_peak_1562	chr19	406.25	5.52961e-11	NM_004343.3	CALR	811	calreticulin	mRNA
SH2576_peak_1563	chr19	577.5	2.3637e-12	NM_004343.3	CALR	811	calreticulin	mRNA
SH2576_peak_1564	chr19	92	2.92399e-06	NM_001270363.1	RAD23A	5886	RAD23 homolog A%2C nucleotide excision repair protein	mRNA
SH2576_peak_1565	chr19	153	3.09175e-09	NM_001270363.1	RAD23A	5886	RAD23 homolog A%2C nucleotide excision repair protein	mRNA
SH2576_peak_1566	chr19	72	2.62148e-05	NM_005053.3	RAD23A	5886	RAD23 homolog A%2C nucleotide excision repair protein	mRNA
SH2576_peak_1567	chr19	153	3.09175e-09	NM_001270363.1	RAD23A	5886	RAD23 homolog A%2C nucleotide excision repair protein	mRNA
SH2576_peak_1568	chr19	116	2.0563e-07	NM_052850.3	GADD45GIP1	90480	GADD45G interacting protein 1	mRNA
SH2576_peak_1569	chr19	78.5	2.64784e-05	NM_052850.3	GADD45GIP1	90480	GADD45G interacting protein 1	mRNA
SH2576_peak_1570	chr19	69	3.61159e-05	NM_005583.4	LYL1	4066	LYL1%2C basic helix-loop-helix family member	mRNA
SH2576_peak_1571	chr19	173	3.1248e-10	NM_005583.4	LYL1	4066	LYL1%2C basic helix-loop-helix family member	mRNA
SH2576_peak_1572	chr19	182	6.52114e-08	NM_014047.2	C19orf53	28974	chromosome 19 open reading frame 53	mRNA
SH2576_peak_1573	chr19	77.6667	1.65769e-05	NM_018154.2	ASF1B	55723	anti-silencing function 1B histone chaperone	mRNA
SH2576_peak_1574	chr19	78	1.35993e-05	NM_018154.2	ASF1B	55723	anti-silencing function 1B histone chaperone	mRNA
SH2576_peak_1575	chr19	72	2.62148e-05	NM_001784.4	ADGRE5	976	adhesion G protein-coupled receptor E5	mRNA
SH2576_peak_1576	chr19	78	1.35993e-05	NM_001784.4	ADGRE5	976	adhesion G protein-coupled receptor E5	mRNA
SH2576_peak_1577	chr19	91	1.07999e-05	NM_001784.4	ADGRE5	976	adhesion G protein-coupled receptor E5	mRNA
SH2576_peak_1578	chr19	100.25	1.36275e-05	NM_005804.3	DDX39A	10212	DExD-box helicase 39A	mRNA
SH2576_peak_1579	chr19	123	9.30712e-08	NR_046366.2	DDX39A	10212	DExD-box helicase 39A	ncRNA
SH2576_peak_1580	chr19	107	5.60049e-07	NR_046366.2	DDX39A	10212	DExD-box helicase 39A	ncRNA
SH2576_peak_1581	chr19	78	1.35993e-05	NM_006145.2	DNAJB1	3337	DnaJ heat shock protein family (Hsp40) member B1	mRNA
SH2576_peak_1582	chr19	69	3.61159e-05	NM_058243.2	BRD4	23476	bromodomain containing 4	mRNA
SH2576_peak_1583	chr19	95	2.11265e-06	NM_001330384.1	BRD4	23476	bromodomain containing 4	mRNA
SH2576_peak_1584	chr19	77	1.52145e-05	NM_001330384.1	BRD4	23476	bromodomain containing 4	mRNA
SH2576_peak_1585	chr19	265	1.41808e-14	NM_003290.2	TPM4	7171	tropomyosin 4	mRNA
SH2576_peak_1586	chr19	81	9.80868e-06	NM_003290.2	TPM4	7171	tropomyosin 4	mRNA
SH2576_peak_1587	chr19	207.333	1.82498e-06	NM_003290.2	TPM4	7171	tropomyosin 4	mRNA
SH2576_peak_1588	chr19	97.8	3.57734e-06	NM_005370.4	RAB8A	4218	RAB8A%2C member RAS oncogene family	mRNA
SH2576_peak_1589	chr19	106	6.24597e-07	NM_014077.3	FAM32A	26017	family with sequence similarity 32 member A	mRNA
SH2576_peak_1590	chr19	103.667	9.89103e-07	NM_014077.3	FAM32A	26017	family with sequence similarity 32 member A	mRNA
SH2576_peak_1591	chr19	77	1.69789e-05	NM_032493.3	AP1M1	8907	adaptor related protein complex 1 mu 1 subunit	mRNA
SH2576_peak_1592	chr19	99	1.35969e-06	NM_014173.3	BABAM1	29086	BRISC and BRCA1 A complex member 1	mRNA
SH2576_peak_1593	chr19	119	1.50065e-07	NM_023937.3	MRPL34	64981	mitochondrial ribosomal protein L34	mRNA
SH2576_peak_1594	chr19	136.5	9.30251e-08	NM_004335.3	BST2	684	bone marrow stromal cell antigen 2	mRNA
SH2576_peak_1595	chr19	76	1.68959e-05	NM_004335.3	BST2	684	bone marrow stromal cell antigen 2	mRNA
SH2576_peak_1596	chr19	134	2.68043e-08	NM_012088.2	PGLS	25796	6-phosphogluconolactonase	mRNA
SH2576_peak_1597	chr19	76	1.68959e-05	NM_024656.3	COLGALT1	79709	collagen beta(1-O)galactosyltransferase 1	mRNA
SH2576_peak_1598	chr19	111	3.7081e-07	NM_024656.3	COLGALT1	79709	collagen beta(1-O)galactosyltransferase 1	mRNA
SH2576_peak_1599	chr19	117.5	1.75858e-07	NM_024656.3	COLGALT1	79709	collagen beta(1-O)galactosyltransferase 1	mRNA
SH2576_peak_1600	chr19	97.3333	3.22116e-06	NM_024656.3	COLGALT1	79709	collagen beta(1-O)galactosyltransferase 1	mRNA
SH2576_peak_1601	chr19	345	8.13993e-15	NM_000980.3	RPL18A	6142	ribosomal protein L18a	mRNA
SH2576_peak_1602	chr19	188	5.45477e-11	NM_000980.3	RPL18A	6142	ribosomal protein L18a	mRNA
SH2576_peak_1603	chr19	81	9.80868e-06	NM_001136203.1	CCDC124	115098	coiled-coil domain containing 124	mRNA
SH2576_peak_1604	chr19	90	3.65759e-06	NM_001136203.1	CCDC124	115098	coiled-coil domain containing 124	mRNA
SH2576_peak_1605	chr19	85	6.32276e-06	NM_001290024.1	IL12RB1	3594	interleukin 12 receptor subunit beta 1	mRNA
SH2576_peak_1606	chr19	118	1.64509e-07	NM_006332.4	IFI30	10437	IFI30%2C lysosomal thiol reductase	mRNA
SH2576_peak_1607	chr19	237	1.87726e-13	NM_006332.4	IFI30	10437	IFI30%2C lysosomal thiol reductase	mRNA
SH2576_peak_1608	chr19	179	1.56206e-10	NM_006332.4	IFI30	10437	IFI30%2C lysosomal thiol reductase	mRNA
SH2576_peak_1609	chr19	97.5	1.45809e-05	NM_001286968.1	JUND	3727	JunD proto-oncogene%2C AP-1 transcription factor subunit	mRNA
SH2576_peak_1610	chr19	66	4.9696e-05	NM_001286968.1	JUND	3727	JunD proto-oncogene%2C AP-1 transcription factor subunit	mRNA
SH2576_peak_1611	chr19	126.5	3.93076e-07	NM_001252129.1	LSM4	25804	LSM4 homolog%2C U6 small nuclear RNA and mRNA degradation associated	mRNA
SH2576_peak_1612	chr19	105	7.00116e-07	NM_001308373.1	FKBP8	23770	FK506 binding protein 8	mRNA
SH2576_peak_1613	chr19	68	4.02219e-05	NM_001308373.1	FKBP8	23770	FK506 binding protein 8	mRNA
SH2576_peak_1614	chr19	93	2.62113e-06	NM_001171948.1	KXD1	79036	KxDL motif containing 1	mRNA
SH2576_peak_1615	chr19	103	8.74326e-07	NM_001171948.1	KXD1	79036	KxDL motif containing 1	mRNA
SH2576_peak_1616	chr19	168	5.53504e-10	NM_001321021.1	UBA52	7311	ubiquitin A-52 residue ribosomal protein fusion product 1	mRNA
SH2576_peak_1617	chr19	381.5	8.13993e-15	NM_001033930.2	UBA52	7311	ubiquitin A-52 residue ribosomal protein fusion product 1	mRNA
SH2576_peak_1618	chr19	80.5	1.03689e-05	NM_001330469.1	COPE	11316	coatomer protein complex subunit epsilon	mRNA
SH2576_peak_1619	chr19	82	8.78718e-06	NM_033415.3	ARMC6	93436	armadillo repeat containing 6	mRNA
SH2576_peak_1620	chr19	74	2.10962e-05	NM_015965.6	NDUFA13	51079	NADH:ubiquinone oxidoreductase subunit A13	mRNA
SH2576_peak_1621	chr19	146	6.9045e-09	NM_015965.6	NDUFA13	51079	NADH:ubiquinone oxidoreductase subunit A13	mRNA
SH2576_peak_1622	chr19	560	8.13993e-15	NR_003662.3	RPSAP58	388524	ribosomal protein SA pseudogene 58	ncRNA
SH2576_peak_1623	chr19	169.333	7.64175e-10	NM_006003.2	UQCRFS1	7386	ubiquinol-cytochrome c reductase%2C Rieske iron-sulfur polypeptide 1	mRNA
SH2576_peak_1624	chr19	181	1.23571e-10	NM_006003.2	UQCRFS1	7386	ubiquinol-cytochrome c reductase%2C Rieske iron-sulfur polypeptide 1	mRNA
SH2576_peak_1625	chr19	133.125	1.03601e-06	NM_001287424.1	CEBPA	1050	CCAAT/enhancer binding protein alpha	mRNA
SH2576_peak_1626	chr19	69	3.61159e-05	NM_001287424.1	CEBPA	1050	CCAAT/enhancer binding protein alpha	mRNA
SH2576_peak_1627	chr19	114	2.5829e-07	NM_001114093.1	LSM14A	26065	LSM14A%2C mRNA processing body assembly factor	mRNA
SH2576_peak_1628	chr19	177	1.96752e-10	NM_001289790.2	GPI	2821	glucose-6-phosphate isomerase	mRNA
SH2576_peak_1629	chr19	71	2.90785e-05	NM_001289790.2	GPI	2821	glucose-6-phosphate isomerase	mRNA
SH2576_peak_1630	chr19	114	2.5829e-07	NM_001329911.1	GPI	2821	glucose-6-phosphate isomerase	mRNA
SH2576_peak_1631	chr19	138	1.70387e-08	NM_001289790.2	GPI	2821	glucose-6-phosphate isomerase	mRNA
SH2576_peak_1632	chr19	93	2.62113e-06	NM_001329911.1	GPI	2821	glucose-6-phosphate isomerase	mRNA
SH2576_peak_1633	chr19	333.5	8.74597e-15	NM_001289790.2	GPI	2821	glucose-6-phosphate isomerase	mRNA
SH2576_peak_1634	chr19	102	9.73897e-07	NM_005499.2	UBA2	10054	ubiquitin like modifier activating enzyme 2	mRNA
SH2576_peak_1635	chr19	131	3.73775e-08	NM_005499.2	UBA2	10054	ubiquitin like modifier activating enzyme 2	mRNA
SH2576_peak_1636	chr19	152	3.45559e-09	NR_028406.1	FXYD5	53827	FXYD domain containing ion transport regulator 5	ncRNA
SH2576_peak_1637	chr19	70	3.24494e-05	NM_207291.2	USF2	7392	upstream transcription factor 2%2C c-fos interacting	mRNA
SH2576_peak_1638	chr19	82.5	1.04849e-05	NM_032635.3	TMEM147	10430	transmembrane protein 147	mRNA
SH2576_peak_1639	chr19	99	1.35969e-06	NM_032635.3	TMEM147	10430	transmembrane protein 147	mRNA
SH2576_peak_1640	chr19	95	2.11265e-06	NM_024321.4	RBM42	79171	RNA binding motif protein 42	mRNA
SH2576_peak_1641	chr19	122	1.03959e-07	NM_024321.4	RBM42	79171	RNA binding motif protein 42	mRNA
SH2576_peak_1642	chr19	177	1.96752e-10	NM_001863.4	COX6B1	1340	cytochrome c oxidase subunit 6B1	mRNA
SH2576_peak_1643	chr19	98	1.52017e-06	NM_001007469.1	HCST	10870	hematopoietic cell signal transducer	mRNA
SH2576_peak_1644	chr19	160.667	3.63234e-07	NM_001003962.2	CAPNS1	826	calpain small subunit 1	mRNA
SH2576_peak_1645	chr19	103	8.74326e-07	NM_001099638.1	ZNF146	7705	zinc finger protein 146	mRNA
SH2576_peak_1646	chr19	74	2.10962e-05	NM_001145462.1	YIF1B	90522	Yip1 interacting factor homolog B%2C membrane trafficking protein	mRNA
SH2576_peak_1647	chr19	129	4.71199e-08	NM_002812.4	PSMD8	5714	proteasome 26S subunit%2C non-ATPase 8	mRNA
SH2576_peak_1648	chr19	88	4.95699e-06	NM_002812.4	PSMD8	5714	proteasome 26S subunit%2C non-ATPase 8	mRNA
SH2576_peak_1649	chr19	144	8.66926e-09	NM_004924.5	ACTN4	81	actinin alpha 4	mRNA
SH2576_peak_1650	chr19	114	2.5829e-07	NM_004924.5	ACTN4	81	actinin alpha 4	mRNA
SH2576_peak_1651	chr19	75	1.88899e-05	NM_004924.5	ACTN4	81	actinin alpha 4	mRNA
SH2576_peak_1652	chr19	99	2.98609e-06	NM_001322033.1	ACTN4	81	actinin alpha 4	mRNA
SH2576_peak_1653	chr19	117.5	2.5476e-06	NM_004924.5	ACTN4	81	actinin alpha 4	mRNA
SH2576_peak_1654	chr19	158.667	4.0567e-07	NM_001398.2	ECH1	1891	enoyl-CoA hydratase 1	mRNA
SH2576_peak_1655	chr19	141	1.21936e-08	NM_001398.2	ECH1	1891	enoyl-CoA hydratase 1	mRNA
SH2576_peak_1656	chr19	136	2.14046e-08	NM_001005335.1	HNRNPL	3191	heterogeneous nuclear ribonucleoprotein L	mRNA
SH2576_peak_1657	chr19	78	1.35993e-05	NM_001005335.1	HNRNPL	3191	heterogeneous nuclear ribonucleoprotein L	mRNA
SH2576_peak_1658	chr19	70	3.24494e-05	NM_001005335.1	HNRNPL	3191	heterogeneous nuclear ribonucleoprotein L	mRNA
SH2576_peak_1659	chr19	145	1.02954e-07	NM_033363.1	MRPS12	6183	mitochondrial ribosomal protein S12	mRNA
SH2576_peak_1660	chr19	316	1.86888e-08	NM_001321111.1	RPS16	6217	ribosomal protein S16	mRNA
SH2576_peak_1661	chr19	479	8.13993e-15	NM_001321111.1	RPS16	6217	ribosomal protein S16	mRNA
SH2576_peak_1662	chr19	117	1.83854e-07	NM_001436.3	FBL	2091	fibrillarin	mRNA
SH2576_peak_1663	chr19	117	1.83854e-07	NM_001436.3	FBL	2091	fibrillarin	mRNA
SH2576_peak_1664	chr19	137	1.91642e-08	NM_001436.3	FBL	2091	fibrillarin	mRNA
SH2576_peak_1665	chr19	95	2.11265e-06	NM_001436.3	FBL	2091	fibrillarin	mRNA
SH2576_peak_1666	chr19	84	7.05293e-06	NM_153001.2	PSMC4	5704	proteasome 26S subunit%2C ATPase 4	mRNA
SH2576_peak_1667	chr19	80	1.09291e-05	NM_153001.2	PSMC4	5704	proteasome 26S subunit%2C ATPase 4	mRNA
SH2576_peak_1668	chr19	76	1.68959e-05	NM_000713.2	BLVRB	645	biliverdin reductase B	mRNA
SH2576_peak_1669	chr19	73	2.35075e-05	NM_138392.3	SHKBP1	92799	SH3KBP1 binding protein 1	mRNA
SH2576_peak_1670	chr19	84	7.05293e-06	NM_138392.3	SHKBP1	92799	SH3KBP1 binding protein 1	mRNA
SH2576_peak_1671	chr19	71	2.90785e-05	NM_138392.3	SHKBP1	92799	SH3KBP1 binding protein 1	mRNA
SH2576_peak_1672	chr19	72	2.62148e-05	NM_004596.4	SNRPA	6626	small nuclear ribonucleoprotein polypeptide A	mRNA
SH2576_peak_1673	chr19	149	3.12316e-07	NM_007040.5	HNRNPUL1	11100	heterogeneous nuclear ribonucleoprotein U like 1	mRNA
SH2576_peak_1674	chr19	84	7.05293e-06	NM_144732.4	HNRNPUL1	11100	heterogeneous nuclear ribonucleoprotein U like 1	mRNA
SH2576_peak_1675	chr19	143	9.72987e-09	NM_144732.4	HNRNPUL1	11100	heterogeneous nuclear ribonucleoprotein U like 1	mRNA
SH2576_peak_1676	chr19	97	1.69817e-06	NM_144732.4	HNRNPUL1	11100	heterogeneous nuclear ribonucleoprotein U like 1	mRNA
SH2576_peak_1677	chr19	137.5	1.81015e-08	NM_144732.4	HNRNPUL1	11100	heterogeneous nuclear ribonucleoprotein U like 1	mRNA
SH2576_peak_1678	chr19	77	1.52145e-05	NM_144732.4	HNRNPUL1	11100	heterogeneous nuclear ribonucleoprotein U like 1	mRNA
SH2576_peak_1679	chr19	80	1.09291e-05	NM_000660.6	TGFB1	7040	transforming growth factor beta 1	mRNA
SH2576_peak_1680	chr19	114	2.5829e-07	NM_000660.6	TGFB1	7040	transforming growth factor beta 1	mRNA
SH2576_peak_1681	chr19	149.6	1.96458e-07	NM_000660.6	TGFB1	7040	transforming growth factor beta 1	mRNA
SH2576_peak_1682	chr19	374	8.13993e-15	NM_001321485.1	RPS19	6223	ribosomal protein S19	mRNA
SH2576_peak_1683	chr19	76	1.68959e-05	NM_001145939.1	PAFAH1B3	5050	platelet activating factor acetylhydrolase 1b catalytic subunit 3	mRNA
SH2576_peak_1684	chr19	78	1.35993e-05	NM_199285.2	PRR19	284338	proline rich 19	mRNA
SH2576_peak_1685	chr19	124	8.31602e-08	NM_001128917.1	TOMM40	10452	translocase of outer mitochondrial membrane 40	mRNA
SH2576_peak_1686	chr19	122.333	1.9659e-07	NM_001128917.1	TOMM40	10452	translocase of outer mitochondrial membrane 40	mRNA
SH2576_peak_1687	chr19	99.5	1.33603e-06	NM_003370.3	VASP	7408	vasodilator-stimulated phosphoprotein	mRNA
SH2576_peak_1688	chr19	96	1.88988e-06	NM_003370.3	VASP	7408	vasodilator-stimulated phosphoprotein	mRNA
SH2576_peak_1689	chr19	184	8.72933e-11	NM_003370.3	VASP	7408	vasodilator-stimulated phosphoprotein	mRNA
SH2576_peak_1690	chr19	167	7.62749e-09	NM_004597.6	SNRPD2	6633	small nuclear ribonucleoprotein D2 polypeptide	mRNA
SH2576_peak_1691	chr19	192	3.43345e-11	NM_004597.6	SNRPD2	6633	small nuclear ribonucleoprotein D2 polypeptide	mRNA
SH2576_peak_1692	chr19	81	9.80868e-06	NM_001329926.1	CALM3	808	calmodulin 3	mRNA
SH2576_peak_1693	chr19	103.667	2.98218e-06	NM_001329926.1	CALM3	808	calmodulin 3	mRNA
SH2576_peak_1694	chr19	162.333	9.73906e-08	NM_001145145.1	SLC1A5	6510	solute carrier family 1 member 5	mRNA
SH2576_peak_1695	chr19	82	8.8409e-06	NM_001145144.1	SLC1A5	6510	solute carrier family 1 member 5	mRNA
SH2576_peak_1696	chr19	85	6.32276e-06	NM_001145144.1	SLC1A5	6510	solute carrier family 1 member 5	mRNA
SH2576_peak_1697	chr19	133.667	4.89166e-06	NM_005628.2	SLC1A5	6510	solute carrier family 1 member 5	mRNA
SH2576_peak_1698	chr19	148	1.1396e-08	NM_004069.4	AP2S1	1175	adaptor related protein complex 2 sigma 1 subunit	mRNA
SH2576_peak_1699	chr19	142.75	1.58669e-07	NM_001145713.1	SAE1	10055	SUMO1 activating enzyme subunit 1	mRNA
SH2576_peak_1700	chr19	83	1.89071e-05	NM_003827.3	NAPA	8775	NSF attachment protein alpha	mRNA
SH2576_peak_1701	chr19	164	8.7668e-10	NM_015710.4	GLTSCR2	29997	glioma tumor suppressor candidate region gene 2	mRNA
SH2576_peak_1702	chr19	106	6.24597e-07	NM_001425.2	EMP3	2014	epithelial membrane protein 3	mRNA
SH2576_peak_1703	chr19	68	4.02219e-05	NM_001425.2	EMP3	2014	epithelial membrane protein 3	mRNA
SH2576_peak_1704	chr19	114	2.5829e-07	NM_006801.2	KDELR1	10945	KDEL endoplasmic reticulum protein retention receptor 1	mRNA
SH2576_peak_1705	chr19	68	4.02219e-05	NM_006801.2	KDELR1	10945	KDEL endoplasmic reticulum protein retention receptor 1	mRNA
SH2576_peak_1706	chr19	67	4.46307e-05	NM_006801.2	KDELR1	10945	KDEL endoplasmic reticulum protein retention receptor 1	mRNA
SH2576_peak_1707	chr19	71	2.90785e-05	NM_001284325.1	BCAT2	587	branched chain amino acid transaminase 2	mRNA
SH2576_peak_1708	chr19	5354	8.13993e-15	NM_000146.3	FTL	2512	ferritin light chain	mRNA
SH2576_peak_1709	chr19	1122.5	2.4848e-05	NM_000146.3	FTL	2512	ferritin light chain	mRNA
SH2576_peak_1710	chr19	88	4.54982e-06	NR_135578.1	RUVBL2	10856	RuvB like AAA ATPase 2	ncRNA
SH2576_peak_1711	chr19	96.5	5.06567e-06	NM_003089.5	SNRNP70	6625	small nuclear ribonucleoprotein U1 subunit 70	mRNA
SH2576_peak_1712	chr19	788	8.13993e-15	NR_073024.1	RPL13A	23521	ribosomal protein L13a	ncRNA
SH2576_peak_1713	chr19	227.5	6.79071e-13	NR_073024.1	RPL13A	23521	ribosomal protein L13a	ncRNA
SH2576_peak_1714	chr19	68	4.02219e-05	NM_001207042.2	PRMT1	3276	protein arginine methyltransferase 1	mRNA
SH2576_peak_1715	chr19	101	1.08962e-06	NM_001207042.2	PRMT1	3276	protein arginine methyltransferase 1	mRNA
SH2576_peak_1716	chr19	69	3.61159e-05	NM_130787.2	AP2A1	160	adaptor related protein complex 2 alpha 1 subunit	mRNA
SH2576_peak_1717	chr19	89.6667	1.45082e-05	NM_012346.4	NUP62	23636	nucleoporin 62	mRNA
SH2576_peak_1718	chr19	80.25	1.64577e-05	NM_012346.4	NUP62	23636	nucleoporin 62	mRNA
SH2576_peak_1719	chr19	106.5	5.4796e-06	NM_002975.2	CLEC11A	6320	C-type lectin domain family 11 member A	mRNA
SH2576_peak_1720	chr19	112	3.22661e-07	NM_032712.2	C19orf48	84798	chromosome 19 open reading frame 48	mRNA
SH2576_peak_1721	chr19	83	7.87312e-06	NM_032712.2	C19orf48	84798	chromosome 19 open reading frame 48	mRNA
SH2576_peak_1722	chr19	88	4.54982e-06	NM_001014763.1	ETFB	2109	electron transfer flavoprotein beta subunit	mRNA
SH2576_peak_1723	chr19	196	2.16156e-11	NM_005601.3	NKG7	4818	natural killer cell granule protein 7	mRNA
SH2576_peak_1724	chr19	174.667	4.05649e-07	NM_005601.3	NKG7	4818	natural killer cell granule protein 7	mRNA
SH2576_peak_1725	chr19	108	5.03481e-07	NM_014225.5	PPP2R1A	5518	protein phosphatase 2 scaffold subunit Aalpha	mRNA
SH2576_peak_1726	chr19	111	3.61455e-07	NM_014225.5	PPP2R1A	5518	protein phosphatase 2 scaffold subunit Aalpha	mRNA
SH2576_peak_1727	chr19	91	3.34749e-06	NM_001290194.1	MYADM	91663	myeloid associated differentiation marker	mRNA
SH2576_peak_1728	chr19	83	7.87312e-06	NM_015629.3	PRPF31	26121	pre-mRNA processing factor 31	mRNA
SH2576_peak_1729	chr19	720	8.13993e-15	NM_001321705.1	RPS9	6203	ribosomal protein S9	mRNA
SH2576_peak_1730	chr19	309	8.13993e-15	NM_001321705.1	RPS9	6203	ribosomal protein S9	mRNA
SH2576_peak_1731	chr19	71	2.98117e-05	NM_021706.4	LAIR1	3903	leukocyte associated immunoglobulin like receptor 1	mRNA
SH2576_peak_1732	chr19	108.5	1.35214e-06	NM_014931.3	PPP6R1	22870	protein phosphatase 6 regulatory subunit 1	mRNA
SH2576_peak_1733	chr19	85	1.14931e-05	NM_014931.3	PPP6R1	22870	protein phosphatase 6 regulatory subunit 1	mRNA
SH2576_peak_1734	chr19	71	2.90785e-05	NM_014931.3	PPP6R1	22870	protein phosphatase 6 regulatory subunit 1	mRNA
SH2576_peak_1735	chr19	92	2.92399e-06	NR_106860.1	MIR6802	102465481	microRNA 6802	miRNA
SH2576_peak_1736	chr19	68	4.02219e-05	NM_014931.3	PPP6R1	22870	protein phosphatase 6 regulatory subunit 1	mRNA
SH2576_peak_1737	chr19	104	7.81281e-07	NM_014931.3	PPP6R1	22870	protein phosphatase 6 regulatory subunit 1	mRNA
SH2576_peak_1738	chr19	67	4.46307e-05	NM_014931.3	PPP6R1	22870	protein phosphatase 6 regulatory subunit 1	mRNA
SH2576_peak_1739	chr19	103	8.74326e-07	NM_014931.3	PPP6R1	22870	protein phosphatase 6 regulatory subunit 1	mRNA
SH2576_peak_1740	chr19	71	2.90785e-05	NM_012267.4	HSPBP1	23640	HSPA (Hsp70) binding protein 1	mRNA
SH2576_peak_1741	chr19	148	5.46609e-09	NM_000991.4	RPL28	6158	ribosomal protein L28	mRNA
SH2576_peak_1742	chr19	197	1.93652e-11	NM_001136135.1	RPL28	6158	ribosomal protein L28	mRNA
SH2576_peak_1743	chr19	176	7.61686e-09	NM_014501.2	UBE2S	27338	ubiquitin conjugating enzyme E2 S	mRNA
SH2576_peak_1744	chr19	180	1.39133e-10	NM_014501.2	UBE2S	27338	ubiquitin conjugating enzyme E2 S	mRNA
SH2576_peak_1745	chr19	128	5.27154e-08	NM_001012478.1	U2AF2	11338	U2 small nuclear RNA auxiliary factor 2	mRNA
SH2576_peak_1746	chr19	73	2.35075e-05	NM_001012478.1	U2AF2	11338	U2 small nuclear RNA auxiliary factor 2	mRNA
SH2576_peak_1747	chr19	122	1.03959e-07	NM_001012478.1	U2AF2	11338	U2 small nuclear RNA auxiliary factor 2	mRNA
SH2576_peak_1748	chr19	89	4.07385e-06	NM_001012478.1	U2AF2	11338	U2 small nuclear RNA auxiliary factor 2	mRNA
SH2576_peak_1749	chr19	97	1.69817e-06	NM_001130072.1	EPN1	29924	epsin 1	mRNA
SH2576_peak_1750	chr19	359	8.13993e-15	NM_001009.3	RPS5	6193	ribosomal protein S5	mRNA
SH2576_peak_1751	chr19	165	7.79834e-10	NM_001009.3	RPS5	6193	ribosomal protein S5	mRNA
SH2576_peak_1752	chr19	79	1.22438e-05	NM_014347.2	ZNF324	25799	zinc finger protein 324	mRNA
SH2576_peak_1753	chr19	89	4.07385e-06	NM_005762.2	TRIM28	10155	tripartite motif containing 28	mRNA
SH2576_peak_1754	chr19	107.6	1.00431e-05	NM_005762.2	TRIM28	10155	tripartite motif containing 28	mRNA
SH2576_peak_1755	chr19	171	1.88369e-06	NM_005762.2	TRIM28	10155	tripartite motif containing 28	mRNA
SH2576_peak_1756	chr19	145.667	1.9555e-07	NM_005762.2	TRIM28	10155	tripartite motif containing 28	mRNA
SH2576_peak_1757	chr19	300	8.13993e-15	NM_005762.2	TRIM28	10155	tripartite motif containing 28	mRNA
SH2576_peak_1758	chr19	116	2.0563e-07	NM_003969.3	UBE2M	9040	ubiquitin conjugating enzyme E2 M	mRNA
SH2576_peak_1759	chr19	142	1.09291e-08	NM_003969.3	UBE2M	9040	ubiquitin conjugating enzyme E2 M	mRNA
SH2576_peak_1760	chr19	102	9.73897e-07	NM_003969.3	UBE2M	9040	ubiquitin conjugating enzyme E2 M	mRNA
SH2576_peak_1761	chr19	78	1.35993e-05	NM_003969.3	UBE2M	9040	ubiquitin conjugating enzyme E2 M	mRNA
SH2576_peak_1762	chr2	76	1.68959e-05	NM_004300.3	ACP1	52	acid phosphatase 1%2C soluble	mRNA
SH2576_peak_1763	chr2	80	1.89972e-05	NM_018269.3	ADI1	55256	acireductone dioxygenase 1	mRNA
SH2576_peak_1764	chr2	74	2.10962e-05	NM_001011.3	RPS7	6201	ribosomal protein S7	mRNA
SH2576_peak_1765	chr2	189	4.88732e-11	NM_001011.3	RPS7	6201	ribosomal protein S7	mRNA
SH2576_peak_1766	chr2	80	1.09291e-05	NM_002166.4	ID2	3398	inhibitor of DNA binding 2%2C HLH protein	mRNA
SH2576_peak_1767	chr2	149.5	4.66462e-08	NM_006826.3	YWHAQ	10971	tyrosine 3-monooxygenase/tryptophan 5-monooxygenase activation protein theta	mRNA
SH2576_peak_1768	chr2	96.5	2.01481e-05	NM_006826.3	YWHAQ	10971	tyrosine 3-monooxygenase/tryptophan 5-monooxygenase activation protein theta	mRNA
SH2576_peak_1769	chr2	371	8.13993e-15	NM_006826.3	YWHAQ	10971	tyrosine 3-monooxygenase/tryptophan 5-monooxygenase activation protein theta	mRNA
SH2576_peak_1770	chr2	306.5	9.68667e-12	NM_001034.3	RRM2	6241	ribonucleotide reductase regulatory subunit M2	mRNA
SH2576_peak_1771	chr2	81	9.80868e-06	NM_001165931.1	RRM2	6241	ribonucleotide reductase regulatory subunit M2	mRNA
SH2576_peak_1772	chr2	120	2.68087e-06	NM_001034.3	RRM2	6241	ribonucleotide reductase regulatory subunit M2	mRNA
SH2576_peak_1773	chr2	86	5.64952e-06	NM_001287190.1	ODC1	4953	ornithine decarboxylase 1	mRNA
SH2576_peak_1774	chr2	78	1.35993e-05	NM_001287190.1	ODC1	4953	ornithine decarboxylase 1	mRNA
SH2576_peak_1775	chr2	99	1.35969e-06	NM_001287190.1	ODC1	4953	ornithine decarboxylase 1	mRNA
SH2576_peak_1776	chr2	96	1.88988e-06	NM_001287190.1	ODC1	4953	ornithine decarboxylase 1	mRNA
SH2576_peak_1777	chr2	122	1.03959e-07	NM_001287190.1	ODC1	4953	ornithine decarboxylase 1	mRNA
SH2576_peak_1778	chr2	90.5	1.33338e-05	NM_001282706.1	PDIA6	10130	protein disulfide isomerase family A member 6	mRNA
SH2576_peak_1779	chr2	91	3.2609e-06	NM_004939.2	DDX1	1653	DEAD-box helicase 1	mRNA
SH2576_peak_1780	chr2	69	3.61159e-05	NM_016047.3	SF3B6	51639	splicing factor 3b subunit 6	mRNA
SH2576_peak_1781	chr2	136	2.26905e-07	NM_016131.4	RAB10	10890	RAB10%2C member RAS oncogene family	mRNA
SH2576_peak_1782	chr2	169.5	1.01934e-06	NM_000182.4	HADHA	3030	hydroxyacyl-CoA dehydrogenase/3-ketoacyl-CoA thiolase/enoyl-CoA hydratase (trifunctional protein)%2C alpha subunit	mRNA
SH2576_peak_1783	chr2	71	2.90785e-05	NM_001281513.1	HADHB	3032	hydroxyacyl-CoA dehydrogenase/3-ketoacyl-CoA thiolase/enoyl-CoA hydratase (trifunctional protein)%2C beta subunit	mRNA
SH2576_peak_1784	chr2	178	1.75218e-10	NM_001134693.1	OST4	100128731	oligosaccharyltransferase complex subunit 4%2C non-catalytic	mRNA
SH2576_peak_1785	chr2	106	6.24597e-07	NM_001134693.1	OST4	100128731	oligosaccharyltransferase complex subunit 4%2C non-catalytic	mRNA
SH2576_peak_1786	chr2	160.333	1.35201e-07	NM_177983.2	PPM1G	5496	protein phosphatase%2C Mg2+/Mn2+ dependent 1G	mRNA
SH2576_peak_1787	chr2	73	2.35075e-05	NM_177983.2	PPM1G	5496	protein phosphatase%2C Mg2+/Mn2+ dependent 1G	mRNA
SH2576_peak_1788	chr2	107	5.60049e-07	NM_177983.2	PPM1G	5496	protein phosphatase%2C Mg2+/Mn2+ dependent 1G	mRNA
SH2576_peak_1789	chr2	132	3.34685e-08	NM_177983.2	PPM1G	5496	protein phosphatase%2C Mg2+/Mn2+ dependent 1G	mRNA
SH2576_peak_1790	chr2	99	1.39389e-06	NM_177983.2	PPM1G	5496	protein phosphatase%2C Mg2+/Mn2+ dependent 1G	mRNA
SH2576_peak_1791	chr2	99	1.35969e-06	NM_177983.2	PPM1G	5496	protein phosphatase%2C Mg2+/Mn2+ dependent 1G	mRNA
SH2576_peak_1792	chr2	78	1.35993e-05	NM_177983.2	PPM1G	5496	protein phosphatase%2C Mg2+/Mn2+ dependent 1G	mRNA
SH2576_peak_1793	chr2	92	2.92399e-06	NM_001321357.1	NRBP1	29959	nuclear receptor binding protein 1	mRNA
SH2576_peak_1794	chr2	70	3.24494e-05	NM_001321357.1	NRBP1	29959	nuclear receptor binding protein 1	mRNA
SH2576_peak_1795	chr2	92	2.92399e-06	NM_015131.2	WDR43	23160	WD repeat domain 43	mRNA
SH2576_peak_1796	chr2	67	4.46307e-05	NM_032312.3	YIPF4	84272	Yip1 domain family member 4	mRNA
SH2576_peak_1797	chr2	94	2.35225e-06	NM_005760.2	CEBPZ	10153	CCAAT/enhancer binding protein zeta	mRNA
SH2576_peak_1798	chr2	106.333	1.59643e-05	NM_001270438.1	CDC42EP3	10602	CDC42 effector protein 3	mRNA
SH2576_peak_1799	chr2	87	1.35943e-05	NM_001270438.1	CDC42EP3	10602	CDC42 effector protein 3	mRNA
SH2576_peak_1800	chr2	96	1.88988e-06	NM_001031684.2	SRSF7	6432	serine and arginine rich splicing factor 7	mRNA
SH2576_peak_1801	chr2	73	2.35075e-05	NM_001319037.1	COX7A2L	9167	cytochrome c oxidase subunit 7A2 like	mRNA
SH2576_peak_1802	chr2	109	4.52832e-07	NM_006887.4	ZFP36L2	678	ZFP36 ring finger protein like 2	mRNA
SH2576_peak_1803	chr2	178	1.75218e-10	NM_006887.4	ZFP36L2	678	ZFP36 ring finger protein like 2	mRNA
SH2576_peak_1804	chr2	134	3.55737e-08	NM_006887.4	ZFP36L2	678	ZFP36 ring finger protein like 2	mRNA
SH2576_peak_1805	chr2	237	1.87726e-13	NM_006887.4	ZFP36L2	678	ZFP36 ring finger protein like 2	mRNA
SH2576_peak_1806	chr2	196	7.01881e-10	NM_006887.4	ZFP36L2	678	ZFP36 ring finger protein like 2	mRNA
SH2576_peak_1807	chr2	159	1.55527e-09	NM_006887.4	ZFP36L2	678	ZFP36 ring finger protein like 2	mRNA
SH2576_peak_1808	chr2	152	3.45559e-09	NM_133259.3	LRPPRC	10128	leucine rich pentatricopeptide repeat containing	mRNA
SH2576_peak_1809	chr2	96	1.88988e-06	NM_133259.3	LRPPRC	10128	leucine rich pentatricopeptide repeat containing	mRNA
SH2576_peak_1810	chr2	69	3.61159e-05	NM_133259.3	LRPPRC	10128	leucine rich pentatricopeptide repeat containing	mRNA
SH2576_peak_1811	chr2	93	2.62113e-06	NM_133259.3	LRPPRC	10128	leucine rich pentatricopeptide repeat containing	mRNA
SH2576_peak_1812	chr2	76	1.68959e-05	NM_001033557.2	PPM1B	5495	protein phosphatase%2C Mg2+/Mn2+ dependent 1B	mRNA
SH2576_peak_1813	chr2	173.5	5.33138e-10	NM_001305625.1	CALM2	805	calmodulin 2	mRNA
SH2576_peak_1814	chr2	102	9.73897e-07	NM_001305625.1	CALM2	805	calmodulin 2	mRNA
SH2576_peak_1815	chr2	124	8.31602e-08	NM_001305625.1	CALM2	805	calmodulin 2	mRNA
SH2576_peak_1816	chr2	107	5.60049e-07	NM_000251.2	MSH2	4436	mutS homolog 2	mRNA
SH2576_peak_1817	chr2	68	4.02219e-05	NM_001281492.1	MSH6	2956	mutS homolog 6	mRNA
SH2576_peak_1818	chr2	74.5	2.50153e-05	NR_135830.1	RTN4	57142	reticulon 4	ncRNA
SH2576_peak_1819	chr2	99.6667	9.56945e-06	NM_153828.2	RTN4	57142	reticulon 4	mRNA
SH2576_peak_1820	chr2	156	2.19598e-09	NM_002954.5	RPS27A	6233	ribosomal protein S27a	mRNA
SH2576_peak_1821	chr2	304	8.13993e-15	NM_001135592.2	RPS27A	6233	ribosomal protein S27a	mRNA
SH2576_peak_1822	chr2	90	3.65759e-06	NM_003400.3	XPO1	7514	exportin 1	mRNA
SH2576_peak_1823	chr2	79	1.22438e-05	NM_003400.3	XPO1	7514	exportin 1	mRNA
SH2576_peak_1824	chr2	92.5	1.19151e-05	NM_003400.3	XPO1	7514	exportin 1	mRNA
SH2576_peak_1825	chr2	119	1.46086e-07	NM_001256721.1	CCT4	10575	chaperonin containing TCP1 subunit 4	mRNA
SH2576_peak_1826	chr2	246	6.96874e-14	NM_001256721.1	CCT4	10575	chaperonin containing TCP1 subunit 4	mRNA
SH2576_peak_1827	chr2	82	8.78718e-06	NM_001256721.1	CCT4	10575	chaperonin containing TCP1 subunit 4	mRNA
SH2576_peak_1828	chr2	78	1.35993e-05	NM_001256721.1	CCT4	10575	chaperonin containing TCP1 subunit 4	mRNA
SH2576_peak_1829	chr2	179	1.73598e-10	NM_001256721.1	CCT4	10575	chaperonin containing TCP1 subunit 4	mRNA
SH2576_peak_1830	chr2	104	7.81281e-07	NM_001316374.1	MDH1	4190	malate dehydrogenase 1	mRNA
SH2576_peak_1831	chr2	99	1.35969e-06	NM_001316374.1	MDH1	4190	malate dehydrogenase 1	mRNA
SH2576_peak_1832	chr2	156	2.19598e-09	NM_001316374.1	MDH1	4190	malate dehydrogenase 1	mRNA
SH2576_peak_1833	chr2	92.5	1.81608e-05	NM_003038.4	SLC1A4	6509	solute carrier family 1 member 4	mRNA
SH2576_peak_1834	chr2	103.5	1.62343e-05	NM_003038.4	SLC1A4	6509	solute carrier family 1 member 4	mRNA
SH2576_peak_1835	chr2	163.667	1.77915e-09	NM_004161.4	RAB1A	5861	RAB1A%2C member RAS oncogene family	mRNA
SH2576_peak_1836	chr2	346	8.13993e-15	NM_004161.4	RAB1A	5861	RAB1A%2C member RAS oncogene family	mRNA
SH2576_peak_1837	chr2	107	5.60049e-07	NM_001005386.2	ACTR2	10097	ARP2 actin related protein 2 homolog	mRNA
SH2576_peak_1838	chr2	160.5	3.93656e-06	NM_001005386.2	ACTR2	10097	ARP2 actin related protein 2 homolog	mRNA
SH2576_peak_1839	chr2	76	1.68959e-05	NM_001005386.2	ACTR2	10097	ARP2 actin related protein 2 homolog	mRNA
SH2576_peak_1840	chr2	105	7.00116e-07	NM_001005386.2	ACTR2	10097	ARP2 actin related protein 2 homolog	mRNA
SH2576_peak_1841	chr2	100	6.18002e-06	NM_001005386.2	ACTR2	10097	ARP2 actin related protein 2 homolog	mRNA
SH2576_peak_1842	chr2	84	7.05293e-06	NM_020143.3	PNO1	56902	partner of NOB1 homolog	mRNA
SH2576_peak_1843	chr2	90	3.65759e-06	NM_000945.3	PPP3R1	5534	protein phosphatase 3 regulatory subunit B%2C alpha	mRNA
SH2576_peak_1844	chr2	79	1.70841e-05	NM_000945.3	PPP3R1	5534	protein phosphatase 3 regulatory subunit B%2C alpha	mRNA
SH2576_peak_1845	chr2	94	2.35225e-06	NM_000945.3	PPP3R1	5534	protein phosphatase 3 regulatory subunit B%2C alpha	mRNA
SH2576_peak_1846	chr2	129	4.71199e-08	NM_000945.3	PPP3R1	5534	protein phosphatase 3 regulatory subunit B%2C alpha	mRNA
SH2576_peak_1847	chr2	340	8.13993e-15	NM_002664.2	PLEK	5341	pleckstrin	mRNA
SH2576_peak_1848	chr2	103	8.74326e-07	NM_002664.2	PLEK	5341	pleckstrin	mRNA
SH2576_peak_1849	chr2	177.625	3.65789e-07	NM_002664.2	PLEK	5341	pleckstrin	mRNA
SH2576_peak_1850	chr2	315.25	6.53964e-06	NM_006196.3	PCBP1	5093	poly(rC) binding protein 1	mRNA
SH2576_peak_1851	chr2	90	3.65759e-06	NM_001166285.1	CCT7	10574	chaperonin containing TCP1 subunit 7	mRNA
SH2576_peak_1852	chr2	188	5.45477e-11	NM_001166285.1	CCT7	10574	chaperonin containing TCP1 subunit 7	mRNA
SH2576_peak_1853	chr2	98	1.52017e-06	NM_212552.2	BOLA3	388962	bolA family member 3	mRNA
SH2576_peak_1854	chr2	67	4.46307e-05	NM_212552.2	BOLA3	388962	bolA family member 3	mRNA
SH2576_peak_1855	chr2	71	2.90785e-05	NM_001317110.1	MOB1A	55233	MOB kinase activator 1A	mRNA
SH2576_peak_1856	chr2	86	5.64952e-06	NR_027405.1	MTHFD2	10797	methylenetetrahydrofolate dehydrogenase (NADP+ dependent) 2%2C methenyltetrahydrofolate cyclohydrolase	ncRNA
SH2576_peak_1857	chr2	72	2.62148e-05	NR_027405.1	MTHFD2	10797	methylenetetrahydrofolate dehydrogenase (NADP+ dependent) 2%2C methenyltetrahydrofolate cyclohydrolase	ncRNA
SH2576_peak_1858	chr2	76	1.68959e-05	NM_000189.4	HK2	3099	hexokinase 2	mRNA
SH2576_peak_1859	chr2	89	4.07385e-06	NM_019896.2	POLE4	56655	DNA polymerase epsilon 4%2C accessory subunit	mRNA
SH2576_peak_1860	chr2	70.5	3.07639e-05	NM_021103.3	TMSB10	9168	thymosin beta 10	mRNA
SH2576_peak_1861	chr2	111	8.70868e-07	NM_001206840.1	TGOLN2	10618	trans-golgi network protein 2	mRNA
SH2576_peak_1862	chr2	193	3.06459e-11	NM_001256139.1	CAPG	822	capping actin protein%2C gelsolin like	mRNA
SH2576_peak_1863	chr2	209	4.8145e-12	NM_001256139.1	CAPG	822	capping actin protein%2C gelsolin like	mRNA
SH2576_peak_1864	chr2	314	6.00822e-13	NM_001256139.1	CAPG	822	capping actin protein%2C gelsolin like	mRNA
SH2576_peak_1865	chr2	104	7.81281e-07	NM_005911.5	MAT2A	4144	methionine adenosyltransferase 2A	mRNA
SH2576_peak_1866	chr2	83	7.87312e-06	NM_005911.5	MAT2A	4144	methionine adenosyltransferase 2A	mRNA
SH2576_peak_1867	chr2	219	1.49313e-12	NM_003761.4	VAMP8	8673	vesicle associated membrane protein 8	mRNA
SH2576_peak_1868	chr2	81	9.80868e-06	NM_006590.3	USP39	10713	ubiquitin specific peptidase 39	mRNA
SH2576_peak_1869	chr2	86	5.64952e-06	NM_020151.3	STARD7	56910	StAR related lipid transfer domain containing 7	mRNA
SH2576_peak_1870	chr2	74.3333	2.41519e-05	NM_020151.3	STARD7	56910	StAR related lipid transfer domain containing 7	mRNA
SH2576_peak_1871	chr2	66	4.9696e-05	NM_020151.3	STARD7	56910	StAR related lipid transfer domain containing 7	mRNA
SH2576_peak_1872	chr2	173	3.1248e-10	NM_020151.3	STARD7	56910	StAR related lipid transfer domain containing 7	mRNA
SH2576_peak_1873	chr2	71	2.90785e-05	NM_014014.4	SNRNP200	23020	small nuclear ribonucleoprotein U5 subunit 200	mRNA
SH2576_peak_1874	chr2	76	1.68959e-05	NM_014014.4	SNRNP200	23020	small nuclear ribonucleoprotein U5 subunit 200	mRNA
SH2576_peak_1875	chr2	113	2.88789e-07	NM_014014.4	SNRNP200	23020	small nuclear ribonucleoprotein U5 subunit 200	mRNA
SH2576_peak_1876	chr2	82	8.78718e-06	NM_014014.4	SNRNP200	23020	small nuclear ribonucleoprotein U5 subunit 200	mRNA
SH2576_peak_1877	chr2	100	1.21651e-06	NM_014014.4	SNRNP200	23020	small nuclear ribonucleoprotein U5 subunit 200	mRNA
SH2576_peak_1878	chr2	67	4.46307e-05	NM_001281712.1	NCAPH	23397	non-SMC condensin I complex subunit H	mRNA
SH2576_peak_1879	chr2	117	1.83854e-07	NM_001862.2	COX5B	1329	cytochrome c oxidase subunit 5B	mRNA
SH2576_peak_1880	chr2	105	7.00116e-07	NM_001862.2	COX5B	1329	cytochrome c oxidase subunit 5B	mRNA
SH2576_peak_1881	chr2	80	1.09291e-05	NM_015904.3	EIF5B	9669	eukaryotic translation initiation factor 5B	mRNA
SH2576_peak_1882	chr2	67	4.46307e-05	NM_015904.3	EIF5B	9669	eukaryotic translation initiation factor 5B	mRNA
SH2576_peak_1883	chr2	67	4.46307e-05	NR_045607.1	UXS1	80146	UDP-glucuronate decarboxylase 1	ncRNA
SH2576_peak_1884	chr2	111	3.61455e-07	NR_027063.1	LINC00116	205251	long intergenic non-protein coding RNA 116	lnc_RNA
SH2576_peak_1885	chr2	90.5	7.99789e-06	NM_001278616.1	BUB1	699	BUB1 mitotic checkpoint serine/threonine kinase	mRNA
SH2576_peak_1886	chr2	88	4.54982e-06	NM_004336.4	BUB1	699	BUB1 mitotic checkpoint serine/threonine kinase	mRNA
SH2576_peak_1887	chr2	177	1.96752e-10	NM_006343.2	MERTK	10461	MER proto-oncogene%2C tyrosine kinase	mRNA
SH2576_peak_1888	chr2	99.5	1.3821e-06	NM_005415.4	SLC20A1	6574	solute carrier family 20 member 1	mRNA
SH2576_peak_1889	chr2	67	4.46307e-05	NM_005415.4	SLC20A1	6574	solute carrier family 20 member 1	mRNA
SH2576_peak_1890	chr2	66	4.9696e-05	NM_005415.4	SLC20A1	6574	solute carrier family 20 member 1	mRNA
SH2576_peak_1891	chr2	90	3.65759e-06	NM_005415.4	SLC20A1	6574	solute carrier family 20 member 1	mRNA
SH2576_peak_1892	chr2	303	8.13993e-15	NM_005721.4	ACTR3	10096	ARP3 actin related protein 3 homolog	mRNA
SH2576_peak_1893	chr2	84	7.05293e-06	NM_005721.4	ACTR3	10096	ARP3 actin related protein 3 homolog	mRNA
SH2576_peak_1894	chr2	114	2.5829e-07	NM_005721.4	ACTR3	10096	ARP3 actin related protein 3 homolog	mRNA
SH2576_peak_1895	chr2	206	1.7278e-09	NM_005721.4	ACTR3	10096	ARP3 actin related protein 3 homolog	mRNA
SH2576_peak_1896	chr2	67	4.46307e-05	NM_006773.3	DDX18	8886	DEAD-box helicase 18	mRNA
SH2576_peak_1897	chr2	187	6.1331e-11	NM_001178041.2	DBI	1622	diazepam binding inhibitor%2C acyl-CoA binding protein	mRNA
SH2576_peak_1898	chr2	136	2.14046e-08	NM_001256584.1	GYPC	2995	glycophorin C (Gerbich blood group)	mRNA
SH2576_peak_1899	chr2	166.5	5.81393e-08	NM_001256584.1	GYPC	2995	glycophorin C (Gerbich blood group)	mRNA
SH2576_peak_1900	chr2	114	2.5829e-07	NR_033230.2	SMPD4	55627	sphingomyelin phosphodiesterase 4	ncRNA
SH2576_peak_1901	chr2	204	8.59117e-12	NM_025029.4	MZT2B	80097	mitotic spindle organizing protein 2B	mRNA
SH2576_peak_1902	chr2	71	2.90785e-05	NM_001267064.1	PLEKHB2	55041	pleckstrin homology domain containing B2	mRNA
SH2576_peak_1903	chr2	77.5	2.68849e-05	NM_030923.4	TMEM163	81615	transmembrane protein 163	mRNA
SH2576_peak_1904	chr2	105.5	2.01158e-05	NM_005915.5	MCM6	4175	minichromosome maintenance complex component 6	mRNA
SH2576_peak_1905	chr2	129	4.71199e-08	NM_005915.5	MCM6	4175	minichromosome maintenance complex component 6	mRNA
SH2576_peak_1906	chr2	86	5.64952e-06	NM_005915.5	MCM6	4175	minichromosome maintenance complex component 6	mRNA
SH2576_peak_1907	chr2	131	3.73775e-08	NM_005915.5	MCM6	4175	minichromosome maintenance complex component 6	mRNA
SH2576_peak_1908	chr2	67	4.46307e-05	NM_005915.5	MCM6	4175	minichromosome maintenance complex component 6	mRNA
SH2576_peak_1909	chr2	93	2.62113e-06	NM_001349.3	DARS	1615	aspartyl-tRNA synthetase	mRNA
SH2576_peak_1910	chr2	158	1.74508e-09	NM_001348060.1	CXCR4	7852	C-X-C motif chemokine receptor 4	mRNA
SH2576_peak_1911	chr2	220.6	7.99434e-11	NM_001348060.1	CXCR4	7852	C-X-C motif chemokine receptor 4	mRNA
SH2576_peak_1912	chr2	68	4.02219e-05	NM_017892.3	PRPF40A	55660	pre-mRNA processing factor 40 homolog A	mRNA
SH2576_peak_1913	chr2	75	1.88899e-05	NM_152522.5	ARL6IP6	151188	ADP ribosylation factor like GTPase 6 interacting protein 6	mRNA
SH2576_peak_1914	chr2	95.5	2.52387e-06	NM_001294145.1	SSB	6741	Sjogren syndrome antigen B	mRNA
SH2576_peak_1915	chr2	69	3.61159e-05	NM_001294145.1	SSB	6741	Sjogren syndrome antigen B	mRNA
SH2576_peak_1916	chr2	367	8.13993e-15	NM_024843.3	CYBRD1	79901	cytochrome b reductase 1	mRNA
SH2576_peak_1917	chr2	72	2.62148e-05	NM_001271790.1	DYNC1I2	1781	dynein cytoplasmic 1 intermediate chain 2	mRNA
SH2576_peak_1918	chr2	67	4.46307e-05	NM_000210.3	ITGA6	3655	integrin subunit alpha 6	mRNA
SH2576_peak_1919	chr2	70	3.24494e-05	NM_000210.3	ITGA6	3655	integrin subunit alpha 6	mRNA
SH2576_peak_1920	chr2	67	4.46307e-05	NM_003111.4	SP3	6670	Sp3 transcription factor	mRNA
SH2576_peak_1921	chr2	67	4.46307e-05	NM_001011708.2	OLA1	29789	Obg like ATPase 1	mRNA
SH2576_peak_1922	chr2	69	3.61159e-05	NM_003387.4	WIPF1	7456	WAS/WASL interacting protein family member 1	mRNA
SH2576_peak_1923	chr2	76	1.68959e-05	NM_003387.4	WIPF1	7456	WAS/WASL interacting protein family member 1	mRNA
SH2576_peak_1924	chr2	72.6667	2.48806e-05	NM_003387.4	WIPF1	7456	WAS/WASL interacting protein family member 1	mRNA
SH2576_peak_1925	chr2	87	5.08973e-06	NM_001689.4	ATP5G3	518	ATP synthase%2C H+ transporting%2C mitochondrial Fo complex subunit C3 (subunit 9)	mRNA
SH2576_peak_1926	chr2	96	1.88988e-06	NM_001689.4	ATP5G3	518	ATP synthase%2C H+ transporting%2C mitochondrial Fo complex subunit C3 (subunit 9)	mRNA
SH2576_peak_1927	chr2	177	1.88317e-06	NM_001330250.1	HNRNPA3	220988	heterogeneous nuclear ribonucleoprotein A3	mRNA
SH2576_peak_1928	chr2	77.3333	1.4907e-05	NM_001330248.1	HNRNPA3	220988	heterogeneous nuclear ribonucleoprotein A3	mRNA
SH2576_peak_1929	chr2	67	4.46307e-05	NM_001313904.1	NFE2L2	4780	nuclear factor%2C erythroid 2 like 2	mRNA
SH2576_peak_1930	chr2	156.5	3.50061e-07	NM_001316312.1	ITGA4	3676	integrin subunit alpha 4	mRNA
SH2576_peak_1931	chr2	126	6.62069e-08	NM_001271581.1	DNAJC10	54431	DnaJ heat shock protein family (Hsp40) member C10	mRNA
SH2576_peak_1932	chr2	73	2.35075e-05	NM_018471.2	ZC3H15	55854	zinc finger CCCH-type containing 15	mRNA
SH2576_peak_1933	chr2	68	4.02219e-05	NM_018471.2	ZC3H15	55854	zinc finger CCCH-type containing 15	mRNA
SH2576_peak_1934	chr2	73	2.35075e-05	NM_014905.4	GLS	2744	glutaminase	mRNA
SH2576_peak_1935	chr2	128	5.27154e-08	NM_004226.3	STK17B	9262	serine/threonine kinase 17b	mRNA
SH2576_peak_1936	chr2	99.5	1.33603e-06	NM_012433.3	SF3B1	23451	splicing factor 3b subunit 1	mRNA
SH2576_peak_1937	chr2	117	1.83854e-07	NM_012433.3	SF3B1	23451	splicing factor 3b subunit 1	mRNA
SH2576_peak_1938	chr2	90.5	3.72099e-06	NM_012433.3	SF3B1	23451	splicing factor 3b subunit 1	mRNA
SH2576_peak_1939	chr2	87	1.22986e-05	NM_012433.3	SF3B1	23451	splicing factor 3b subunit 1	mRNA
SH2576_peak_1940	chr2	108	5.03481e-07	NM_012433.3	SF3B1	23451	splicing factor 3b subunit 1	mRNA
SH2576_peak_1941	chr2	92	4.48137e-06	NM_012433.3	SF3B1	23451	splicing factor 3b subunit 1	mRNA
SH2576_peak_1942	chr2	69	3.61159e-05	NM_012433.3	SF3B1	23451	splicing factor 3b subunit 1	mRNA
SH2576_peak_1943	chr2	147	2.26455e-07	NM_002156.4	HSPD1	3329	heat shock protein family D (Hsp60) member 1	mRNA
SH2576_peak_1944	chr2	95	2.11265e-06	NM_002156.4	HSPD1	3329	heat shock protein family D (Hsp60) member 1	mRNA
SH2576_peak_1945	chr2	114	2.5829e-07	NM_002156.4	HSPD1	3329	heat shock protein family D (Hsp60) member 1	mRNA
SH2576_peak_1946	chr2	115	2.30957e-07	NM_199440.1	HSPD1	3329	heat shock protein family D (Hsp60) member 1	mRNA
SH2576_peak_1947	chr2	96	1.88988e-06	NM_002156.4	HSPD1	3329	heat shock protein family D (Hsp60) member 1	mRNA
SH2576_peak_1948	chr2	1869	8.13993e-15	NM_002156.4	HSPD1	3329	heat shock protein family D (Hsp60) member 1	mRNA
SH2576_peak_1949	chr2	233	2.93594e-13	NM_002156.4	HSPD1	3329	heat shock protein family D (Hsp60) member 1	mRNA
SH2576_peak_1950	chr2	85	6.32276e-06	NM_002157.2	HSPE1	3336	heat shock protein family E (Hsp10) member 1	mRNA
SH2576_peak_1951	chr2	78	1.35993e-05	NM_002157.2	HSPE1	3336	heat shock protein family E (Hsp10) member 1	mRNA
SH2576_peak_1952	chr2	71	2.90785e-05	NM_024520.2	MAIP1	79568	matrix AAA peptidase interacting protein 1	mRNA
SH2576_peak_1953	chr2	81	9.80868e-06	NM_001207067.1	BZW1	9689	basic leucine zipper and W2 domains 1	mRNA
SH2576_peak_1954	chr2	69	3.61159e-05	NM_003352.4	SUMO1	7341	small ubiquitin-like modifier 1	mRNA
SH2576_peak_1955	chr2	77	1.52145e-05	NM_015934.4	NOP58	51602	NOP58 ribonucleoprotein	mRNA
SH2576_peak_1956	chr2	74	2.10962e-05	NM_001199983.1	NDUFS1	4719	NADH:ubiquinone oxidoreductase core subunit S1	mRNA
SH2576_peak_1957	chr2	115.5	2.45939e-07	NM_021121.3	EEF1B2	1933	eukaryotic translation elongation factor 1 beta 2	mRNA
SH2576_peak_1958	chr2	67	4.46307e-05	NM_005896.3	IDH1	3417	isocitrate dehydrogenase (NADP(+)) 1%2C cytosolic	mRNA
SH2576_peak_1959	chr2	73	2.35075e-05	NM_005896.3	IDH1	3417	isocitrate dehydrogenase (NADP(+)) 1%2C cytosolic	mRNA
SH2576_peak_1960	chr2	127	5.89537e-08	NM_005896.3	IDH1	3417	isocitrate dehydrogenase (NADP(+)) 1%2C cytosolic	mRNA
SH2576_peak_1961	chr2	66	4.9696e-05	NM_021141.3	XRCC5	7520	X-ray repair cross complementing 5	mRNA
SH2576_peak_1962	chr2	91	3.2609e-06	NM_005731.3	ARPC2	10109	actin related protein 2/3 complex subunit 2	mRNA
SH2576_peak_1963	chr2	133	3.01061e-08	NM_005731.3	ARPC2	10109	actin related protein 2/3 complex subunit 2	mRNA
SH2576_peak_1964	chr2	131	3.73775e-08	NM_005731.3	ARPC2	10109	actin related protein 2/3 complex subunit 2	mRNA
SH2576_peak_1965	chr2	67	4.46307e-05	NR_073390.1	CNOT9	9125	CCR4-NOT transcription complex subunit 9	ncRNA
SH2576_peak_1966	chr2	162.333	4.36855e-08	NM_001278552.1	TUBA4A	7277	tubulin alpha 4a	mRNA
SH2576_peak_1967	chr2	99	1.35969e-06	NM_001278552.1	TUBA4A	7277	tubulin alpha 4a	mRNA
SH2576_peak_1968	chr2	94	2.35225e-06	NM_006000.2	TUBA4A	7277	tubulin alpha 4a	mRNA
SH2576_peak_1969	chr2	69	3.63356e-05	NM_001284214.1	TRIP12	9320	thyroid hormone receptor interactor 12	mRNA
SH2576_peak_1970	chr2	93	2.62113e-06	NR_034059.1	PSMD1	5707	proteasome 26S subunit%2C non-ATPase 1	ncRNA
SH2576_peak_1971	chr2	193.5	1.91974e-08	NM_005381.2	NCL	4691	nucleolin	mRNA
SH2576_peak_1972	chr2	70	3.24494e-05	NM_005381.2	NCL	4691	nucleolin	mRNA
SH2576_peak_1973	chr2	79	1.22438e-05	NM_005381.2	NCL	4691	nucleolin	mRNA
SH2576_peak_1974	chr2	118	1.64509e-07	NM_005381.2	NCL	4691	nucleolin	mRNA
SH2576_peak_1975	chr2	294.667	3.3895e-13	NM_005381.2	NCL	4691	nucleolin	mRNA
SH2576_peak_1976	chr2	172	3.50061e-10	NM_005381.2	NCL	4691	nucleolin	mRNA
SH2576_peak_1977	chr2	1976	8.13993e-15	NM_001099285.1	PTMA	5757	prothymosin%2C alpha	mRNA
SH2576_peak_1978	chr2	379.25	1.74046e-10	NM_001099285.1	PTMA	5757	prothymosin%2C alpha	mRNA
SH2576_peak_1979	chr2	93	2.62113e-06	NM_005541.4	INPP5D	3635	inositol polyphosphate-5-phosphatase D	mRNA
SH2576_peak_1980	chr2	67	4.46307e-05	NM_005541.4	INPP5D	3635	inositol polyphosphate-5-phosphatase D	mRNA
SH2576_peak_1981	chr2	67	4.46307e-05	NM_001142853.2	HES6	55502	hes family bHLH transcription factor 6	mRNA
SH2576_peak_1982	chr2	99	1.35969e-06	NM_001142853.2	HES6	55502	hes family bHLH transcription factor 6	mRNA
SH2576_peak_1983	chr20	75	1.88899e-05	NM_001301196.1	TRIB3	57761	tribbles pseudokinase 3	mRNA
SH2576_peak_1984	chr20	108.5	2.23175e-05	NM_001301196.1	TRIB3	57761	tribbles pseudokinase 3	mRNA
SH2576_peak_1985	chr20	86	5.64952e-06	NM_001301196.1	TRIB3	57761	tribbles pseudokinase 3	mRNA
SH2576_peak_1986	chr20	89	4.07385e-06	NM_177560.2	CSNK2A1	1457	casein kinase 2 alpha 1	mRNA
SH2576_peak_1987	chr20	75	1.88899e-05	NM_177559.2	CSNK2A1	1457	casein kinase 2 alpha 1	mRNA
SH2576_peak_1988	chr20	128	5.27154e-08	NM_001323409.1	PSMF1	9491	proteasome inhibitor subunit 1	mRNA
SH2576_peak_1989	chr20	70	3.24494e-05	NM_001323407.1	PSMF1	9491	proteasome inhibitor subunit 1	mRNA
SH2576_peak_1990	chr20	72	2.62148e-05	NM_178578.3	PSMF1	9491	proteasome inhibitor subunit 1	mRNA
SH2576_peak_1991	chr20	150	6.79967e-06	NM_001199786.1	FKBP1A	2280	FK506 binding protein 1A	mRNA
SH2576_peak_1992	chr20	190	4.33836e-11	NM_001199786.1	FKBP1A	2280	FK506 binding protein 1A	mRNA
SH2576_peak_1993	chr20	83	7.87312e-06	NM_001199786.1	FKBP1A	2280	FK506 binding protein 1A	mRNA
SH2576_peak_1994	chr20	72	2.62148e-05	NR_038164.1	NSFL1C	55968	NSFL1 cofactor	ncRNA
SH2576_peak_1995	chr20	85	6.32276e-06	NM_001040022.1	SIRPA	140885	signal regulatory protein alpha	mRNA
SH2576_peak_1996	chr20	84	7.05293e-06	NM_001040022.1	SIRPA	140885	signal regulatory protein alpha	mRNA
SH2576_peak_1997	chr20	131	3.73775e-08	NM_001040022.1	SIRPA	140885	signal regulatory protein alpha	mRNA
SH2576_peak_1998	chr20	69	3.61159e-05	NM_001040022.1	SIRPA	140885	signal regulatory protein alpha	mRNA
[truncated: 1,254 more rows]
