# Supplementary material for: FAM76B regulates PI3K/Akt/NF-κB-mediated M1 macrophage polarization by influencing the stability of PIK3CD mRNA
Source: Cell Mol Life Sci. 2024 Feb 29;81(1):107. doi: 10.1007/s00018-024-05133-2 (PMC10904503; doi:10.1007/s00018-024-05133-2)
Supplement: Supplementary file 4 — Supplementary file4 (XLS 213 KB) [file 18_2024_5133_MOESM4_ESM.xls]

## Sheet: ref_trans_full_table
Table S6. List of mRNAs that are differentially expressed detected by RNA-seq
#ID	gene_name	SB8952-L1_FPKM	SB8952-L1_count	SB8952-L2_FPKM	SB8952-L2_count	SB8952-L3_FPKM	SB8952-L3_count	SB9712-L1_FPKM	SB9712-L1_count	SB9712-L2_FPKM	SB9712-L2_count	SB9712-L3_FPKM	SB9712-L3_count	SB8952-L1_SB8952-L2_SB8952-L3_vs_SB9712-L1_SB9712-L2_SB9712-L3_DESeq2_FDR	SB8952-L1_SB8952-L2_SB8952-L3_vs_SB9712-L1_SB9712-L2_SB9712-L3_DESeq2_log2FC	SB8952-L1_SB8952-L2_SB8952-L3_vs_SB9712-L1_SB9712-L2_SB9712-L3_DESeq2_(FDR_0.05_FC_2)_regulated
ENSG00000178568	ERBB4	0.008714	5	0.015644	8	0.027196	14	0.383572	234	0.474911	226	0.418818	215	5.37e-28	3.59227	up
ENSG00000162614	NEXN	0.490828	60	0.759349	103	0.470123	64	7.88687	1265	6.69546	839	6.66214	900	3.7e-56	3.37636	up
ENSG00000088387	DOCK9	3.9288	501	4.40397	734	4.74023	645	29.4828	7454	32.9952	5435	33.9469	5793	5.31e-119	3.14747	up
Homo_sapiens_newGene_1892	--	0.594085	98	0.827616	154	0.719501	89	8.56175	1195	8.67793	1030	9.07048	1072	1.68e-48	2.99887	up
ENSG00000261796	ISY1-RAB43	0	0	0	0	0	0	3.18116	777	0.804954	154	0.630099	130	1.58e-11	2.89662	up
ENSG00000164342	TLR3	0.388244	89	0.429948	109	0.455918	116	3.43452	1035	3.6835	869	3.1689	804	5.86e-62	2.89016	up
ENSG00000135047	CTSL	0.017236	2	0.051453	5	0.090185	9	1.12652	124	1.07454	92	1.0518	97	4.27e-14	2.88808	up
ENSG00000234857	HNRNPUL2-BSCL2	0	0	0	0	0	0	0.898097	181	1.51937	239	0.311548	53	6.49e-11	2.81736	up
Homo_sapiens_newGene_4952	--	0	0	0	0	0.035287	4	0.624079	83	0.745259	77	0.76539	85	4.17e-11	2.79987	up
ENSG00000085063	CD59	0.273122	36	0.737064	46	1.01764	62	6.3435	483	7.39492	335	7.20305	456	1.31e-25	2.72263	up
ENSG00000136688	IL36G	0.245978	8	0.277867	15	0.712505	28	6.74297	352	3.86341	165	4.54407	200	7.81e-12	2.62673	up
ENSG00000163395	IGFN1	0.012597	6	0.008011	4	0.04872	25	0.499731	297	0.537715	241	0.55395	270	4.74e-10	2.61275	up
ENSG00000123243	ITIH5	0.039338	10	0.035334	11	0.138567	40	1.57283	411	0.959904	253	1.18704	337	2.23e-10	2.57294	up
ENSG00000138378	STAT4	0.02151	3	0.066043	8	0.204899	25	2.53111	329	1.62509	179	1.75697	204	2.1e-08	2.40061	up
ENSG00000144596	GRIP2	0.035685	11	0.00595	2	0.021943	8	0.267551	108	0.290668	91	0.39736	134	1.04e-08	2.39128	up
ENSG00000124102	PI3	0.274931	6	0.405539	10	0.287102	7	2.72006	79	2.87024	65	3.22996	79	1.93e-10	2.37062	up
Homo_sapiens_newGene_682	--	0.057083	9	0.095458	15	0.142459	23	0.825668	130	1.26204	135	2.45573	150	1.04e-10	2.34865	up
ENSG00000171855	IFNB1	0.30779	11	0.331527	13	0.220216	8	2.8207	122	2.52073	85	1.93827	71	2.77e-10	2.29996	up
ENSG00000136244	IL6	7.87678	322	2.47159	121	4.86286	219	40.3967	2020	28.9687	1327	33.9092	1811	8.02e-11	2.25874	up
Homo_sapiens_newGene_10319	--	0.088821	3	0	0	0.053002	2	1.24907	56	1.22533	43	0.991536	38	3.15e-07	2.24973	up
ENSG00000137877	SPTBN5	0.236825	106	0.252035	125	0.121577	61	1.05227	619	1.20501	554	1.15533	573	2.22e-16	2.22548	up
ENSG00000117091	CD48	38.7254	1700	39.6497	1955	15.9278	777	175.337	10160	174.967	7925	179.98	8741	7.39e-13	2.16278	up
ENSG00000198216	CACNA1E	0.01308	9	0.007113	5	0.011678	8	0.084434	69	0.097555	63	0.089454	62	4.36e-08	2.15505	up
ENSG00000184792	OSBP2	0.305665	51	0.588757	100	1.98769	198	10.0904	1110	6.46966	807	6.31518	812	1.33e-08	2.15438	up
ENSG00000105696	TMEM59L	0.092083	6	0	0	0.027566	2	0.986366	85	0.806714	55	0.879893	64	1.54e-06	2.14374	up
ENSG00000136237	RAPGEF5	0.191115	12	0.04944	14	0.050016	14	0.291234	97	0.320278	84	0.288014	81	3.17e-10	2.1272	up
ENSG00000137265	IRF4	0.043908	9	0.026473	6	0.044244	10	0.259409	70	0.282891	60	0.313924	71	5.4e-08	2.11	up
ENSG00000134321	RSAD2	43.8043	5349	48.1969	6502	39.655	5330	159.624	27087	186.113	24830	176.783	25317	1.72e-73	2.06681	up
ENSG00000130300	PLVAP	0.065313	6	0.091359	9	0.019233	2	0.624447	73	0.49516	45	0.537503	53	2.66e-06	2.01747	up
ENSG00000182197	EXT1	0.048825	16	0.024067	9	0.151359	53	0.923278	379	0.792964	257	0.706447	247	4.57e-06	2.01233	up
ENSG00000102794	ACOD1	5.20994	426	2.03639	186	1.9514	177	16.0063	1735	18.0929	1534	18.3541	1676	1.78e-08	2.00952	up
ENSG00000188404	SELL	0.043414	4	0.165551	17	0.115348	12	0.797786	98	0.980223	94	0.685951	71	1.36e-06	1.99755	up
ENSG00000188089	PLA2G4E	0.07029	15	0.017786	4	0.163163	37	1.0501	278	1.06209	220	1.02275	228	7.81e-06	1.99317	up
Homo_sapiens_newGene_229	--	1.67921	409	3.1161	722	4.33641	932	15.4507	3748	17.1463	3174	16.9901	3401	9.09e-13	1.99046	up
ENSG00000050730	TNIP3	3.03943	267	1.46541	147	1.33046	136	9.77775	1136	10.0152	912	9.7032	945	2.23e-10	1.98301	up
ENSG00000152580	IGSF10	0.553644	166	0.564671	219	0.500173	164	2.04348	1072	1.68935	623	1.72685	808	6.78e-24	1.98109	up
ENSG00000275385	CCL18	3.18189	160	2.29916	129	3.11326	175	11.3443	754	13.6234	707	11.8879	665	7.63e-18	1.9534	up
ENSG00000174804	FZD4	0.153653	43	0.109075	34	0.29808	93	1.12823	418	0.993883	288	1.13298	354	2.11e-07	1.94229	up
Homo_sapiens_newGene_14646	--	0.210947	50	0.291658	49	0.499064	89	1.99759	387	1.5602	290	1.61693	274	9.86e-10	1.90631	up
ENSG00000050767	COL23A1	0.043187	6	0.15977	21	0.029269	4	0.864479	133	0.544937	66	0.781302	102	1.76e-05	1.90376	up
ENSG00000185567	AHNAK2	1.42665	208	1.02475	171	0.865888	138	4.30196	840	4.53557	680	4.72534	761	6.01e-17	1.90017	up
Homo_sapiens_newGene_5961	--	0.174555	11	0.087135	8	0.116349	10	0.703102	72	0.973396	65	0.610195	50	1.76e-06	1.8881	up
ENSG00000165140	FBP1	0.185402	11	0.299918	19	0.621797	39	2.25542	166	2.04163	117	2.86782	178	7.02e-06	1.85435	up
Homo_sapiens_newGene_15487	--	2.28828	176	3.26342	339	0.950002	113	8.81612	1227	7.10241	864	7.14871	925	5.83e-08	1.8207	up
Homo_sapiens_newGene_15793	--	1.24398	54	1.77713	86	1.09215	53	5.35056	308	5.0223	226	5.66569	275	3.84e-13	1.8151	up
ENSG00000047936	ROS1	0.014224	4	0.038303	12	0.344928	62	1.78833	637	1.85219	363	1.45596	363	8.51e-05	1.8112	up
Homo_sapiens_newGene_15833	--	0.61571	99	0.70271	126	0.5213	94	2.2647	436	3.06706	510	2.73694	367	4.78e-12	1.79132	up
ENSG00000206073	SERPINB4	0.030234	3	0	0	0.187086	14	2.35948	208	2.18181	150	1.54025	114	0.000108783	1.78028	up
ENSG00000145555	MYO10	0.310682	134	0.322407	145	0.636016	279	1.86665	877	2.48813	834	2.37626	816	2.68e-08	1.7766	up
ENSG00000105559	PLEKHA4	8.60254	861	7.82667	871	14.1162	1625	43.4761	5641	38.0042	4054	43.1187	4686	1.05e-09	1.75846	up
ENSG00000108622	ICAM2	0.841085	38	1.26995	62	0.840567	48	4.09695	233	4.39556	197	3.49172	168	9.67e-11	1.73946	up
Homo_sapiens_newGene_15783	--	0.48615	35	0.43799	35	0.809765	65	3.85141	363	2.11619	156	2.35287	187	4.71e-06	1.73669	up
ENSG00000182393	IFNL1	0.121964	4	0	0	0.218705	8	1.18354	51	2.79737	94	2.83528	103	0.000192148	1.72716	up
ENSG00000170324	FRMPD2	0.031746	6	0.009498	2	0.096502	22	0.53615	135	0.490259	96	0.678	143	0.000201674	1.72455	up
Homo_sapiens_newGene_1882	--	1.32231	108	0.946975	85	1.46387	119	5.36214	437	4.57401	349	5.75408	441	1.43e-11	1.71231	up
ENSG00000146221	TCTE1	0.206252	24	0.11664	16	0.14594	19	0.682456	106	0.733991	89	0.616893	80	1.36e-06	1.71156	up
ENSG00000005379	TSPOAP1	0.073762	21	0.059466	19	0.031412	10	0.306946	106	0.202276	59	0.455491	106	2.25e-05	1.70847	up
Homo_sapiens_newGene_12491	--	1.79883	192	1.94483	263	1.60149	195	5.26769	879	5.56575	706	5.59019	726	6.37e-28	1.70104	up
ENSG00000145832	SLC25A48	0.036255	6	0.225002	31	0.160106	22	1.07152	134	0.81434	105	0.851846	109	7.24e-05	1.70032	up
Homo_sapiens_newGene_6307	--	0.08361	5	0.228709	16	0.104913	8	0.927402	74	1.31852	57	0.66602	45	9.87e-05	1.68483	up
ENSG00000005381	MPO	0.098246	12	0.085295	12	0.022083	4	0.522153	85	0.37759	48	0.358281	49	0.000124779	1.68157	up
Homo_sapiens_newGene_5770	--	0.133397	21	0.067469	12	0.193518	35	0.92398	193	0.750473	123	0.500253	88	8.96e-05	1.67168	up
Homo_sapiens_newGene_13806	--	0.189257	10	0.123639	8	1.19506	73	5.51767	395	7.18756	404	5.50466	332	0.00035607	1.66807	up
Homo_sapiens_newGene_8818	--	0.598722	206	0.618829	237	0.686681	263	2.63455	976	2.25339	753	2.30353	751	3.52e-24	1.6663	up
ENSG00000156206	CFAP161	0.417615	13	0.390103	13	0.13879	10	2.15314	117	1.60476	64	0.948044	39	0.000144516	1.65241	up
Homo_sapiens_newGene_10763	--	0.162566	10	0.542376	26	0.138798	11	1.25625	90	1.4138	79	1.23392	67	5.44e-05	1.64875	up
ENSG00000104154	SLC30A4	0.301856	82	0.239796	73	0.166763	51	1.07524	387	0.820535	231	0.720613	218	8.05e-08	1.64815	up
Homo_sapiens_newGene_4072	--	1.0514	346	1.10064	413	0.417918	152	3.24777	1449	3.12249	1082	3.29001	1215	8.2e-07	1.64256	up
ENSG00000184979	USP18	28.9868	2335	26.7583	2401	47.8669	4307	122.321	13066	126.652	10567	118.08	10619	5.28e-09	1.6279	up
ENSG00000151883	PARP8	0.032518	9	0.53907	57	0.057441	18	1.07916	263	0.749554	163	0.935946	133	0.000360764	1.62284	up
ENSG00000186642	PDE2A	0.212342	21	0.15772	23	0.808847	96	2.79799	302	2.21808	291	2.89327	343	0.000373641	1.61669	up
Homo_sapiens_newGene_9654	--	1.29316	190	0.873896	144	2.73888	450	4.48539	903	10.0213	1507	9.39533	1550	0.00012215	1.61459	up
ENSG00000173698	ADGRG2	0.097921	18	0.098027	20	0.160868	33	0.4546	110	0.483936	92	0.490976	101	7.42e-06	1.61416	up
ENSG00000185745	IFIT1	160.537	11596	142.753	11485	162.998	12994	494.339	46976	489.304	36283	462.864	37034	4.94e-33	1.61162	up
ENSG00000049759	NEDD4L	1.12443	273	1.01521	306	1.42424	343	4.25255	1313	3.3392	915	5.47283	907	7.15e-20	1.60446	up
ENSG00000133063	CHIT1	6.42646	543	5.45594	515	32.0256	2333	78.1235	7080	93.4993	6166	87.8492	6289	0.000311079	1.59432	up
ENSG00000172927	MYEOV	1.52347	126	2.23416	203	5.93808	548	14.2011	1527	16.3102	1356	16.3377	1478	0.000184908	1.5793	up
ENSG00000162490	DRAXIN	0.092883	26	0.064363	20	0.120001	38	0.260733	97	0.502929	145	0.449614	140	9.29e-05	1.57633	up
ENSG00000248905	FMN1	4.37653	1128	4.16457	1153	2.87595	964	11.0742	3943	11.2399	3141	11.2656	3390	1.67e-33	1.57547	up
ENSG00000110944	IL23A	1.77079	71	2.16808	96	2.46526	109	8.5487	449	5.71492	235	7.22334	320	1.6e-08	1.57003	up
ENSG00000163661	PTX3	3.72711	274	1.02365	84	3.30567	271	10.6166	1034	12.9022	981	11.7446	963	0.000125309	1.56668	up
ENSG00000147145	LPAR4	0.221766	22	0.346345	32	0.712967	65	2.48228	269	1.95537	166	1.52229	139	0.000153048	1.56643	up
ENSG00000166396	SERPINB7	0.106893	9	0.074646	7	0.790704	57	3.05177	298	2.76197	212	2.66006	216	0.000917981	1.56641	up
ENSG00000270379	HEATR9	0.097519	8	0.143004	11	0.132193	11	0.603515	58	0.565269	40	0.490355	42	0.000153528	1.55278	up
ENSG00000110203	FOLR3	0.221363	7	0.431859	15	0.882208	30	2.95967	113	3.16024	98	2.26443	76	0.00054068	1.54526	up
ENSG00000163666	HESX1	3.90226	125	5.52905	186	3.61099	130	13.4349	530	14.2594	434	13.0596	450	1.34e-15	1.53273	up
ENSG00000102755	FLT1	1.46234	350	1.42742	356	3.34813	865	8.25038	2585	7.93178	1890	6.88858	1797	3.32e-05	1.52076	up
ENSG00000203852	HIST2H3A	0.167587	11	0.202829	15	0.257995	19	0.710395	60	1.23642	81	0.825318	58	0.000269578	1.51275	up
Homo_sapiens_newGene_6326	--	5.30504	568	3.85536	596	4.71313	832	14.2351	2794	24.1587	1957	11.3098	1839	3.74e-11	1.51011	up
ENSG00000164330	EBF1	0.125229	25	0.1222	28	0.264343	59	0.612197	162	0.681783	131	0.826986	176	0.000136715	1.50816	up
ENSG00000108176	DNAJC12	1.07152	49	1.27873	63	0.630963	33	3.74245	203	2.95045	124	4.72274	211	1.1e-05	1.5055	up
Homo_sapiens_newGene_11106	--	0.759209	195	1.10547	299	1.58081	344	4.38167	1216	2.95503	751	3.64317	830	2.07e-09	1.50463	up
ENSG00000168938	PPIC	1.26576	67	1.46965	86	1.1947	70	3.43935	239	4.15077	225	4.42795	259	3.32e-10	1.50395	up
ENSG00000085662	AKR1B1	0.434526	25	0.572275	45	0.567781	37	1.9118	135	2.16191	122	1.81547	116	1.53e-06	1.49848	up
ENSG00000157551	KCNJ15	2.16062	187	0.759571	109	1.12041	117	2.66527	545	7.82727	654	2.78933	375	3.23e-05	1.497	up
ENSG00000131355	ADGRE3	3.98732	342	2.06261	198	6.43757	608	18.9211	2114	14.3766	1260	14.9327	1399	0.000111516	1.496	up
ENSG00000117472	TSPAN1	0.182482	12	0.227215	16	0.392935	27	1.04463	85	1.22333	78	1.00857	69	0.000208117	1.4946	up
ENSG00000119922	IFIT2	181.278	20910	210.892	27073	126.159	16259	496.769	76055	522.742	62445	477.127	61436	2.92e-15	1.49361	up
Homo_sapiens_newGene_12248	--	0.12821	14	0.249399	30	0.575466	71	1.67874	192	2.28921	212	2.28429	197	0.00098542	1.49064	up
ENSG00000257743	MGAM2	0.053705	16	0.030005	10	0.13962	47	0.431897	171	0.402251	125	0.4557	128	0.00120085	1.49016	up
ENSG00000049130	KITLG	0.152157	33	0.082705	20	0.20872	51	0.565833	143	0.551419	125	0.688493	167	0.000263432	1.47578	up
Homo_sapiens_newGene_7635	--	0.730588	30	0.217604	16	0.56819	41	2.75182	202	1.97463	104	1.44682	98	0.000515956	1.4757	up
ENSG00000179813	FAM216B	0.11032	14	0.187117	27	0.041814	6	0.623981	102	0.42529	55	0.614205	86	0.00112541	1.47465	up
ENSG00000157800	SLC37A3	0.155703	20	0.055341	8	0.105289	15	0.465232	79	0.41866	55	0.524909	66	0.000631294	1.46945	up
Homo_sapiens_newGene_11637	--	0.128276	10	0.220384	20	0.995894	77	2.50375	246	3.14608	239	2.87828	238	0.00195544	1.46829	up
ENSG00000176945	MUC20	0.416838	45	0.421087	51	0.130753	16	1.38149	197	1.24131	138	1.0776	130	0.000390998	1.4559	up
ENSG00000145860	RNF145	6.14346	840	5.47529	834	5.21669	797	15.1976	2755	16.4405	2328	14.4658	2208	2.88e-27	1.44752	up
ENSG00000101850	GPR143	0.077959	6	0.225683	17	0.1207	9	0.565238	50	0.738357	51	0.596333	45	0.00104267	1.44739	up
ENSG00000115648	MLPH	0.795058	19	0.520257	14	0.202809	33	1.90418	111	1.68786	75	0.54279	88	0.000401067	1.44666	up
ENSG00000131480	AOC2	0.199023	20	0.132912	15	0.242918	28	0.550886	74	0.775822	81	0.867398	98	0.000373977	1.44367	up
Homo_sapiens_newGene_9862	--	0.454203	114	1.06096	153	2.73265	193	3.25692	533	2.58612	409	3.94681	502	8.74e-09	1.43854	up
ENSG00000113763	UNC5A	0.242836	30	0.287976	38	0.226437	38	0.79112	106	1.05145	117	1.08734	136	1.66e-05	1.43526	up
ENSG00000141682	PMAIP1	22.3543	1502	29.0598	2130	24.9648	1871	67.6272	6168	69.9946	4836	66.5705	4936	1.56e-29	1.43349	up
ENSG00000074181	NOTCH3	0.021356	7	0.05756	18	0.026107	10	0.1428	51	0.342787	53	0.163826	47	0.000994819	1.43052	up
Homo_sapiens_newGene_8642	--	26.0065	2422	22.7277	2556	35.1462	3750	76.3805	10181	80.3301	7852	80.9232	8548	2.38e-10	1.41716	up
ENSG00000135914	HTR2B	0.650437	56	1.07684	102	0.598624	57	2.76036	312	1.93193	171	2.38878	227	6.87e-06	1.41647	up
Homo_sapiens_newGene_1881	--	0.232139	22	0.133261	14	0.293007	31	0.780979	98	0.894873	88	0.727698	77	0.000476184	1.41364	up
Homo_sapiens_newGene_14948	--	0.223971	30	0.150204	22	0.340636	50	0.926043	162	0.789618	108	0.809314	119	0.000293991	1.41293	up
ENSG00000073737	DHRS9	0.869813	64	1.91237	157	1.01904	83	3.53893	344	3.29809	296	4.19618	344	2.41e-05	1.39918	up
ENSG00000197632	SERPINB2	358.159	27889	250.964	21989	919.245	79144	1959.53	206425	1712.84	138011	1969.08	173719	0.000797874	1.39668	up
Homo_sapiens_newGene_1175	--	0.490168	82	0.287258	54	0.173539	33	1.06635	235	0.993241	171	1.13676	211	0.000252217	1.39579	up
ENSG00000135919	SERPINE2	10.7202	878	13.2821	1210	20.5238	1875	41.5667	4075	48.4611	4105	46.9555	4262	3.74e-06	1.39045	up
ENSG00000145103	ILDR1	0.055289	6	0.162533	20	0.108886	14	0.438008	60	0.398791	45	0.59078	68	0.00179976	1.38951	up
ENSG00000165795	NDRG2	0.190773	20	0.0253	4	0.357467	36	1.01291	127	1.242	121	1.39326	141	0.00388833	1.38863	up
Homo_sapiens_newGene_6327	--	0.219445	30	0.093288	15	0.221938	34	0.802842	144	0.691806	97	0.521016	79	0.000912074	1.38808	up
ENSG00000109943	CRTAM	0.813415	76	1.36579	143	0.90048	94	3.38865	420	2.77086	269	2.59377	271	8.63e-07	1.37652	up
ENSG00000162738	VANGL2	0.054364	11	0.057744	13	0.082548	19	0.20874	56	0.452542	95	0.192296	44	0.00274434	1.37299	up
ENSG00000119715	ESRRB	0.105567	21	0.269129	57	0.421879	28	1.02095	126	0.822332	110	1.01058	133	0.000492695	1.36548	up
ENSG00000276070	CCL4L2	105.928	3155	35.5754	1252	132.841	4228	307.601	12163	322.681	9932	287.711	9643	0.00065093	1.35637	up
ENSG00000133216	EPHB2	5.86013	966	5.25469	928	3.61115	717	10.5905	2498	13.8237	2411	7.27498	2450	7.43e-12	1.35152	up
Homo_sapiens_newGene_665	--	0.933146	20	0.503902	21	1.20044	38	3.00696	113	3.78933	91	2.94617	77	0.000605262	1.3492	up
Homo_sapiens_newGene_11770	--	0.401259	86	0.229603	55	0.300824	72	0.893738	253	1.01564	225	0.795368	190	2e-05	1.3446	up
Homo_sapiens_newGene_11124	--	0.201951	65	0.211726	76	0.199288	72	0.518068	221	0.573096	191	0.544738	196	2.33e-09	1.3426	up
ENSG00000168685	IL7R	31.1821	5294	21.9751	4181	30.5465	5698	74.3024	16521	74.9835	13272	71.6537	13437	8.02e-11	1.33806	up
ENSG00000137959	IFI44L	3.49134	776	4.70638	1154	2.67089	655	9.68208	2811	9.73625	2240	8.95745	2197	3.09e-10	1.33731	up
ENSG00000167131	CCDC103	1.06973	28	1.15705	68	0.95209	29	2.43929	145	2.62497	115	3.28783	165	0.000732855	1.33358	up
Homo_sapiens_newGene_1875	--	0.323677	31	0.315786	34	0.078362	9	0.773894	97	1.19015	117	0.862457	91	0.00363891	1.32317	up
ENSG00000163430	FSTL1	0.148768	34	0.226521	57	0.217917	55	0.584683	175	0.518293	121	0.556739	140	1.09e-05	1.31906	up
Homo_sapiens_newGene_10639	--	2.963	764	2.67146	632	4.02236	1014	8.12941	2754	6.32134	1834	8.15945	2414	3.41e-07	1.31176	up
ENSG00000135324	MRAP2	0.165199	14	0.082622	8	0.223988	21	0.462388	50	0.74721	64	0.729631	67	0.00425995	1.31037	up
ENSG00000163564	PYHIN1	0.179254	14	0.59137	43	0.135274	12	1.17852	108	1.2116	89	1.00395	78	0.00401717	1.30773	up
Homo_sapiens_newGene_6036	--	0.643673	90	0.792057	84	1.07448	168	3.84252	574	2.98386	334	2.52048	260	0.00068329	1.30632	up
ENSG00000176177	ENTHD1	0.12683	13	0.122483	14	0.879374	101	2.37451	323	2.44871	261	2.46056	282	0.00766037	1.30573	up
Homo_sapiens_newGene_7975	--	1.00555	151	0.604977	100	1.80225	295	2.56363	492	4.25054	564	6.02719	1014	0.00299329	1.30405	up
ENSG00000124602	UNC5CL	0.155327	19	0.106589	15	0.155235	21	0.34252	54	0.645688	80	0.562594	64	0.00220048	1.3027	up
ENSG00000137965	IFI44	17.086	955	15.6091	1032	15.3351	1056	38.9853	3094	39.9646	2503	37.4785	2456	2.13e-28	1.30269	up
ENSG00000107611	CUBN	0.101336	46	0.108652	55	0.050571	26	0.221479	133	0.276605	130	0.262298	133	0.000279034	1.30053	up
ENSG00000113249	HAVCR1	0.37252	25	0.31849	23	0.315021	26	1.07838	99	0.824509	60	1.04685	77	0.000259979	1.29968	up
Homo_sapiens_newGene_424	--	0.697105	68	0.982711	89	0.983206	89	2.15343	179	2.75588	278	2.62027	286	0.00021891	1.29586	up
ENSG00000173110	HSPA6	8.65999	777	6.08732	609	18.9481	1899	33.6374	4002	38.9967	3624	36.2121	3627	0.00128183	1.29499	up
ENSG00000168477	TNXB	0.040708	22	0.225105	23	0.139239	46	0.262757	156	0.614403	108	0.220573	73	0.00263299	1.29065	up
ENSG00000242550	SERPINB10	0.223608	18	0.083058	8	0.264963	22	0.897312	74	0.675742	48	1.4936	75	0.00456576	1.28887	up
ENSG00000119866	BCL11A	1.33798	88	0.984003	162	0.279359	50	2.03471	389	1.52515	231	1.96598	378	0.00131465	1.28848	up
Homo_sapiens_newGene_11693	--	0.317137	14	0.196084	23	0.539736	41	1.28056	102	0.853078	78	1.18974	103	0.00270857	1.28842	up
ENSG00000276085	CCL3L1	218.836	6490	87.2573	2883	487.013	16135	1059.29	41666	1023.06	31432	907.812	30063	0.0049581	1.27865	up
ENSG00000214872	SMTNL1	0.336211	21	0.504652	36	0.115577	9	1.10206	92	1.12222	73	1.20036	84	0.00435507	1.27798	up
ENSG00000018280	SLC11A1	0.257986	38	0.184893	31	0.99725	131	2.10319	318	2.32757	286	1.85615	247	0.00631432	1.27618	up
Homo_sapiens_newGene_12583	--	0.188683	9	0.295678	14	0.633329	31	1.29053	73	1.67314	74	1.49892	71	0.00568732	1.27477	up
Homo_sapiens_newGene_15801	--	0.681697	92	1.48663	211	1.30599	203	2.35456	612	3.90164	498	2.39944	386	0.000183655	1.26787	up
Homo_sapiens_newGene_15695	--	0.031759	2	0.057013	4	0.420722	30	1.6021	134	1.39681	92	1.60895	114	0.00964153	1.2648	up
ENSG00000091136	LAMB1	0.028267	7	0.096675	24	0.126072	31	0.366048	106	0.282392	64	0.322918	79	0.00639352	1.26184	up
ENSG00000196611	MMP1	6042.12	450202	5106.85	423925	7252.2	603702	15771.3	1558739	15117.3	1167052	14845.5	1235299	1.22e-09	1.2566	up
ENSG00000142949	PTPRF	0.146003	43	0.127383	42	0.32884	108	0.690304	268	0.630244	191	0.62421	204	0.00266271	1.25599	up
ENSG00000270276	HIST2H4B	0.930956	61	1.09539	78	1.9431	72	3.23835	204	4.1713	277	1.99938	144	0.000617411	1.245	up
ENSG00000151704	KCNJ1	0.223637	23	0.384569	43	0.76146	85	1.36003	179	2.12937	217	1.35212	150	0.00570267	1.24239	up
ENSG00000138035	PNPT1	13.4911	2231	13.6079	2530	16.4867	3039	38.3972	8454	34.8277	5935	32.9405	5952	4.78e-12	1.23963	up
ENSG00000108821	COL1A1	0.046367	12	0.076462	22	0.1238	36	0.289274	82	0.383607	76	0.290716	83	0.00486374	1.23103	up
Homo_sapiens_newGene_9864	--	0.237833	20	0.139169	13	0.234149	22	0.502188	56	0.638301	56	0.793235	75	0.00425861	1.22924	up
ENSG00000203747	FCGR3A	7.40428	565	5.59418	442	4.0173	339	14.779	1504	11.6262	971	13.7982	1216	4.68e-06	1.22766	up
Homo_sapiens_newGene_6363	--	0.592499	17	0.851755	27	1.27123	40	3.07002	112	2.74887	85	2.11747	73	0.0025493	1.22727	up
ENSG00000035720	STAP1	0.834448	48	0.738498	48	0.152653	10	3.11908	230	2.04546	117	1.68425	108	0.0107171	1.22397	up
ENSG00000137507	LRRC32	0.293156	48	0.163042	27	0.125527	23	0.754067	109	0.911157	105	0.797835	101	0.00296278	1.21757	up
ENSG00000135436	FAM186B	0.191476	9	0.298136	35	0.132096	16	0.540467	84	0.48269	55	0.704713	79	0.00827339	1.21616	up
Homo_sapiens_newGene_6470	--	0.119379	20	0.164936	31	0.281047	53	0.51831	115	0.666238	115	0.550022	103	0.00354163	1.21504	up
ENSG00000110848	CD69	12.3458	768	14.3035	982	11.0632	782	34.2577	2858	28.6294	1856	25.2439	1760	7.99e-12	1.21501	up
ENSG00000251349	MSANTD3-TMEFF1	0.855992	67	0.895644	79	1.70808	150	3.62906	377	2.87545	234	3.20029	280	0.00109923	1.21272	up
ENSG00000117479	SLC19A2	0.531551	73	0.527948	78	1.26624	194	2.33646	423	2.31043	326	2.28413	348	0.00333762	1.20529	up
ENSG00000173578	XCR1	0.560225	112	0.698009	156	0.796648	141	1.27583	339	2.31054	360	1.53879	344	2.61e-07	1.20358	up
ENSG00000155158	TTC39B	1.24749	495	1.03933	460	1.81198	803	3.32956	1752	3.76825	1512	3.37287	1467	2.56e-05	1.20123	up
Homo_sapiens_newGene_12171	--	1.26762	93	0.976962	101	0.787438	68	3.03431	286	2.51648	208	2.29311	197	6.85e-06	1.19492	up
ENSG00000102575	ACP5	7.1899	379	8.77643	548	32.4319	2105	51.8222	3572	72.0823	3917	70.0184	4159	0.0120518	1.19485	up
ENSG00000111912	NCOA7	11.4105	1492	14.935	2368	16.0138	2105	38.4507	6241	35.6694	4643	29.4773	4122	1.25e-09	1.19437	up
Homo_sapiens_newGene_7075	--	0.24286	12	0.617274	32	0.222128	12	0.953425	59	1.26582	61	1.36514	71	0.00896236	1.1921	up
ENSG00000099985	OSM	5.2742	343	3.26034	221	9.75148	738	23.7686	2086	16.2528	1094	15.673	1165	0.00538044	1.18901	up
Homo_sapiens_newGene_5519	--	0.086432	8	0.121314	13	0.363212	38	0.765696	94	0.960324	92	0.651521	68	0.0154469	1.18822	up
ENSG00000095585	BLNK	4.60121	305	7.66609	558	3.41828	229	12.5788	1087	16.5672	1002	13.0934	840	0.000263955	1.187	up
ENSG00000131471	AOC3	0.086473	13	0.10913	19	0.15965	25	0.281913	57	0.33381	53	0.422622	69	0.00487909	1.18664	up
ENSG00000162746	FCRLB	15.8794	1070	13.9857	994	31.1294	2322	55.5595	4790	53.8593	3623	57.3626	4155	0.000994338	1.18181	up
ENSG00000135114	OASL	38.1863	4104	40.713	4838	34.1867	4030	76.7129	10902	91.3605	9946	88.4261	10306	8.38e-24	1.17956	up
ENSG00000181458	TMEM45A	0.844209	61	0.552232	39	3.75124	250	7.50643	619	7.36762	437	7.16445	477	0.0165835	1.17954	up
ENSG00000128567	PODXL	1.40535	114	1.70966	325	0.47707	116	2.6877	609	2.63031	492	2.7127	488	0.00266271	1.17482	up
ENSG00000143226	FCGR2A	157.414	12370	102.584	9132	226.451	20002	438.756	45986	424.149	33923	399.252	34738	0.0003108	1.17456	up
ENSG00000119681	LTBP2	0.742402	241	0.698143	253	0.679644	247	1.64129	706	2.09067	567	1.48791	539	1.49e-13	1.17176	up
ENSG00000108556	CHRNE	0.063329	6	0.126544	14	0.214845	22	0.679484	80	0.42534	42	0.413575	43	0.0150284	1.17135	up
ENSG00000172183	ISG20	29.7127	1736	29.7508	1881	42.7854	2719	72.3096	5675	88.5758	5284	78.9976	5033	9.09e-07	1.16981	up
ENSG00000176171	BNIP3	3.74425	417	2.93571	361	7.12157	878	13.2323	1935	11.7609	1339	12.2621	1513	0.00158648	1.16883	up
ENSG00000138642	HERC6	14.2342	1937	15.2202	2338	14.0017	2190	32.8408	6081	31.6444	4563	31.0776	4807	1.45e-36	1.1684	up
ENSG00000136695	IL36RN	0.249833	26	0.162957	13	0.802394	91	1.80882	242	1.4927	159	2.16288	205	0.0191502	1.16768	up
Homo_sapiens_newGene_11337	--	0.435855	25	0.132598	9	0.320978	21	0.772352	59	1.04602	62	1.25472	80	0.013384	1.16662	up
ENSG00000197409	HIST1H3D	1.84611	29	2.01458	35	1.44122	26	3.9843	83	4.60821	75	4.99109	87	0.000668581	1.16574	up
ENSG00000185015	CA13	0.852687	124	1.19146	192	0.836322	135	2.13946	410	2.11064	316	2.42252	391	1.3e-07	1.16572	up
Homo_sapiens_newGene_16310	--	0.692328	22	0.847194	32	1.6884	58	2.87858	125	3.06087	99	3.49329	118	0.00545788	1.16048	up
ENSG00000244242	IFITM10	0.682661	97	0.45716	74	0.498782	81	1.17997	226	1.57127	230	1.24164	200	7.64e-05	1.15925	up
ENSG00000128656	CHN1	0.867204	76	0.546453	57	1.05629	92	1.83102	211	2.41622	219	1.76995	177	0.00060307	1.15361	up
ENSG00000129451	KLK10	0	0	0.176462	5	0.106346	14	0.714735	88	0.341956	39	0.458528	59	0.0197919	1.14696	up
ENSG00000108700	CCL8	1092.94	52128	608.242	32320	1710.18	91127	3227.15	204162	3026.84	149574	2812.75	149817	0.00247505	1.14402	up
ENSG00000133116	KL	0.137284	26	0.108719	23	0.056697	12	0.333534	84	0.223849	44	0.320696	68	0.00965413	1.14245	up
Homo_sapiens_newGene_11359	--	0.536134	76	0.559328	87	0.875403	132	2.13465	331	1.66218	222	1.59899	224	0.00033664	1.13525	up
ENSG00000099139	PCSK5	0.09657	30	0.064937	24	0.214348	79	0.449322	180	0.422467	131	0.373036	139	0.0143739	1.13347	up
ENSG00000133818	RRAS2	0.077299	6	0.256453	22	1.35487	43	2.88141	142	2.30618	104	1.18805	65	0.0242359	1.13307	up
ENSG00000132185	FCRLA	17.6931	1185	15.5378	1177	84.8688	7006	164.969	14648	155.626	10787	153.01	12032	0.0234045	1.12543	up
ENSG00000186407	CD300E	15.1335	2005	15.1579	2232	10.1987	1509	30.3105	5317	29.6409	4067	29.0242	4278	3.08e-10	1.1251	up
ENSG00000117475	BLZF1	20.9796	2028	19.9545	2059	21.6809	2363	50.0532	6300	44.932	4409	42.8897	4634	3.9e-13	1.12477	up
ENSG00000250644	AC068580.4	23.5272	1800	18.7919	1377	23.5039	2034	47.8232	4939	44.8915	3812	52.028	4103	1.39e-06	1.12462	up
Homo_sapiens_newGene_1874	--	1.65656	94	2.22132	137	4.67307	299	5.30596	456	9.55968	598	7.76316	519	0.00950663	1.1228	up
ENSG00000148344	PTGES	0.682392	46	0.608948	46	5.13399	385	11.4178	1017	9.65635	672	10.2854	771	0.0273286	1.12228	up
ENSG00000186818	LILRB4	2.06451	128	3.43377	267	0.511038	78	4.60626	409	6.62483	463	5.63543	444	0.0068579	1.11782	up
ENSG00000138646	HERC5	19.582	2602	19.8238	2935	18.238	2708	43.4462	7658	41.011	5646	38.764	5752	1.56e-29	1.11493	up
ENSG00000102524	TNFSF13B	68.9603	6736	79.5902	8663	43.4218	4742	154.454	20020	137.282	13895	134.808	14709	1.63e-06	1.11327	up
Homo_sapiens_newGene_12994	--	0.421104	42	0.598839	71	0.660898	78	1.38471	194	1.46376	149	1.31009	145	0.000505339	1.11303	up
ENSG00000138670	RASGEF1B	8.99827	947	6.84684	809	7.59994	895	16.9633	2530	17.3704	1909	14.8457	1848	1.38e-09	1.10512	up
ENSG00000170379	TCAF2	0.063446	14	0.154177	36	0.46294	107	1.01173	278	1.0541	170	0.836125	195	0.028988	1.10104	up
ENSG00000155287	SLC25A28	19.2873	1052	20.5369	1249	25.6932	1573	47.8664	3482	49.756	2811	46.3486	2824	3.08e-08	1.09907	up
ENSG00000117016	RIMS3	2.53926	695	2.35676	719	5.72089	1695	8.46137	3072	9.01876	2558	9.36703	2770	0.00379735	1.09698	up
ENSG00000088256	GNA11	0.241291	38	0.618313	109	0.314169	56	1.10179	230	1.09281	178	0.8171	144	0.00636788	1.0954	up
ENSG00000120217	CD274	10.3667	1429	11.9023	1828	9.33637	1438	22.0105	4024	22.2914	3183	22.2485	3425	1.85e-24	1.0945	up
ENSG00000152207	CYSLTR2	0.275834	30	0.218016	43	0.121569	25	1.11233	225	0.738855	53	1.05388	73	0.0246081	1.09028	up
Homo_sapiens_newGene_4245	--	3.31461	359	2.9236	305	3.48118	435	6.0849	988	6.5582	777	6.40374	861	2.69e-06	1.08924	up
ENSG00000060982	BCAT1	3.99921	1166	5.39266	1807	5.66366	1723	11.0145	4607	11.1971	3069	8.87723	3273	2.51e-08	1.0873	up
ENSG00000188015	S100A3	0.946893	31	1.02994	35	6.29085	182	9.94505	369	9.68399	285	11.1817	356	0.0322412	1.08659	up
ENSG00000198561	CTNND1	4.06865	632	3.39032	635	4.8534	778	9.95674	2962	6.3712	1065	6.03414	1397	0.00136735	1.08542	up
ENSG00000108684	ASIC2	0.226939	28	0.104282	14	0.147992	20	0.44839	72	0.392205	49	0.479035	65	0.0139614	1.0837	up
ENSG00000172403	SYNPO2	0.174936	31	0.063555	26	0.061067	12	0.388061	101	0.453186	83	0.264366	44	0.0232763	1.08319	up
ENSG00000213085	CFAP45	0.404714	30	0.353335	30	0.672356	57	1.6155	155	1.01182	79	1.2666	102	0.00988817	1.07972	up
ENSG00000136492	BRIP1	0.327488	75	0.337294	83	0.170056	44	0.670192	204	0.669486	159	0.570709	146	0.00133271	1.07675	up
Homo_sapiens_newGene_1206	--	0.373405	28	0.524677	43	0.289848	24	1.10079	106	1.03706	78	0.815278	66	0.00449834	1.07626	up
ENSG00000053747	LAMA3	0.32404	120	0.476479	196	0.375921	150	0.753168	392	1.14643	378	0.767402	316	1.37e-05	1.07581	up
ENSG00000101144	BMP7	0.355278	48	0.45315	77	0.561766	96	1.15552	231	1.08969	171	0.91923	156	0.00155891	1.07371	up
ENSG00000159403	C1R	1.17573	114	1.25493	142	0.958891	104	2.7066	343	2.24852	225	2.45123	274	1.45e-06	1.07342	up
ENSG00000175592	FOSL1	3.78811	237	2.67458	165	9.26438	555	11.0658	852	14.2035	800	19.8553	1162	0.0166061	1.07034	up
ENSG00000137727	ARHGAP20	0.110843	26	0.240081	63	0.40338	106	0.723291	222	0.765685	185	0.664565	173	0.0193895	1.06757	up
ENSG00000115504	EHBP1	3.2744	487	2.38886	457	3.31226	608	7.67665	1511	5.29635	980	6.38778	1152	9.44e-07	1.06687	up
ENSG00000100600	LGMN	0.019026	2	0.087821	8	0.256534	23	0.489846	52	0.625836	52	0.708823	64	0.0388625	1.06585	up
Homo_sapiens_newGene_2554	--	3.19783	74	1.41155	38	2.82157	78	4.48215	173	7.19735	192	5.89119	153	0.00919365	1.06333	up
ENSG00000179168	GGN	0.267029	23	0.279715	27	0.180465	15	0.710704	69	0.611982	54	0.54795	52	0.00896236	1.06065	up
ENSG00000126814	TRMT5	3.01195	298	2.10593	280	3.15946	367	5.68756	797	6.46348	652	7.61516	728	5.46e-07	1.05958	up
ENSG00000137801	THBS1	0.23346	37	0.276638	91	0.326118	69	0.78232	170	0.89889	145	0.589437	179	0.00403576	1.05857	up
ENSG00000173039	RELA	24.8158	2473	25.5899	2826	15.3514	1705	49.383	6400	44.4644	4649	44.5958	5059	9.88e-07	1.05801	up
ENSG00000277632	CCL3	955.28	28111	472.276	15483	1402.14	46096	2357.47	92017	2430.64	74106	2262.68	74356	0.0069413	1.05718	up
ENSG00000171989	LDHAL6B	0.209265	14	0.070088	6	0.374714	27	0.747928	64	0.693347	47	0.892962	64	0.0364917	1.05697	up
Homo_sapiens_newGene_12175	--	0.694071	26	0.140341	10	0.310656	22	0.645617	52	1.10377	70	0.925927	65	0.0293748	1.05456	up
ENSG00000266714	MYO15B	3.74269	722	6.21947	1020	1.12608	233	9.30492	1980	11.2419	1562	11.7798	1894	0.0152845	1.05298	up
ENSG00000118113	MMP8	13.4869	1475	9.01256	1019	10.1128	1170	32.7988	3498	26.722	2453	26.5594	2694	1.58e-05	1.0519	up
Homo_sapiens_newGene_11335	--	1.12857	46	1.15953	53	0.567713	26	2.25565	122	2.27336	96	2.1981	100	0.00454592	1.05112	up
ENSG00000127074	RGS13	0.419462	25	0.249403	16	2.0369	131	4.91503	376	3.72146	222	3.07784	197	0.0428965	1.05044	up
ENSG00000139618	BRCA2	1.31318	385	1.21566	558	1.40052	687	2.58093	1506	2.72321	1146	2.267	1133	2.83e-05	1.04982	up
ENSG00000110104	CCDC86	5.49646	394	4.05885	323	8.59377	688	14.049	1333	14.2924	1061	14.0028	1121	0.00213726	1.04978	up
ENSG00000104885	DOT1L	21.0786	5372	22.299	6283	34.8729	9542	52.7495	18213	57.4072	14616	57.2462	16770	6.94e-05	1.04919	up
ENSG00000108688	CCL7	646.893	19739	287.524	9773	2833.05	96557	5170.87	209290	4698.16	148502	4429.52	150874	0.0417737	1.04835	up
ENSG00000196569	LAMA2	0.026948	10	0.058666	24	0.079931	33	0.123808	60	0.144906	56	0.227755	94	0.032274	1.04319	up
Homo_sapiens_newGene_9688	--	2.23767	357	2.39093	540	3.22397	429	6.25913	1194	5.74903	854	4.82418	899	1.08e-09	1.04038	up
Homo_sapiens_newGene_10437	--	5.69768	126	3.83225	96	5.44335	127	10.472	299	11.4583	263	10.6319	257	0.000138323	1.0403	up
Homo_sapiens_newGene_13738	--	0.498484	20	0.369999	19	0.074665	5	1.22772	58	1.0262	45	0.902547	46	0.0378772	1.03851	up
ENSG00000110237	ARHGEF17	0.647126	193	0.683286	199	0.597107	149	1.45409	545	1.05228	312	1.23427	400	3.14e-05	1.03527	up
ENSG00000259207	ITGB3	0.013236	3	0	0	0.214727	34	1.06782	215	1.4074	209	0.946625	160	0.0302664	1.03431	up
ENSG00000083544	TDRD3	17.8777	1736	21.7936	2496	10.4517	1212	38.8469	5089	36.8487	3674	34.7352	3748	0.000109049	1.03245	up
ENSG00000121858	TNFSF10	57.9837	4245	64.2047	5167	34.6151	2843	117.667	11458	108.688	8191	102.596	8289	1.91e-05	1.03172	up
ENSG00000198039	ZNF273	0.54842	42	0.41678	43	0.199973	32	0.785244	134	0.717587	99	0.556213	67	0.00738021	1.02962	up
ENSG00000105967	TFEC	13.3987	2382	13.2665	2596	8.25607	1809	24.2661	5717	24.3661	4548	23.7339	4737	3.35e-09	1.02914	up
ENSG00000052795	FNIP2	30.0847	6352	31.7841	7660	29.8264	7622	57.4544	16480	68.1585	15033	64.2382	15269	5.49e-16	1.02714	up
ENSG00000137936	BCAR3	0.286077	35	0.271867	37	0.383239	52	0.672812	109	0.706217	79	0.916456	123	0.00606354	1.02632	up
Homo_sapiens_newGene_7282	--	1.02096	107	0.908255	106	0.582612	68	2.1751	301	1.69794	184	1.62601	190	0.00119969	1.02389	up
ENSG00000128590	DNAJB9	11.2614	1157	6.62626	759	18.6961	2145	30.6001	4169	28.1285	2993	29.5866	3393	0.00913686	1.02346	up
ENSG00000204616	TRIM31	1.334	104	1.52171	131	0.627679	55	3.07039	315	2.27453	183	2.63917	228	0.00601006	1.02309	up
ENSG00000177383	MAGEF1	2.90356	180	2.81591	195	3.58993	249	6.5452	538	6.31414	405	6.69883	463	4.44e-06	1.02309	up
ENSG00000078177	N4BP2	4.25415	1497	4.40765	1764	6.91185	2772	13.6916	5750	12.3035	4099	11.934	4231	0.000290159	1.02261	up
ENSG00000102763	VWA8	7.09744	1872	6.897	2042	15.3676	4562	24.2217	8625	23.3807	6485	20.776	6212	0.00656314	1.01945	up
Homo_sapiens_newGene_3811	--	1.00859	229	0.858155	261	1.65279	343	2.79531	827	2.41921	513	2.1582	575	5.29e-05	1.01941	up
Homo_sapiens_newGene_4732	--	1.18885	277	1.25804	330	0.535499	140	2.13568	661	2.39917	577	2.09627	545	0.00280541	1.01933	up
ENSG00000069493	CLEC2D	1.14742	56	1.37444	90	1.07583	66	1.87179	144	1.39911	122	2.33912	290	0.0190608	1.01636	up
Homo_sapiens_newGene_12428	--	0.557755	24	0.24127	17	0.603402	37	1.66018	133	1.03473	47	0.981183	66	0.0353783	1.01585	up
ENSG00000173391	OLR1	2.6496	214	1.80415	174	12.6668	1205	21.7358	2431	22.2394	1831	20.6256	1642	0.0493116	1.01497	up
Homo_sapiens_newGene_4292	--	1.19618	47	1.77205	69	0.523544	15	3.8154	172	2.92368	101	3.14658	119	0.0364722	1.01159	up
Homo_sapiens_newGene_13645	--	0.221758	29	0.38524	56	0.298036	44	0.767741	132	0.576381	78	0.711887	103	0.00545284	1.00625	up
ENSG00000174996	KLC2	5.98491	656	6.30141	748	9.27237	1061	14.4821	2006	16.2395	1737	15.9277	1764	4.19e-05	1.00471	up
Homo_sapiens_newGene_8648	--	0.442179	74	0.249503	47	0.098138	19	0.717688	159	0.730553	126	0.689035	128	0.0356602	1.00375	up
ENSG00000118971	CCND2	1.98109	476	2.56024	696	1.17436	322	3.99258	1298	4.21259	1070	3.70096	1013	0.000611622	1.0017	up
ENSG00000123329	ARHGAP9	56.0498	4337	62.9649	5640	28.3628	2428	20.5929	2078	19.9476	1699	21.2279	2047	0.00129237	-1.00426	down
ENSG00000197380	DACT3	1.55043	173	1.41454	171	0.759415	95	0.627245	92	0.452052	53	0.426654	53	0.00886084	-1.00712	down
ENSG00000155760	FZD7	2.95657	432	3.32643	541	3.50171	572	1.47762	287	1.51253	229	1.60729	262	6.16e-08	-1.00817	down
ENSG00000205307	SAP25	2.02475	76	4.07562	175	1.20278	53	1.05338	53	0.721802	29	0.741311	32	0.0336144	-1.0098	down
ENSG00000106665	CLIP2	8.17532	1640	8.81614	1942	9.1951	2018	3.99314	1026	4.50987	880	4.33045	948	4.32e-13	-1.00989	down
ENSG00000113269	RNF130	79.8344	8155	89.4905	10879	58.1906	7527	32.6249	4959	39.7631	3963	46.3687	4519	2.25e-11	-1.01024	down
ENSG00000131116	ZNF428	17.0386	767	13.0078	774	10.0544	596	6.34448	425	3.27974	182	6.74019	402	0.00236167	-1.01299	down
ENSG00000243660	ZNF487	1.00089	46	1.34253	46	0.627887	52	0.347124	27	0.559502	20	0.416216	11	0.0250144	-1.01361	down
ENSG00000188039	NWD1	3.82695	1073	3.85008	1206	0.739302	247	1.09626	418	0.854304	242	0.902479	299	0.0324133	-1.01486	down
ENSG00000243696	AC006254.1	0.448449	96	0.580487	138	0.668346	160	0.314646	90	0.185971	42	0.184826	45	0.00839734	-1.01532	down
ENSG00000177303	CASKIN2	0.230833	44	0.346197	68	0.219735	47	0.074362	19	0.039825	8	0.136092	29	0.0386443	-1.01681	down
ENSG00000088325	TPX2	8.66992	1147	13.5146	1992	1.80435	267	2.38083	418	2.7862	382	2.48917	368	0.0392199	-1.01681	down
ENSG00000122035	RASL11A	0.585406	35	0.874422	57	0.858631	56	0.318212	25	0.330761	20	0.245393	16	0.0175928	-1.01753	down
ENSG00000085514	PILRA	253.784	10707	238.167	11280	139.383	7024	107.762	6064	83.5923	3875	87.5537	4442	1.54e-05	-1.01756	down
ENSG00000090013	BLVRB	101.357	3554	127.298	4654	46.8119	1708	34.5513	1511	41.0195	1396	41.1139	1506	0.00376601	-1.02225	down
ENSG00000169495	HTRA4	2.06213	164	2.29068	203	0.76407	68	0.458581	49	0.663321	55	0.711353	63	0.022737	-1.02755	down
ENSG00000177191	B3GNT8	11.5282	818	12.6122	996	8.74821	693	4.28982	404	5.01411	369	5.63821	447	1.06e-06	-1.0294	down
Homo_sapiens_newGene_11839	--	0.999739	75	1.43543	111	1.12557	69	0.485691	49	0.282289	22	0.83466	39	0.00931372	-1.02944	down
ENSG00000079459	FDFT1	82.9849	6088	86.9834	7745	64.968	5694	49.6271	4228	34.9381	2811	31.7432	2729	1.28e-09	-1.03534	down
ENSG00000172379	ARNT2	0.936227	237	0.8337	236	0.731163	207	0.411813	137	0.395805	104	0.310133	88	3.6e-05	-1.03592	down
ENSG00000198019	FCGR1B	16.5535	662	23.577	1075	8.23671	388	7.85971	419	5.94474	238	6.18314	273	0.0053808	-1.03628	down
ENSG00000117632	STMN1	22.1915	1098	18.3431	1152	1.50967	110	4.09242	309	3.26222	180	3.82435	191	0.0446804	-1.0367	down
ENSG00000133246	PRAM1	33.1237	3342	41.3206	4644	16.7848	1892	12.0184	1609	13.2668	1387	13.017	1467	0.00104941	-1.04156	down
ENSG00000021826	CPS1	0.781201	95	1.19784	201	0.167871	42	0.152994	45	0.228639	39	0.080669	20	0.0384181	-1.04433	down
ENSG00000188559	RALGAPA2	8.9543	2683	9.93506	3337	5.63387	1891	4.01943	1600	3.47278	1061	3.458	1150	1.17e-05	-1.04487	down
ENSG00000148660	CAMK2G	12.0557	1591	15.2398	2312	6.36956	957	4.72006	871	4.8336	664	4.35637	667	0.000954855	-1.0458	down
ENSG00000083720	OXCT1	2.04488	263	2.45936	352	1.35487	194	0.928297	158	0.735318	98	0.830323	119	0.000436319	-1.04756	down
ENSG00000112759	SLC29A1	8.63728	676	9.81993	813	5.09807	444	3.87389	382	3.11791	262	3.01459	265	0.000147091	-1.0488	down
Homo_sapiens_newGene_14118	--	10.7654	1188	15.1713	1819	5.62624	573	5.25065	657	4.6218	414	4.49995	443	0.00629265	-1.05325	down
ENSG00000168273	SMIM4	25.3364	1070	20.0926	881	27.2626	1247	7.91733	440	13.5888	526	10.3273	510	0.000193028	-1.05402	down
ENSG00000120437	ACAT2	46.6185	5608	45.1024	6044	34.7376	4668	19.2791	3076	19.5678	2439	19.0779	2563	5.22e-14	-1.05595	down
ENSG00000101265	RASSF2	149.13	30612	159.405	36454	89.519	20530	60.1003	16365	56.6193	12043	58.2231	13348	3.89e-06	-1.05891	down
ENSG00000168297	PXK	25.0794	2317	41.9593	3868	13.9369	1226	11.3538	1183	11.1795	892	9.57717	1059	0.00421224	-1.05927	down
ENSG00000155366	RHOC	20.9215	980	22.2906	1134	107.685	4691	11.9176	816	12.0091	596	15.3539	886	0.0298197	-1.06069	down
Homo_sapiens_newGene_8183	--	2.45932	103	3.31209	154	2.6917	126	1.03991	58	0.928082	40	1.50638	70	0.00164507	-1.06383	down
ENSG00000135709	KIAA0513	4.4513	1037	4.25811	1185	2.61494	652	2.00597	462	2.07729	437	1.98298	418	8.69e-05	-1.06838	down
ENSG00000085644	ZNF213	6.60843	713	6.93535	935	5.22622	657	2.72381	444	2.50836	252	3.17846	396	5.49e-06	-1.06981	down
ENSG00000111817	DSE	0.762211	119	0.607067	124	0.855013	125	0.363575	46	0.546783	60	0.338313	54	0.00112239	-1.07517	down
ENSG00000103522	IL21R	20.6627	2621	20.5677	3620	1.69097	248	4.26036	706	3.97851	489	3.4474	519	0.0355508	-1.07551	down
ENSG00000136305	CIDEB	8.05134	665	7.79252	734	6.17801	579	3.88731	420	3.01018	247	3.22584	287	1.2e-07	-1.07608	down
ENSG00000180758	GPR157	6.46749	1259	7.65957	1534	6.80331	1412	3.14488	806	3.09893	613	3.02604	647	3.11e-23	-1.07785	down
ENSG00000134824	FADS2	78.4228	7787	110.943	13169	43.2648	4791	28.3942	3505	36.8032	3952	32.0878	3309	0.00204099	-1.07938	down
ENSG00000105516	DBP	7.76823	291	10.2131	520	1.79003	97	1.95577	115	2.08808	82	2.59502	108	0.0230987	-1.07965	down
ENSG00000276043	UHRF1	2.96144	342	3.06997	350	1.1093	125	0.96823	135	0.663093	89	0.714056	98	0.00966256	-1.0844	down
ENSG00000169442	CD52	77.6263	1375	46.8281	924	360.962	7139	35.9388	844	50.69	930	42.5046	841	0.0326111	-1.08443	down
ENSG00000106948	AKNA	26.427	5469	31.1952	7305	18.4015	4474	11.5113	3044	9.8301	2276	11.8652	2801	2.95e-08	-1.08841	down
ENSG00000204379	XAGE1A	36.5001	848	29.6112	716	29.6529	749	7.31194	215	12.7065	297	0.652029	17	0.0333666	-1.09114	down
ENSG00000165959	CLMN	2.48345	1132	3.51339	1706	1.07289	554	1.10392	603	0.874805	420	0.730739	361	0.00432179	-1.09288	down
ENSG00000169131	ZNF354A	0.700111	59	1.09912	106	1.15897	95	0.398616	48	0.184915	19	0.055118	6	0.0306189	-1.09433	down
ENSG00000112699	GMDS	3.56798	238	3.00395	222	2.25271	167	0.860936	76	0.952995	66	1.59042	119	0.0025803	-1.09515	down
ENSG00000253910	PCDHGB2	2.81949	374	1.01526	111	4.77742	909	0.491224	64	0.934258	153	0.603595	119	0.0318379	-1.09643	down
ENSG00000148411	NACC2	12.54	3239	13.9894	4066	5.70077	1661	4.1652	1439	4.2345	1144	4.43077	1292	0.000669182	-1.09663	down
ENSG00000149485	FADS1	25.863	4191	29.5836	5353	21.7921	4043	12.5819	2653	11.3441	1911	10.4815	1955	8.21e-17	-1.10337	down
ENSG00000144355	DLX1	15.4657	1173	23.7079	2005	10.9246	917	6.70428	702	6.57331	489	7.63545	605	0.000168672	-1.10338	down
ENSG00000087589	CASS4	4.26791	448	3.93129	459	13.5146	1579	1.98582	267	2.99055	320	2.23929	257	0.0177751	-1.1048	down
ENSG00000010327	STAB1	0.445411	134	0.474726	159	0.421138	142	0.180618	72	0.176921	55	0.207641	70	1.58e-05	-1.10596	down
ENSG00000198938	MT-CO3	5097.57	151158	5870.64	193942	5323.89	176373	2508.31	98660	2409.72	74035	2389.99	79145	2.72e-32	-1.10619	down
ENSG00000083454	P2RX5	0.953252	84	0.949488	73	0.670395	57	0.242942	20	0	0	0.114047	12	0.0264653	-1.10991	down
ENSG00000160200	CBS	2.0757	206	6.6106	702	0.497448	56	0.610732	81	0.706218	70	0.584525	66	0.0286263	-1.11333	down
ENSG00000121743	GJA3	0.246448	49	0.268211	59	0.183746	41	0	0	0	0	0.02726	7	0.0176073	-1.11374	down
ENSG00000182173	TSEN54	9.77639	576	8.3558	650	6.84575	548	3.56272	336	3.54105	233	3.65629	272	4.69e-13	-1.11455	down
ENSG00000134072	CAMK1	59.7216	3096	51.4892	3039	150.07	8499	31.5532	2106	33.1404	1792	31.2025	1803	0.00629306	-1.11459	down
ENSG00000178814	OPLAH	12.5089	1908	16.0963	2735	9.05664	1543	4.84746	981	5.69162	900	5.31046	905	9.88e-07	-1.1158	down
ENSG00000119943	PYROXD2	6.36745	489	8.02837	687	4.2714	367	2.57821	263	2.29276	183	2.76424	237	4.4e-05	-1.11636	down
ENSG00000101150	TPD52L2	114.255	9909	114.847	11036	99.5988	9528	42.6726	4871	48.6796	4341	53.3096	5131	1.42e-15	-1.11644	down
ENSG00000139641	ESYT1	48.1302	7802	52.7086	9315	38.727	7103	20.4218	4301	19.3274	3226	21.6045	3936	2.52e-17	-1.11895	down
ENSG00000160752	FDPS	184.972	8689	188.782	9639	142.047	7271	70.9053	4295	76.0364	3615	79.9912	4103	5.9e-14	-1.11983	down
ENSG00000076003	MCM6	5.89551	834	8.35834	1316	4.70352	743	2.67162	501	2.4692	362	2.76127	436	2.73e-06	-1.12051	down
ENSG00000035664	DAPK2	4.56386	703	7.66032	1069	6.00754	601	1.78437	390	1.71353	300	1.92563	369	4.57e-06	-1.12147	down
Homo_sapiens_newGene_1409	--	0.87935	171	1.17259	254	0.218634	48	0.206764	54	0.196592	40	0.224224	49	0.0200618	-1.12421	down
ENSG00000123405	NFE2	7.94754	505	11.7759	830	2.46025	184	2.59717	232	2.38661	166	0.811485	62	0.0203895	-1.12548	down
ENSG00000174516	PELI3	14.3919	1363	15.5667	1594	8.90359	881	6.77888	825	6.42916	424	4.37244	433	0.00026688	-1.12576	down
ENSG00000163710	PCOLCE2	2.33553	179	1.95718	167	1.83987	158	0.851278	87	0.932679	74	0.734809	63	2.82e-05	-1.1267	down
ENSG00000020181	ADGRA2	30.2767	6505	36.1471	8632	11.6384	2802	9.71674	2775	9.17788	2054	9.85517	2368	0.00193701	-1.13178	down
ENSG00000179862	CITED4	13.2712	661	14.673	814	13.2617	738	5.45617	361	6.8925	356	5.31187	296	1.93e-10	-1.13379	down
ENSG00000118193	KIF14	0.481375	133	0.702211	216	0.134041	42	0.150493	55	0.082815	24	0.109574	34	0.0203621	-1.1366	down
ENSG00000171703	TCEA2	3.13209	137	5.68881	277	5.73521	227	1.5939	104	1.23779	67	1.79707	95	0.000510692	-1.13934	down
ENSG00000101280	ANGPT4	3.33221	590	3.74629	739	1.08816	216	0.828101	195	1.02774	189	0.914804	181	0.00603295	-1.13958	down
ENSG00000140538	NTRK3	0.658621	259	1.1381	337	0.063528	54	0.068706	62	0.052462	42	0.139568	74	0.0202603	-1.14382	down
ENSG00000143369	ECM1	83.0878	5732	78.5302	6163	62.4878	4683	33.7464	3002	31.427	2225	32.4889	2461	6.91e-15	-1.14705	down
ENSG00000122223	CD244	15.5826	1377	28.2743	2543	1.41999	147	2.44265	264	3.32662	168	3.86585	403	0.0227581	-1.15127	down
ENSG00000183688	RFLNB	13.8995	1904	12.5958	1922	8.24404	1262	4.96158	902	4.65477	661	4.6839	717	2.64e-07	-1.1513	down
ENSG00000110665	C11orf21	8.70383	944	11.1572	1355	2.22489	275	1.89417	281	2.21673	244	2.61998	322	0.0103521	-1.15452	down
ENSG00000010610	CD4	79.9304	9392	85.7557	11207	38.4378	5050	26.715	4143	25.5008	3088	27.9151	3621	9.42e-05	-1.15455	down
ENSG00000150907	FOXO1	0.863043	188	1.34609	326	0.947725	230	0.432431	125	0.377215	85	0.447181	109	1.97e-05	-1.15654	down
Homo_sapiens_newGene_5409	--	1.88597	354	7.97109	1575	0.129271	37	0.28459	68	0.337354	78	0.3765	94	0.019271	-1.15937	down
ENSG00000186451	SPATA12	5.0341	460	7.99716	814	1.77848	182	1.79252	218	1.40532	133	1.37294	140	0.00843134	-1.16451	down
ENSG00000167261	DPEP2	2.6596	146	4.105	250	0.662347	42	0.742105	53	0.646524	35	0.33592	31	0.0170576	-1.16581	down
ENSG00000146918	NCAPG2	3.69185	602	3.86833	687	3.7594	698	2.30772	384	1.46005	228	1.36427	289	3.35e-10	-1.16781	down
ENSG00000144455	SUMF1	16.5359	1347	17.5337	1478	16.201	1174	6.08867	661	6.73048	551	6.6988	606	1.03e-15	-1.1679	down
ENSG00000150337	FCGR1A	86.2606	6914	115.669	10199	23.9579	2089	22.487	2299	24.6048	2018	25.8923	2217	0.00670995	-1.16941	down
ENSG00000139354	GAS2L3	2.93099	297	2.77498	270	1.17403	119	0.837257	103	0.669476	63	0.765782	89	0.00367034	-1.17144	down
ENSG00000005844	ITGAL	80.3761	14562	101.603	20315	43.089	8730	28.734	6767	28.8702	5170	32.7872	6176	6.36e-05	-1.17198	down
ENSG00000188158	NHS	1.18823	399	1.94978	728	0.071762	27	0.134713	60	0.146485	51	0.181045	68	0.0188288	-1.17483	down
ENSG00000129353	SLC44A2	46.1492	5310	49.479	6362	35.9107	4822	17.2319	2705	19.1817	2328	18.9953	2440	7.07e-20	-1.17531	down
ENSG00000103723	AP3B2	1.06397	123	1.01407	118	0.777764	124	0.65042	60	0.358848	53	0.245435	35	0.000311613	-1.18043	down
ENSG00000087245	MMP2	51.5952	7290	53.0905	8346	34.6802	5480	17.4058	3257	18.7186	2730	20.8552	3280	1.27e-09	-1.18347	down
ENSG00000142798	HSPG2	0.652337	354	1.13726	614	0.3297	153	0.081835	59	0.285295	161	0.196485	69	0.014437	-1.18424	down
ENSG00000157456	CCNB2	10.9731	654	12.7063	836	12.2262	808	4.43126	365	5.02963	328	4.92448	330	5.64e-14	-1.18554	down
ENSG00000160255	ITGB2	1537.37	164170	1555.83	185971	1255.57	140308	560.439	80332	584.775	63511	650.328	76261	6.36e-17	-1.1874	down
ENSG00000186204	CYP4F12	6.62865	523	7.45506	681	0.884251	61	0.79271	85	1.42809	87	1.32649	105	0.0171409	-1.18855	down
ENSG00000115255	REEP6	3.80382	259	3.91037	296	2.83976	216	1.65037	149	1.30019	92	1.1621	89	5.46e-06	-1.18857	down
ENSG00000103253	HAGHL	5.65304	234	6.93742	348	2.6646	135	1.3134	84	2.3422	95	1.95427	82	0.00192969	-1.18931	down
ENSG00000245848	CEBPA	74.6944	7433	80.3079	8904	44.5652	4955	23.6139	3117	27.468	2833	27.7563	3085	5.98e-07	-1.19108	down
ENSG00000087460	GNAS	335.587	23798	340.371	26870	303.101	24360	136.97	12798	142.513	10388	139.96	11034	9.42e-57	-1.19187	down
ENSG00000169071	ROR2	2.26778	352	2.30281	398	0.812967	141	0.402706	83	0.640447	103	0.670443	116	0.00435503	-1.19526	down
ENSG00000184293	CLECL1	13.0864	436	15.6069	575	6.75191	228	4.83373	191	3.92711	134	4.248	152	0.00068329	-1.19776	down
ENSG00000118707	TGIF2	3.68858	477	2.26393	318	2.15893	302	0.814338	136	1.18327	160	0.985292	136	0.000320881	-1.20017	down
ENSG00000149243	KLHL35	2.58811	178	1.77945	138	7.16597	459	0.839279	77	1.12721	71	1.18879	93	0.00812379	-1.20457	down
ENSG00000197296	FITM2	1.45948	254	1.69635	329	1.33467	260	0.5548	128	0.599292	108	0.645649	126	3.86e-09	-1.20571	down
ENSG00000047644	WWC3	15.3577	3862	16.9732	4754	8.14903	2289	5.21688	1740	4.90919	1279	5.26868	1480	1.12e-05	-1.20599	down
ENSG00000196839	ADA	165.345	9335	153.882	9597	19.2444	1214	25.1257	1855	30.3208	1739	28.6546	1774	0.0116298	-1.21123	down
ENSG00000280987	MATR3	14.2849	2080	17.3854	2882	42.4275	4693	6.86905	1198	7.34158	842	10.9193	1602	0.000758151	-1.21214	down
Homo_sapiens_newGene_5428	--	5.28692	1716	10.4017	4024	1.12766	419	2.29488	581	1.40891	491	1.31504	511	0.0117328	-1.21261	down
ENSG00000160999	SH2B2	3.91759	280	4.69296	405	2.24266	179	0.916393	90	1.51759	100	1.55567	125	0.000912074	-1.21404	down
ENSG00000183307	TMEM121B	2.17967	379	2.45806	469	1.26477	265	0.610311	152	0.840236	164	0.668499	126	4.66e-05	-1.21504	down
ENSG00000102882	MAPK3	24.91	1425	19.8456	1510	13.2241	879	6.90128	642	8.4457	494	6.63544	450	2.92e-06	-1.217	down
ENSG00000138821	SLC39A8	13.7537	1669	15.4629	2103	19.873	2672	6.9038	1111	6.42539	804	6.19731	833	2.55e-08	-1.22042	down
ENSG00000005249	PRKAR2B	1.52368	216	1.44822	229	1.41013	224	0.424848	80	0.583477	86	0.661633	105	7.51e-06	-1.2214	down
ENSG00000111846	GCNT2	1.09087	188	1.05647	202	1.22835	236	0.484474	112	0.451075	80	0.342829	66	9.9e-06	-1.22174	down
ENSG00000186193	SAPCD2	2.71089	395	2.75418	447	1.27597	208	0.866897	168	0.560587	85	0.871649	142	0.000776421	-1.22246	down
ENSG00000177728	TMEM94	18.5317	2184	18.8792	2769	10.6462	1574	4.92176	1034	6.59285	840	5.22237	864	3.31e-08	-1.22488	down
ENSG00000105875	WDR91	9.93627	1725	11.3818	2202	1.88887	367	1.98546	458	2.09402	377	2.17128	422	0.00755281	-1.22504	down
ENSG00000157017	GHRL	4.79855	178	3.67088	162	0.949459	46	0.642245	36	0.584896	32	0.90516	40	0.00894008	-1.22597	down
ENSG00000108861	DUSP3	10.922	1246	8.01355	1211	23.1134	3954	4.10129	752	4.1248	593	5.17848	757	0.00450439	-1.22652	down
ENSG00000007237	GAS7	69.0157	9110	87.6444	12583	19.4773	3403	21.7851	3521	15.6001	2424	19.5562	2837	0.00147171	-1.23867	down
ENSG00000130653	PNPLA7	1.87553	337	2.36605	476	0.841452	171	0.506767	123	0.613723	117	0.522692	107	0.00102692	-1.24009	down
ENSG00000170956	CEACAM3	8.61077	438	8.25687	477	1.52151	90	1.46984	105	1.29462	74	1.52799	96	0.00823062	-1.2404	down
ENSG00000130707	ASS1	41.2518	2429	51.9601	3401	25.22	1651	15.4404	1182	14.9317	916	13.9038	918	2.23e-06	-1.24112	down
ENSG00000163993	S100P	41.24	1995	50.2478	2709	3.8997	211	5.34637	344	7.43426	373	6.14351	332	0.0114773	-1.24229	down
ENSG00000101096	NFATC2	4.23501	1195	5.68913	1799	3.3031	1038	1.8597	701	1.69625	495	1.47611	468	8.93e-08	-1.24251	down
ENSG00000171611	PTCRA	19.5511	808	25.0296	1096	18.6204	855	8.73137	478	8.05631	345	7.92748	365	5.57e-17	-1.24408	down
ENSG00000109084	TMEM97	3.28998	315	2.5522	270	1.67584	174	0.629682	49	1.20889	115	0.677971	70	0.00382107	-1.24587	down
ENSG00000136717	BIN1	4.47396	373	5.8566	543	4.57069	427	1.8979	212	1.92332	168	2.00468	182	7.99e-12	-1.25528	down
ENSG00000146350	TBC1D32	0.410273	81	0.601686	77	0.252299	56	0.14273	37	0.094087	19	0.061081	14	0.00309242	-1.25744	down
ENSG00000176595	KBTBD11	3.67437	933	6.19598	1752	1.34395	382	1.13172	381	1.18152	311	0.929379	264	0.00320202	-1.25755	down
ENSG00000133935	ERG28	11.2346	1119	10.5253	1168	8.46301	942	4.23544	560	4.0844	422	3.40437	379	1.99e-12	-1.2645	down
ENSG00000180730	SHISA2	0.320082	35	0.388228	47	4.95787	600	0.013939	2	0	0	0	0	0.00465097	-1.26755	down
ENSG00000258947	TUBB3	10.591	707	10.3393	781	8.83574	670	3.3483	292	4.03432	276	4.23026	325	4.38e-12	-1.26872	down
ENSG00000171608	PIK3CD	37.1125	7277	48.2002	10530	24.7817	5450	12.7722	3336	12.879	2613	15.0547	3303	1.77e-07	-1.26968	down
ENSG00000166851	PLK1	11.7418	760	12.0502	966	5.82541	344	2.39421	227	3.31768	228	3.83193	259	0.000637473	-1.27081	down
ENSG00000131747	TOP2A	2.81628	614	3.71582	902	0.305305	75	0.37272	108	0.502431	114	0.374955	92	0.00945683	-1.27188	down
ENSG00000131069	ACSS2	48.7891	5019	46.4428	5249	25.5177	2802	14.0095	1922	13.1693	1381	17.2852	1821	3.67e-06	-1.27449	down
ENSG00000173801	JUP	1.74674	213	2.18781	272	0.858853	128	0.611324	101	0.420755	58	0.445842	62	0.000333999	-1.27753	down
ENSG00000185650	ZFP36L1	53.0854	6396	38.2957	5146	71.926	9693	19.1462	3062	20.4557	2544	19.7174	2648	7.69e-06	-1.28337	down
ENSG00000001630	CYP51A1	53.8368	6483	49.2603	6619	39.7207	5334	19.1683	3029	18.5894	2309	17.8557	2383	2.52e-19	-1.2924	down
ENSG00000138814	PPP3CA	9.64909	1358	11.6746	1832	13.6694	2198	4.57818	865	4.11421	598	4.56788	707	2.27e-09	-1.29565	down
ENSG00000166949	SMAD3	2.7956	631	5.32526	1326	2.426	628	1.26214	377	1.15004	283	1.1359	293	2.01e-05	-1.29594	down
ENSG00000183496	MEX3B	0.644204	88	0.563985	103	1.16352	176	0.124173	27	0.223217	32	0.273011	50	0.00250403	-1.29688	down
ENSG00000171105	INSR	2.81867	935	3.97811	1384	4.54268	1668	1.41806	613	1.30829	452	1.37611	500	7.21e-08	-1.30301	down
ENSG00000115232	ITGA4	89.2133	10004	117.291	14408	26.9111	3288	22.7333	3440	22.4223	2521	22.8901	2709	0.00135419	-1.3069	down
ENSG00000197363	ZNF517	4.56058	284	4.58305	331	2.54427	203	1.48345	153	0.946333	37	1.64997	70	0.00173025	-1.31346	down
ENSG00000167634	NLRP7	6.08533	745	6.19669	840	0.976207	149	0.198132	39	0.919349	138	0.990556	135	0.00670605	-1.31765	down
ENSG00000213145	CRIP1	10.4198	517	9.67043	535	8.27735	459	3.01565	199	3.86835	199	3.62077	201	2e-11	-1.31887	down
ENSG00000110921	MVK	15.5375	1104	14.2189	1099	7.1312	600	3.60857	368	3.83662	348	3.88573	320	6.61e-06	-1.31992	down
ENSG00000132514	CLEC10A	36.658	2313	29.0567	2057	18.2727	1288	10.2532	863	10.862	687	8.32674	601	1.63e-06	-1.32004	down
ENSG00000182621	PLCB1	0.365222	102	0.758783	140	0.52262	86	0.149192	54	0.106371	29	0.101321	32	0.000149756	-1.32079	down
ENSG00000104043	ATP8B4	20.7648	3921	22.6636	4410	4.09604	862	4.35895	1036	3.59315	758	4.60237	793	0.00257268	-1.32439	down
ENSG00000131242	RAB11FIP4	5.54854	1420	6.21444	1698	10.6771	3221	2.43373	777	2.91679	697	2.77086	761	7.64e-05	-1.32541	down
ENSG00000165548	TMEM63C	2.45945	448	2.85182	577	3.03831	602	1.06113	242	1.22252	210	0.936867	193	4.7e-12	-1.32656	down
ENSG00000142945	KIF2C	3.37931	366	5.03142	595	0.875271	77	0.669833	100	0.585241	68	0.516374	62	0.0052525	-1.3266	down
ENSG00000164323	CFAP97	0.569289	105	0.979817	120	2.13277	414	0.502195	54	0.241928	47	0.280585	52	0.00425995	-1.33522	down
ENSG00000100024	UPB1	6.11836	691	9.44785	911	1.56079	209	1.34367	213	1.249	153	1.15484	153	0.00179689	-1.33752	down
ENSG00000159423	ALDH4A1	17.5233	2040	16.526	2065	4.7561	665	3.43636	497	3.86321	480	4.50016	521	0.000642847	-1.33822	down
ENSG00000101695	RNF125	3.99271	910	5.35527	1305	3.09047	787	1.47167	445	1.28015	303	1.59684	407	1.88e-09	-1.33981	down
ENSG00000101197	BIRC7	2.96639	148	3.94007	216	0.960447	53	0.468684	34	0.169297	10	0.716323	41	0.00518967	-1.34141	down
ENSG00000167508	MVD	41.4629	2664	37.6611	2673	29.0402	2091	12.8232	982	13.7763	892	14.6365	1032	4.28e-13	-1.34719	down
ENSG00000172840	PDP2	4.23033	908	5.97268	1341	4.60194	1319	1.35061	192	2.49954	425	2.58226	464	0.000440986	-1.3544	down
ENSG00000143061	IGSF3	0.526065	146	0.746435	231	1.4723	452	0.22229	82	0.272855	79	0.264137	82	0.0010481	-1.35623	down
ENSG00000154529	CNTNAP3B	0.562829	87	0.729607	138	0.46309	47	0.107154	34	0.089726	19	0.06453	21	0.00177177	-1.36137	down
ENSG00000058866	DGKG	1.41431	251	1.48842	335	0.502556	123	0.37787	109	0.235234	54	0.207836	51	0.000845562	-1.36284	down
ENSG00000220008	LINGO3	3.29202	280	4.27131	404	1.50553	143	0.787157	89	0.904808	80	0.921501	88	0.000306153	-1.36798	down
ENSG00000118513	MYB	5.01344	617	6.66433	813	0.138285	22	0.338721	63	0.200143	29	0.132774	21	0.00401818	-1.36951	down
ENSG00000101224	CDC25B	5.02253	684	6.35873	813	0.520503	80	0.41881	68	0.564281	80	0.764197	117	0.00435507	-1.37479	down
ENSG00000179869	ABCA13	0.323432	170	0.341823	235	0.546348	240	0.103606	90	0.151677	60	0.116877	85	1.69e-07	-1.37694	down
ENSG00000124098	FAM210B	4.27133	478	4.87022	619	6.97528	875	1.68507	258	1.97301	221	1.81932	227	5.33e-07	-1.38252	down
ENSG00000064601	CTSA	301.254	23395	322.483	28068	285.486	24045	110.754	11296	116.309	9268	118.156	9425	1.38e-68	-1.38574	down
ENSG00000126759	CFP	33.8693	1983	34.1808	2256	24.6857	1653	12.8729	1026	10.6598	620	9.20586	605	2.7e-11	-1.38587	down
ENSG00000141527	CARD14	0.678076	117	0.671388	129	0.355361	69	0.179111	39	0.127956	23	0.183607	36	0.000263432	-1.38632	down
ENSG00000167552	TUBA1A	189.367	12591	264.202	20505	111.336	8857	75.9465	5810	53.4586	3368	82.0222	5324	4.71e-06	-1.38738	down
ENSG00000115604	IL18R1	15.9122	2210	16.8082	2559	4.84505	749	3.65235	668	3.53462	490	3.10642	507	0.000304604	-1.39756	down
ENSG00000073350	LLGL2	2.24052	258	2.29091	319	2.39383	292	0.619541	103	0.806986	107	0.780986	109	1.69e-10	-1.39781	down
ENSG00000176490	DIRAS1	2.28126	279	3.25832	431	0.783703	101	0.437776	66	0.53894	70	0.708825	69	0.00134004	-1.39869	down
Homo_sapiens_newGene_9679	--	10.6802	1687	13.6153	2285	7.73111	1328	3.08625	681	2.93758	549	3.7344	705	4.73e-10	-1.39983	down
ENSG00000125967	NECAB3	6.24799	462	6.95865	552	10.8839	713	2.58136	207	3.09743	193	2.89914	221	1.88e-08	-1.40105	down
ENSG00000143119	CD53	13.8047	786	13.1101	832	130.471	8298	0.698369	55	0.68352	41	0.736481	47	0.00201538	-1.40147	down
ENSG00000163864	NMNAT3	3.95129	282	5.12015	362	0.764319	77	0.414813	54	0.15127	16	0.493556	65	0.00300677	-1.41046	down
ENSG00000008382	MPND	24.5037	1398	29.2925	1863	12.1948	739	6.11897	461	7.26076	415	7.13213	426	9.24e-06	-1.42256	down
Homo_sapiens_newGene_5539	--	1.99309	216	1.81433	225	1.6342	140	0.378358	57	0.301755	35	0.65063	81	0.000152805	-1.43105	down
ENSG00000164867	NOS3	0.387649	65	0.278706	52	0.849112	154	0.012053	3	0	0	0.054538	11	0.00208625	-1.44138	down
ENSG00000117724	CENPF	1.7784	694	2.97998	1295	0.261617	114	0.275832	143	0.311358	126	0.160003	70	0.00246542	-1.4429	down
ENSG00000182389	CACNB4	0.917055	178	2.33507	445	0.512591	153	0.294363	86	0.147434	49	0.214764	75	0.000349103	-1.44499	down
ENSG00000143515	ATP8B2	2.93908	652	3.6187	894	0.626066	156	0.446021	132	0.469966	108	0.568936	141	0.0012175	-1.45074	down
ENSG00000228594	FNDC10	1.4631	116	1.67181	147	3.9695	350	0.401516	43	0.569192	47	0.647682	58	0.000845374	-1.45266	down
ENSG00000110799	VWF	2.9293	980	2.62158	977	3.21349	1201	0.6769	301	1.07391	372	1.07032	400	1.99e-08	-1.45271	down
ENSG00000204070	SYS1	11.329	1076	9.76602	690	8.40116	972	3.83571	283	5.37473	330	3.54089	295	9.43e-07	-1.45311	down
Homo_sapiens_newGene_3913	--	0.443292	43	1.22442	41	0.814974	87	0.146265	19	0.060806	7	0.08462	10	0.00159322	-1.45412	down
ENSG00000152192	POU4F1	0.990932	171	1.14124	219	0.903591	174	0.395346	91	0.2541	46	0.28559	55	2.24e-07	-1.45579	down
ENSG00000245680	ZNF585B	0.888647	118	1.43023	211	0.567179	118	0.445765	52	0.226124	33	0.374739	52	2.22e-05	-1.45758	down
ENSG00000158270	COLEC12	0.334191	73	0.188686	46	0.338426	83	0.06436	19	0.072933	17	0.069681	17	0.000456728	-1.45974	down
Homo_sapiens_newGene_4820	--	4.46303	150	3.9987	150	3.08202	116	1.00892	45	1.37479	48	1.12068	42	1.39e-06	-1.46111	down
ENSG00000203710	CR1	4.28695	1345	5.74852	1961	0.778137	223	0.692946	281	0.642148	204	0.62124	202	0.00160279	-1.46216	down
ENSG00000171492	LRRC8D	8.98942	768	21.5592	3502	4.33487	603	3.20348	415	3.87724	228	5.30894	351	0.00134577	-1.46294	down
ENSG00000107331	ABCA2	1.41744	374	1.66557	467	0.395658	137	0.235596	97	0.227591	73	0.268291	90	0.000315934	-1.46374	down
ENSG00000101412	E2F1	1.34397	128	1.51708	161	1.51806	161	0.281798	36	0.610955	60	0.244537	26	0.000191527	-1.46483	down
ENSG00000121104	FAM117A	8.7747	737	11.5301	1089	3.77766	378	2.48765	242	2.41351	192	2.3585	223	2.68e-05	-1.4721	down
ENSG00000188452	CERKL	12.2817	1491	16.5769	2241	3.62599	492	3.00865	485	2.34378	295	2.2311	303	0.000381796	-1.47589	down
ENSG00000078401	EDN1	9.38888	722	6.70203	575	14.3503	1233	3.53205	361	2.67483	214	2.46547	212	2.09e-05	-1.47725	down
ENSG00000072609	CHFR	0.52133	50	0.391463	100	3.46792	399	0.020605	7	0.057996	19	0.060406	23	0.00181585	-1.48302	down
ENSG00000115844	DLX2	2.00338	184	3.89652	400	1.02449	107	0.416919	50	0.628227	61	0.47089	49	0.000511013	-1.48733	down
ENSG00000149260	CAPN5	0.557209	93	0.493887	92	0.393242	74	0.126113	28	0.166424	29	0.088052	17	5.26e-05	-1.49072	down
ENSG00000161671	EMC10	4.85535	1208	5.14634	1349	1.33354	417	0.60331	286	0.650853	241	0.706137	282	9.98e-05	-1.49872	down
ENSG00000185885	IFITM1	140.804	4505	160.648	5737	12.5293	453	13.8146	594	16.849	565	14.7604	527	0.00145064	-1.50013	down
ENSG00000186815	TPCN1	15.4617	2864	18.0659	3647	8.73984	1725	4.24673	1010	4.06696	796	4.50344	877	1.99e-08	-1.50345	down
ENSG00000171115	GIMAP8	9.71346	1538	10.2804	1813	5.65156	1000	2.8993	609	2.51994	414	2.47429	438	1.13e-09	-1.50374	down
ENSG00000162104	ADCY9	2.78115	767	2.86005	876	3.90911	960	1.09173	357	0.802829	215	1.01431	329	7.39e-13	-1.50849	down
ENSG00000180767	CHST13	5.22744	354	6.23784	471	3.07712	233	1.26992	114	1.6569	117	1.21617	92	1.35e-06	-1.50902	down
ENSG00000184489	PTP4A3	3.58918	249	3.41323	292	1.4898	121	0.621454	70	0.558111	62	0.435746	51	4.19e-05	-1.51763	down
ENSG00000162174	ASRGL1	2.89292	190	3.86414	335	1.39699	99	0.553211	48	0.873906	41	0.830051	59	0.000229664	-1.52619	down
ENSG00000182379	NXPH4	2.07918	142	2.44992	187	1.84329	141	0.618081	56	0.453572	36	0.733608	56	4.79e-08	-1.53411	down
ENSG00000174502	SLC26A9	7.95715	1445	11.9625	2420	3.8814	788	2.10121	506	2.01356	379	2.06532	419	7.26e-06	-1.54887	down
ENSG00000102096	PIM2	16.25	1202	16.1578	1318	14.4087	1244	5.80199	551	4.73332	355	4.96082	406	6.09e-28	-1.55545	down
ENSG00000101474	APMAP	134.686	12358	135.155	13816	162.044	16614	45.4892	5533	45.8663	4361	46.299	4740	9.44e-23	-1.56065	down
ENSG00000166145	SPINT1	3.95436	377	4.34469	470	2.02573	190	1.19103	113	1.11424	87	0.998762	82	5.12e-06	-1.58726	down
ENSG00000180549	FUT7	13.4843	1318	13.2691	1445	2.45675	269	1.55068	202	2.14805	218	1.54151	169	0.000304604	-1.58945	down
ENSG00000134215	VAV3	6.63163	955	6.2812	1252	10.8855	1766	2.00021	472	2.18829	379	2.72605	370	7.72e-10	-1.59778	down
ENSG00000004399	PLXND1	8.39075	2242	9.27884	2609	13.3901	3956	3.06978	1092	2.95246	818	2.75128	824	2.57e-10	-1.60091	down
ENSG00000134955	SLC37A2	9.19291	1012	10.5929	1300	8.94373	1100	2.39246	350	2.77968	318	3.45548	425	1.11e-16	-1.60215	down
ENSG00000234616	JRK	0.761778	117	1.56818	501	1.11856	432	0.59928	85	0.665821	73	0.177048	37	0.000206227	-1.62693	down
ENSG00000225968	ELFN1	1.23618	179	1.35319	217	3.76131	599	0.300153	58	0.493327	74	0.381344	62	0.000158243	-1.63084	down
ENSG00000173868	PHOSPHO1	2.32703	164	2.9138	200	1.16457	89	0.377883	36	0.55526	30	0.475781	43	1.3e-05	-1.63933	down
ENSG00000165474	GJB2	5.94523	517	5.89622	572	4.28025	417	1.59661	186	1.46243	134	1.52212	149	4.47e-17	-1.65564	down
ENSG00000176533	GNG7	4.06997	647	4.1108	715	2.75859	485	0.959136	203	1.21191	183	0.895911	160	1.54e-14	-1.69101	down
ENSG00000109107	ALDOC	0.493627	34	1.00548	79	3.90875	317	0.019728	2	0	0	0.046904	4	0.000175786	-1.70214	down
ENSG00000088992	TESC	42.0892	1614	45.1443	1960	15.695	678	7.79346	407	5.90298	233	8.53054	376	2.11e-06	-1.70546	down
ENSG00000143126	CELSR2	0.640093	256	0.686171	305	0.487788	218	0.123081	66	0.203805	85	0.116012	52	1.81e-08	-1.70779	down
ENSG00000173210	ABLIM3	0.290952	47	0.524903	97	1.78831	342	0.026133	5	0.02234	5	0.078938	16	0.00019367	-1.725	down
ENSG00000123095	BHLHE41	4.02401	584	4.76729	771	3.2272	524	0.960967	185	1.0519	159	1.15559	188	8.94e-19	-1.76449	down
ENSG00000115295	CLIP4	0.307975	51	0.795766	66	0.767576	134	0.065002	14	0.053497	9	0.084111	16	5.35e-05	-1.76564	down
Homo_sapiens_newGene_5210	--	1.19541	47	1.12802	74	7.46063	393	0.085435	8	0.1588	11	0.08755	7	0.000125322	-1.76995	down
ENSG00000010319	SEMA3G	0.42653	54	0.553688	115	0.395664	82	0.085442	21	0.068651	11	0.08347	18	6e-06	-1.77344	down
ENSG00000188305	PEAK3	5.38593	525	6.81886	740	1.59271	174	0.769057	100	0.40366	41	0.893895	98	3.52e-05	-1.77392	down
ENSG00000135362	PRR5L	1.29953	98	4.90979	471	3.37472	335	0.66717	51	0.996918	43	0.875554	53	2.41e-05	-1.78996	down
ENSG00000156535	CD109	8.65347	2989	9.85492	3793	3.26973	1262	1.54554	709	1.57669	565	1.33914	518	1.11e-07	-1.81505	down
ENSG00000099998	GGT5	3.136	283	3.96708	393	0.828763	88	0.398471	47	0.369637	37	0.407805	37	1.87e-05	-1.81901	down
ENSG00000132623	ANKEF1	0.43934	89	0.463342	99	0.216765	49	0.052572	14	0.067304	14	0.01713	4	3.32e-05	-1.82598	down
ENSG00000077984	CST7	165.243	5813	196.846	7714	211.03	8294	53.3984	2492	47.5363	1733	47.2198	1855	3.87e-29	-1.8411	down
Homo_sapiens_newGene_3654	--	5.33611	1353	5.97478	1674	1.04486	304	0.639085	219	0.595596	157	0.999506	141	1.43e-05	-1.84364	down
ENSG00000100079	LGALS2	8.56245	192	5.44266	136	1.52724	39	0.281504	9	0.298504	7	0.628394	16	3.92e-05	-1.87136	down
ENSG00000117399	CDC20	6.41857	415	8.13046	579	1.57004	113	0.557627	48	0.887373	59	0.56192	43	1.46e-05	-1.87289	down
ENSG00000085265	FCN1	25.3547	1955	20.2415	1885	2.95343	242	1.42855	179	2.02729	152	1.55849	123	2.46e-05	-1.88543	down
ENSG00000100385	IL2RB	1.07691	168	1.67754	291	0.860769	150	0.270003	56	0.221059	36	0.205124	36	2.12e-09	-1.92902	down
ENSG00000100302	RASD2	0.57755	75	0.842902	122	0.433773	63	0.040893	7	0.127042	17	0.062448	9	4.7e-06	-1.94369	down
ENSG00000152229	PSTPIP2	19.4779	2211	20.2436	2549	6.47577	821	2.57859	389	2.48935	293	2.90952	369	3.08e-08	-1.96096	down
ENSG00000090382	LYZ	387.892	22300	347.829	22345	544.067	35025	94.7941	7217	96.3907	5753	93.6589	6018	1.35e-17	-1.97272	down
ENSG00000049089	COL9A2	19.501	2111	20.3948	2460	15.7119	1901	3.84238	552	4.3501	488	4.83874	585	1.14e-35	-1.97415	down
ENSG00000090661	CERS4	4.94292	301	4.52046	302	5.058	352	0.972907	85	1.30856	75	0.618612	48	1.47e-13	-2.01231	down
ENSG00000171848	RRM2	4.43014	550	4.27276	581	0.546825	85	0.232337	43	0.064244	10	0.186494	29	7.61e-06	-2.01649	down
ENSG00000196684	HSH2D	2.33002	156	4.60938	365	1.07414	93	0.350185	37	0.140556	12	0.16704	17	2.3e-06	-2.04055	down
ENSG00000169891	REPS2	1.50126	444	1.25135	418	0.166171	57	0.022222	9	0.018625	6	0.062068	22	5.81e-06	-2.04726	down
ENSG00000146950	SHROOM2	0.75467	155	0.572093	180	1.04627	281	0.080119	30	0.013707	4	0.088694	28	2.74e-06	-2.04816	down
ENSG00000087495	PHACTR3	16.2525	1389	18.8007	1832	9.76846	930	2.98765	342	2.82229	252	2.7687	269	2.52e-17	-2.10564	down
ENSG00000235162	C12orf75	1.76457	92	2.02869	112	0.779491	45	0.187359	13	0.11084	6	0.154944	9	4.09e-07	-2.11166	down
ENSG00000130584	ZBTB46	1.70044	335	1.56678	345	0.657126	146	0.120532	26	0.184854	29	0.223092	49	2.16e-08	-2.18383	down
ENSG00000178297	TMPRSS9	1.46846	193	1.42934	210	0.552719	82	0.107097	19	0.128448	18	0.15033	23	1.76e-08	-2.19957	down
ENSG00000173930	SLCO4C1	1.28597	260	2.10168	473	1.79564	405	0.306024	82	0.324583	68	0.26093	59	6.01e-17	-2.21999	down
ENSG00000197457	STMN3	4.07224	347	5.45282	516	3.2173	307	0.715622	81	0.537825	48	0.82801	79	2.04e-16	-2.24897	down
ENSG00000159618	ADGRG5	2.46317	309	2.65012	366	0.639362	82	0.144912	26	0.033374	5	0.037709	7	3.11e-07	-2.25626	down
ENSG00000163393	SLC22A15	0.468175	84	0.883214	116	2.96306	527	0	0	0	0	0	0	5.98e-08	-2.37787	down
ENSG00000146122	DAAM2	1.03319	177	1.85241	334	0.423002	113	0.031922	11	0	0	0.005937	2	2.74e-08	-2.43735	down
ENSG00000054793	ATP9A	2.19968	673	2.29102	783	10.0289	3436	0.258995	106	0.24272	78	0.321879	111	4.63e-09	-2.4754	down
ENSG00000135454	B4GALNT1	0.489352	54	0.755299	63	0.474503	51	0.020267	3	0.042756	5	0.029321	4	5.99e-10	-2.49266	down
ENSG00000167207	NOD2	5.36717	750	6.9573	949	3.84598	533	0.530617	92	0.390782	85	0.744507	130	6.14e-19	-2.52263	down
ENSG00000163702	IL17RC	2.96367	250	2.54214	250	5.90339	401	0.279044	34	0.411617	39	0.344965	36	3.41e-16	-2.57491	down
ENSG00000160326	SLC2A6	10.6288	954	9.44009	964	2.48538	251	0.614514	76	0.497355	46	0.465767	50	3.6e-11	-2.59703	down
ENSG00000178467	P4HTM	1.02395	72	0.865301	79	1.75064	148	0.066512	5	0.047989	4	0	0	1.32e-09	-2.60125	down
ENSG00000196872	KIAA1211L	0.580936	86	0.780289	129	1.89198	313	0.020339	4	0.019594	4	0	0	5.62e-10	-2.67914	down
ENSG00000203950	RTL8A	4.30012	203	5.57431	293	5.28027	278	0.320457	21	0.061539	3	0.019031	2	6.68e-11	-2.76082	down
ENSG00000185585	OLFML2A	2.16475	442	3.33474	566	4.39125	866	0.215129	70	0.323389	63	0.230964	63	1.92e-22	-2.83985	down
ENSG00000081181	ARG2	1.32644	103	1.68847	146	2.05846	178	0.09462	10	0.132824	11	0.137656	12	1.5e-16	-2.87475	down
ENSG00000179222	MAGED1	1.14321	118	0.777618	89	1.61093	184	0.041598	6	0	0	0.01647	3	1.47e-12	-2.95947	down
ENSG00000240771	ARHGEF25	0.629898	61	1.12643	122	0.442677	48	0	0	0	0	0	0	2.19e-12	-2.99018	down
ENSG00000160307	S100B	45.0054	1519	30.0864	1141	55.8807	2110	3.61533	159	3.15807	109	3.39963	129	2.8e-31	-3.20465	down
ENSG00000073150	PANX2	0.831045	96	0.856503	111	2.23354	288	0	0	0	0	0	0	6.91e-15	-3.27792	down
ENSG00000127951	FGL2	2.60203	398	1.98563	343	1.0998	180	0.127332	14	0.011898	2	0.022225	4	4.73e-18	-3.44617	down
ENSG00000134028	ADAMDEC1	3.40215	303	3.67035	364	2.62782	261	0.13526	16	0.149979	14	0.177932	18	2.61e-43	-3.74629	down
ENSG00000006638	TBXA2R	1.02188	101	1.53253	169	1.45455	161	0.015286	3	0	0	0	0	8.66e-25	-3.97131	down
ENSG00000160767	FAM189B	1.00635	104	1.49938	180	1.78358	206	0	0	0	0	0.015363	2	8.29e-25	-4.01975	down
ENSG00000167981	ZNF597	0.750553	157	0.821841	192	1.47428	345	0	0	0.009239	2	0.008572	2	5.53e-25	-4.03662	down
ENSG00000204272	NBDY	3.52949	198	2.70212	169	3.13327	201	0	0	0.033379	3	0.061936	4	5.65e-30	-4.15852	down
ENSG00000120675	DNAJC15	0.602954	180	0.535238	178	1.04988	349	0	0	0	0	0	0	5.34e-29	-4.37542	down
