# Supplementary material for: FAM76B regulates PI3K/Akt/NF-κB-mediated M1 macrophage polarization by influencing the stability of PIK3CD mRNA
Source: Cell Mol Life Sci. 2024 Feb 29;81(1):107. doi: 10.1007/s00018-024-05133-2 (PMC10904503; doi:10.1007/s00018-024-05133-2)
Supplement: Supplementary file 5 — Supplementary file5 (XLS 21 KB) [file 18_2024_5133_MOESM5_ESM.xls]

## Sheet: Sheet1
Table S7. The Venn analysis result of the mRNAs that bind with FAM76B (Table S5) and the mRNAs that are differentially expressed (Table S6)
gene_name
HIST1H3D
LYZ
CST7
FDFT1
PLK1
PIK3CD
RFLNB
CTSA
CDC20
ITGA4
TOP2A
S100P
GNAS
CEBPA
RRM2
MCM6
SLC29A1
MYB
TPX2
STMN1
ADGRA2
TNFSF13B
ITGB2
FDPS
CCNB2
FADS2
CITED4
APMAP
UHRF1
TUBA1A
TPD52L2
SMIM4
SERPINB2
ASRGL1
CYP51A1
MATR3
CENPF
KIF2C
BLVRB
CRIP1
TESC
PXK
STAB1
KIF14
NCAPG2
ESYT1
PRAM1
